# Supplementary material for: Crystal structure, electrochemical and spectroscopic investigation of mer-tris­[2-(1H-imidazol-2-yl-κN 3)pyrimidine-κN 1]ruthenium(II) bis­(hexa­fluorido­phosphate) trihydrate
Source: Acta Crystallogr E Crystallogr Commun. 2018 Jun 5;74(Pt 7):874–7. doi: 10.1107/S2056989018007995 (PMC6038643; doi:10.1107/S2056989018007995)
Supplement: Supplementary file 1 [file e-74-00874-sup1.cif]

##############################################################################
#                                                                            #
# This CIF contains the data in a paper accepted for publication in          #
# Acta Crystallographica Section E. It conforms to the requirements of       #
# Notes for Authors for Acta Crystallographica Section E, and has been       #
# peer reviewed under the auspices of the IUCr Commission on Journals.       #
#                                                                            #
# Full details of the Crystallographic Information File format               #
# are given in the paper "The Crystallographic Information File (CIF):       #
# a New Standard Archive File for Crystallography" by S. R. Hall, F. H.      #
# Allen and I. D. Brown [Acta Cryst. (1991), A47, 655-685].                  #
#                                                                            #
# The current version of the core CIF dictionary is obtainable from          #
# ftp://ftp.iucr.org/pub/cif_core.dic.                                       #
#                                                                            #
# Software is freely available for graphical display of the structure(s)     #
# in this CIF. For information consult the CIF software page                 #
# http://www.iucr.org/resources/cif/software.                                #
#                                                                            #
# This file may be used for bona fide research purposes within the           #
# scientific community so long as proper attribution is given to the journal # 
# article from which it was obtained.                                        #
#                                                                            #
##############################################################################
data_I
_database_code_depnum_ccdc_archive 'CCDC 1842596'
_audit_creation_method
;
Olex2 1.2
(compiled Apr 26 2018 14:31:14 for OlexSys, GUI svn.r5497)
;
_journal_date_recd_electronic     2018-05-14
_journal_date_accepted     2018-05-30
_journal_name_full     'Acta Crystallographica, Section E'
_journal_year     2018
_journal_volume     74
_journal_issue      7
_journal_page_first     874
_journal_page_last     877
_journal_paper_category     GM
_journal_paper_doi     10.1107/S2056989018007995
_journal_coeditor_code     WM5447
_publ_contact_author_name     'Andr\'e Luiz Barboza Formiga'
_publ_contact_author_address
;
Institute of Chemistry, University of Campinas -- UNICAMP, PO Box 6154,
13083-970 Campinas, SP, Brazil
;
_publ_contact_author_email     'formiga@g.unicamp.br'
_publ_contact_author_fax     ?
_publ_contact_author_phone     ?
_publ_section_title
;\
Crystal structure, electrochemical and spectroscopic investigation of
<i>mer</i>-tris[2-(1<i>H</i>-imidazol-2-yl-\k<i>N</i>^3^)pyrimidine-\
\k<i>N</i>^1^]ruthenium(II) bis(hexafluoridophosphate) trihydrate
;
_publ_section_title_footnote     .
loop_
    _publ_author_name
    _publ_author_footnote
    _publ_author_address
    'Bibi, Naheed' .
;
Institute of Chemistry, University of Campinas -- UNICAMP, PO Box 6154,
 13083-970
Campinas, SP, Brazil
;
    'Guerra, Renan Barrach' .
;
Institute of Chemistry, University of Campinas -- UNICAMP, PO Box 6154,
 13083-970
Campinas, SP, Brazil
;
    'Huaman\'i, Luis Enrique Santa Cruz' .
;
Institute of Chemistry, University of Campinas -- UNICAMP, PO Box 6154,
 13083-970
Campinas, SP, Brazil
;
    'Formiga, Andr\'e Luiz Barboza' .
;
Institute of Chemistry, University of Campinas -- UNICAMP, PO Box 6154,
 13083-970
Campinas, SP, Brazil
;
_publ_section_synopsis
;
The first example of a homoleptic Ru^II^ complex with heteroaryl-imidazoles is
reported in the meridional stereochemistry, exclusively. The supramolecular
hydrogen-bonded network reveals mutual N---H...N bonds between adjacent
complexes.
;
_chemical_name_systematic
;\
<i>mer</i>-Tris[2-(1<i>H</i>-imidazol-2-yl-\k<i>N</i>^3^)pyrimidine-\
\k^2^<i>N</i>^1^]ruthenium(II) bis(hexafluoridophosphate) trihydrate
;
_chemical_name_common     ?
_chemical_formula_moiety     'C21 H18 N12 Ru 2+, 2(F6 P -), 3(H2 O)'
_chemical_formula_sum     'C21 H18 F12 N12 O3 P2 Ru'
_chemical_formula_iupac     '[Ru (C7 H6 N4)3] (P F6)2, 3H2 O'
_chemical_formula_weight     883.49
_chemical_melting_point     ?
_shelx_space_group_comment
;
The symmetry employed for this shelxl refinement is uniquely defined
by the following loop, which should always be used as a source of
symmetry information in preference to the above space-group names.
They are only intended as comments.
;
_space_group_crystal_system     monoclinic
_space_group_name_H-M_alt     'P 21/n'
_space_group_name_Hall     '-P 2yn'
loop_
    _space_group_symop_operation_xyz
    'x, y, z'
    '-x+1/2, y+1/2, -z+1/2'
    '-x, -y, -z'
    'x-1/2, -y-1/2, z-1/2'
_cell_length_a     13.0162(5)
_cell_length_b     13.6078(5)
_cell_length_c     18.3382(7)
_cell_angle_alpha     90
_cell_angle_beta     99.937(2)
_cell_angle_gamma     90
_cell_volume     3199.4(2)
_cell_formula_units_Z     4
_cell_measurement_reflns_used     9950
_cell_measurement_theta_min     3.87
_cell_measurement_theta_max     68.27
_cell_measurement_temperature     150
_exptl_crystal_description     irregular
_exptl_crystal_colour     orange
_exptl_crystal_size_max     0.096
_exptl_crystal_size_mid     0.068
_exptl_crystal_size_min     0.067
_exptl_crystal_density_diffrn     1.822
_exptl_crystal_density_meas     ?
_exptl_crystal_density_method     ?
_exptl_crystal_F_000     1736
_exptl_absorpt_coefficient_mu     6.017
_exptl_absorpt_correction_type     multi-scan
_exptl_absorpt_process_details
;
(SADABS; Bruker, 2010)
;
_shelx_estimated_absorpt_T_min     0.596
_shelx_estimated_absorpt_T_max     0.689
_exptl_absorpt_correction_T_min     0.6249
_exptl_absorpt_correction_T_max     0.7532
_diffrn_ambient_temperature     150.01
_diffrn_radiation_type     CuK\a
_diffrn_radiation_wavelength     1.54178
_diffrn_measurement_device_type     'Bruker APEX CCD detector'
_diffrn_measurement_method     '\f and \w scans'
_diffrn_detector_area_resol_mean     8.3333
_diffrn_reflns_number     25003
_diffrn_reflns_av_R_equivalents     0.0390
_diffrn_reflns_theta_min     3.868
_diffrn_reflns_theta_max     68.855
_diffrn_reflns_theta_full     67.679
_diffrn_measured_fraction_theta_max     0.968
_diffrn_measured_fraction_theta_full     0.982
_diffrn_reflns_limit_h_min     -14
_diffrn_reflns_limit_h_max     15
_diffrn_reflns_limit_k_min     -14
_diffrn_reflns_limit_k_max     16
_diffrn_reflns_limit_l_min     -20
_diffrn_reflns_limit_l_max     22
_diffrn_standards_number     0
_refine_special_details     ?
_reflns_number_total     5754
_reflns_number_gt     4930
_reflns_threshold_expression     'I > 2\s(I)'
_refine_ls_structure_factor_coef     Fsqd
_refine_ls_matrix_type     full
_refine_ls_R_factor_all     0.0866
_refine_ls_R_factor_gt     0.0788
_refine_ls_wR_factor_gt     0.2174
_refine_ls_wR_factor_ref     0.2293
_refine_ls_goodness_of_fit_ref     1.076
_refine_ls_restrained_S_all     1.076
_refine_ls_number_reflns     5754
_refine_ls_number_parameters     460
_refine_ls_number_restraints     0
_refine_ls_hydrogen_treatment     constr
_refine_ls_weighting_scheme     calc
_refine_ls_weighting_details
              'w=1/[\s^2^(Fo^2^)+(0.1495P)^2^+5.4202P] where P=(Fo^2^+2Fc^2^)/3'
_atom_sites_solution_hydrogens     geom
_atom_sites_solution_primary     dual
_atom_sites_solution_secondary     ?
_refine_ls_shift/su_max     0.001
_refine_ls_shift/su_mean     0.000
_refine_diff_density_max     3.624
_refine_diff_density_min     -0.580
_refine_ls_extinction_method     none
_refine_ls_extinction_coef     .
loop_
    _atom_type_symbol
    _atom_type_description
    _atom_type_scat_dispersion_real
    _atom_type_scat_dispersion_imag
    _atom_type_scat_source
    'C' 'C' 0.0181 0.0091
                         'International Tables Vol C Tables 4.2.6.8 and 6.1.1.4'
    'H' 'H' 0.0000 0.0000
                         'International Tables Vol C Tables 4.2.6.8 and 6.1.1.4'
    'F' 'F' 0.0727 0.0534
                         'International Tables Vol C Tables 4.2.6.8 and 6.1.1.4'
    'N' 'N' 0.0311 0.0180
                         'International Tables Vol C Tables 4.2.6.8 and 6.1.1.4'
    'O' 'O' 0.0492 0.0322
                         'International Tables Vol C Tables 4.2.6.8 and 6.1.1.4'
    'P' 'P' 0.2955 0.4335
                         'International Tables Vol C Tables 4.2.6.8 and 6.1.1.4'
    'Ru' 'Ru' 0.0552 3.2960
                         'International Tables Vol C Tables 4.2.6.8 and 6.1.1.4'
_computing_data_collection
;
APEX2 (Bruker, 2010)
;
_computing_cell_refinement
;
SAINT (Bruker, 2010)
;
_computing_data_reduction
;
SAINT (Bruker, 2010)
;
_computing_structure_solution
;
SHELXT (Sheldrick, 2015a)
;
_computing_structure_refinement
;
SHELXL2016 (Sheldrick, 2015b)
;
_computing_molecular_graphics
;
<i>OLEX2</i> (Dolomanov <i>et al.</i>,  2009)
;
_computing_publication_material
;
<i>OLEX2</i> (Dolomanov <i>et al.</i>,  2009)
;
loop_
    _atom_site_type_symbol
    _atom_site_label
    _atom_site_fract_x
    _atom_site_fract_y
    _atom_site_fract_z
    _atom_site_U_iso_or_equiv
    _atom_site_adp_type
    _atom_site_calc_flag
    _atom_site_occupancy
    _atom_site_disorder_assembly
    _atom_site_disorder_group
    Ru Ru1 0.61116(3) 0.76501(4) 0.79791(3) 0.0579(2) Uani d 1 . .
    N N1 0.4844(4) 0.8111(4) 0.8410(3) 0.0657(13) Uani d 1 . .
    N N2 0.4208(4) 0.9042(5) 0.9198(3) 0.0718(15) Uani d 1 . .
    H H2 0.416775 0.948958 0.953833 0.086 Uiso calc 1 . .
    N N3 0.6712(4) 0.8865(4) 0.8591(3) 0.0566(11) Uani d 1 . .
    N N4 0.6301(4) 1.0022(4) 0.9467(3) 0.0582(12) Uani d 1 . .
    N N5 0.7422(4) 0.7349(4) 0.7524(3) 0.0615(13) Uani d 1 . .
    N N6 0.8342(5) 0.7645(4) 0.6655(4) 0.0724(15) Uani d 1 . .
    H H6 0.854183 0.790086 0.626150 0.087 Uiso calc 1 . .
    N N7 0.5863(4) 0.8536(4) 0.7038(3) 0.0602(12) Uani d 1 . .
    N N8 0.6760(5) 0.9208(4) 0.6123(3) 0.0756(15) Uani d 1 . .
    N N9 0.6439(5) 0.6722(4) 0.8869(3) 0.0681(13) Uani d 1 . .
    N N10 0.6215(6) 0.5297(5) 0.9368(4) 0.0879(19) Uani d 1 . .
    H H10 0.600308 0.469110 0.942001 0.105 Uiso calc 1 . .
    N N11 0.5437(4) 0.6343(4) 0.7531(3) 0.0603(12) Uani d 1 . .
    N N12 0.5156(5) 0.4675(4) 0.7859(4) 0.0782(16) Uani d 1 . .
    C C1 0.5046(5) 0.8819(5) 0.8901(3) 0.0623(15) Uani d 1 . .
    C C2 0.3815(6) 0.7869(7) 0.8375(5) 0.081(2) Uani d 1 . .
    H H2A 0.344267 0.738678 0.806039 0.098 Uiso calc 1 . .
    C C3 0.3421(6) 0.8436(7) 0.8866(5) 0.086(2) Uani d 1 . .
    H H3 0.272783 0.841756 0.896368 0.103 Uiso calc 1 . .
    C C4 0.6070(4) 0.9271(5) 0.9011(3) 0.0564(13) Uani d 1 . .
    C C5 0.7256(5) 1.0409(5) 0.9491(3) 0.0619(14) Uani d 1 . .
    H H5 0.744892 1.096557 0.979591 0.074 Uiso calc 1 . .
    C C6 0.7954(5) 1.0035(5) 0.9096(4) 0.0644(15) Uani d 1 . .
    H H6A 0.862998 1.031426 0.913131 0.077 Uiso calc 1 . .
    C C7 0.7666(5) 0.9254(5) 0.8651(4) 0.0617(14) Uani d 1 . .
    H H7 0.814977 0.897782 0.837543 0.074 Uiso calc 1 . .
    C C8 0.7483(5) 0.7886(5) 0.6927(4) 0.0604(14) Uani d 1 . .
    C C9 0.8261(5) 0.6748(5) 0.7632(4) 0.0686(16) Uani d 1 . .
    H H9 0.841453 0.627585 0.801761 0.082 Uiso calc 1 . .
    C C10 0.8851(5) 0.6927(6) 0.7102(4) 0.0749(19) Uani d 1 . .
    H H10A 0.948787 0.661564 0.705115 0.090 Uiso calc 1 . .
    C C11 0.6671(5) 0.8592(5) 0.6664(4) 0.0648(15) Uani d 1 . .
    C C12 0.5938(8) 0.9800(6) 0.5917(5) 0.086(2) Uani d 1 . .
    H H12 0.595776 1.025988 0.553000 0.103 Uiso calc 1 . .
    C C13 0.5090(7) 0.9766(6) 0.6239(5) 0.086(2) Uani d 1 . .
    H H13 0.451247 1.018106 0.606409 0.103 Uiso calc 1 . .
    C C14 0.5047(6) 0.9149(6) 0.6809(5) 0.0757(19) Uani d 1 . .
    H H14 0.445435 0.914399 0.704742 0.091 Uiso calc 1 . .
    C C15 0.6043(6) 0.5838(5) 0.8740(4) 0.0726(17) Uani d 1 . .
    C C16 0.6922(7) 0.6751(6) 0.9600(4) 0.080(2) Uani d 1 . .
    H H16 0.729082 0.729431 0.984397 0.097 Uiso calc 1 . .
    C C17 0.6779(8) 0.5869(7) 0.9907(5) 0.092(2) Uani d 1 . .
    H H17 0.702521 0.568118 1.040599 0.111 Uiso calc 1 . .
    C C18 0.5512(5) 0.5592(5) 0.8004(4) 0.0680(16) Uani d 1 . .
    C C19 0.4696(6) 0.4537(6) 0.7149(5) 0.082(2) Uani d 1 . .
    H H19 0.443343 0.390098 0.700580 0.099 Uiso calc 1 . .
    C C20 0.4588(5) 0.5240(5) 0.6637(4) 0.0718(18) Uani d 1 . .
    H H20 0.425902 0.510496 0.614305 0.086 Uiso calc 1 . .
    C C21 0.4959(5) 0.6162(6) 0.6833(4) 0.0662(16) Uani d 1 . .
    H H21 0.487895 0.667494 0.647555 0.079 Uiso calc 1 . .
    P P1 0.52669(15) 0.72394(12) 0.47516(11) 0.0672(5) Uani d 1 . .
    F F1 0.6051(4) 0.6755(5) 0.4292(3) 0.1094(18) Uani d 1 . .
    F F2 0.4541(6) 0.7727(7) 0.5259(5) 0.143(3) Uani d 1 . .
    F F3 0.5632(6) 0.8307(4) 0.4586(3) 0.120(2) Uani d 1 . .
    F F4 0.4894(5) 0.6168(4) 0.4927(3) 0.117(2) Uani d 1 . .
    F F5 0.4400(5) 0.7282(4) 0.4045(4) 0.119(2) Uani d 1 . .
    F F6 0.6122(4) 0.7171(3) 0.5476(3) 0.0905(14) Uani d 1 . .
    P P2 0.17757(17) 0.6704(2) 0.65300(15) 0.0922(7) Uani d 1 . .
    F F7 0.2160(5) 0.5967(8) 0.5979(4) 0.166(4) Uani d 1 . .
    F F8 0.1418(6) 0.7402(6) 0.7124(7) 0.161(4) Uani d 1 . .
    F F9 0.2594(7) 0.7480(6) 0.6365(6) 0.150(3) Uani d 1 . .
    F F10 0.0961(5) 0.5899(5) 0.6745(4) 0.129(2) Uani d 1 . .
    F F11 0.0909(7) 0.7042(13) 0.5912(8) 0.233(6) Uani d 1 . .
    F F12 0.2637(5) 0.6267(5) 0.7163(4) 0.1182(19) Uani d 1 . .
    O O1 0.2542(8) 0.9735(9) 0.6848(6) 0.165(4) Uani d 1 . .
    O O2 0.2613(8) 0.6190(7) 0.9169(7) 0.153(3) Uani d 1 . .
    O O3 0.4135(6) 0.6699(5) 1.0371(4) 0.112(2) Uani d 1 . .
loop_
    _atom_site_aniso_label
    _atom_site_aniso_U_11
    _atom_site_aniso_U_22
    _atom_site_aniso_U_33
    _atom_site_aniso_U_12
    _atom_site_aniso_U_13
    _atom_site_aniso_U_23
    Ru1 0.0485(3) 0.0616(4) 0.0631(3) -0.00170(17) 0.0080(2) -0.01872(19)
    N1 0.056(3) 0.069(3) 0.073(3) -0.013(2) 0.014(2) -0.027(3)
    N2 0.054(3) 0.081(4) 0.083(3) -0.014(3) 0.019(3) -0.037(3)
    N3 0.049(2) 0.059(3) 0.060(3) 0.001(2) 0.005(2) -0.013(2)
    N4 0.053(3) 0.062(3) 0.060(3) -0.005(2) 0.010(2) -0.015(2)
    N5 0.051(3) 0.069(3) 0.062(3) 0.004(2) 0.005(2) -0.018(2)
    N6 0.063(3) 0.078(4) 0.081(4) -0.006(3) 0.024(3) -0.016(3)
    N7 0.059(3) 0.053(3) 0.066(3) 0.003(2) 0.003(2) -0.014(2)
    N8 0.085(4) 0.059(3) 0.080(4) -0.011(3) 0.008(3) -0.009(3)
    N9 0.068(3) 0.072(3) 0.064(3) -0.007(3) 0.011(2) -0.009(3)
    N10 0.101(5) 0.068(4) 0.096(4) -0.005(3) 0.022(4) -0.007(3)
    N11 0.052(3) 0.060(3) 0.071(3) 0.002(2) 0.016(2) -0.014(2)
    N12 0.082(4) 0.062(3) 0.091(4) -0.002(3) 0.016(3) -0.016(3)
    C1 0.050(3) 0.072(4) 0.066(3) -0.006(3) 0.013(3) -0.020(3)
    C2 0.060(4) 0.093(5) 0.093(5) -0.027(4) 0.018(4) -0.039(4)
    C3 0.058(4) 0.106(6) 0.100(5) -0.020(4) 0.029(4) -0.047(5)
    C4 0.045(3) 0.062(3) 0.061(3) -0.001(2) 0.006(2) -0.013(3)
    C5 0.059(3) 0.064(3) 0.062(3) -0.011(3) 0.009(3) -0.012(3)
    C6 0.051(3) 0.069(4) 0.073(4) -0.008(3) 0.010(3) -0.008(3)
    C7 0.046(3) 0.068(4) 0.070(3) -0.001(3) 0.008(3) -0.009(3)
    C8 0.055(3) 0.060(3) 0.065(3) -0.001(3) 0.007(3) -0.016(3)
    C9 0.056(3) 0.072(4) 0.076(4) 0.008(3) 0.007(3) -0.015(3)
    C10 0.053(4) 0.080(5) 0.091(5) 0.007(3) 0.010(3) -0.018(4)
    C11 0.062(3) 0.060(3) 0.071(4) -0.008(3) 0.005(3) -0.019(3)
    C12 0.102(6) 0.064(4) 0.084(5) 0.001(4) -0.002(4) -0.005(4)
    C13 0.087(5) 0.067(4) 0.096(5) 0.009(4) -0.003(4) -0.001(4)
    C14 0.063(4) 0.069(4) 0.090(5) 0.009(3) 0.001(3) -0.020(4)
    C15 0.076(4) 0.065(4) 0.077(4) -0.001(3) 0.015(3) -0.002(3)
    C16 0.088(5) 0.084(5) 0.068(4) -0.017(4) 0.010(4) -0.009(4)
    C17 0.110(6) 0.094(6) 0.071(4) -0.003(5) 0.010(4) -0.012(4)
    C18 0.059(3) 0.065(4) 0.083(4) -0.004(3) 0.018(3) -0.026(3)
    C19 0.077(4) 0.072(4) 0.099(5) -0.012(4) 0.017(4) -0.033(4)
    C20 0.060(4) 0.069(4) 0.086(4) -0.006(3) 0.013(3) -0.027(4)
    C21 0.052(3) 0.075(4) 0.071(4) 0.004(3) 0.012(3) -0.023(3)
    P1 0.0650(10) 0.0576(9) 0.0735(10) 0.0126(7) -0.0032(8) -0.0036(7)
    F1 0.093(3) 0.132(5) 0.101(3) 0.020(3) 0.011(3) -0.038(3)
    F2 0.123(5) 0.171(7) 0.137(6) 0.051(5) 0.030(5) -0.020(5)
    F3 0.166(6) 0.067(3) 0.117(4) -0.012(3) -0.005(4) 0.010(3)
    F4 0.128(4) 0.083(3) 0.122(4) -0.031(3) -0.030(3) 0.013(3)
    F5 0.109(4) 0.105(4) 0.121(4) 0.005(3) -0.046(4) 0.020(3)
    F6 0.108(3) 0.064(2) 0.085(3) 0.007(2) -0.022(3) -0.014(2)
    P2 0.0638(11) 0.1057(16) 0.1053(15) 0.0035(11) 0.0099(10) -0.0108(13)
    F7 0.097(4) 0.252(10) 0.153(6) -0.040(5) 0.036(4) -0.118(7)
    F8 0.099(5) 0.140(6) 0.254(11) 0.001(4) 0.054(6) -0.085(6)
    F9 0.121(6) 0.168(7) 0.164(7) -0.038(5) 0.037(5) 0.003(5)
    F10 0.087(3) 0.122(4) 0.186(6) -0.016(3) 0.047(4) -0.048(4)
    F11 0.094(5) 0.350(16) 0.234(12) -0.002(8) -0.029(6) 0.112(12)
    F12 0.093(3) 0.135(5) 0.122(4) 0.011(3) 0.005(3) -0.025(4)
    O1 0.146(8) 0.188(11) 0.163(8) -0.016(7) 0.032(7) -0.032(8)
    O2 0.148(8) 0.113(6) 0.198(9) -0.018(6) 0.028(7) 0.019(6)
    O3 0.129(5) 0.081(4) 0.139(5) -0.006(4) 0.058(5) 0.002(4)
_geom_special_details
;
 All esds (except the esd in the dihedral angle between two l.s. planes)
 are estimated using the full covariance matrix.  The cell esds are taken
 into account individually in the estimation of esds in distances, angles
 and torsion angles; correlations between esds in cell parameters are only
 used when they are defined by crystal symmetry.  An approximate (isotropic)
 treatment of cell esds is used for estimating esds involving l.s. planes.
;
loop_
    _geom_bond_atom_site_label_1
    _geom_bond_atom_site_label_2
    _geom_bond_site_symmetry_2
    _geom_bond_distance
    _geom_bond_publ_flag
    Ru1 N1 . 2.047(5) ?
    Ru1 N3 . 2.074(5) ?
    Ru1 N5 . 2.066(6) ?
    Ru1 N7 . 2.084(5) ?
    Ru1 N9 . 2.050(6) ?
    Ru1 N11 . 2.089(5) ?
    N1 C1 . 1.314(8) ?
    N1 C2 . 1.370(9) ?
    N2 H2 . 0.8800 ?
    N2 C1 . 1.335(8) ?
    N2 C3 . 1.373(9) ?
    N3 C4 . 1.349(8) ?
    N3 C7 . 1.337(8) ?
    N4 C4 . 1.322(8) ?
    N4 C5 . 1.344(8) ?
    N5 C8 . 1.330(9) ?
    N5 C9 . 1.351(9) ?
    N6 H6 . 0.8800 ?
    N6 C8 . 1.341(9) ?
    N6 C10 . 1.370(11) ?
    N7 C11 . 1.352(9) ?
    N7 C14 . 1.359(9) ?
    N8 C11 . 1.320(9) ?
    N8 C12 . 1.341(11) ?
    N9 C15 . 1.314(10) ?
    N9 C16 . 1.379(9) ?
    N10 H10 . 0.8800 ?
    N10 C15 . 1.352(10) ?
    N10 C17 . 1.369(11) ?
    N11 C18 . 1.333(10) ?
    N11 C21 . 1.346(9) ?
    N12 C18 . 1.342(9) ?
    N12 C19 . 1.349(10) ?
    C1 C4 . 1.449(8) ?
    C2 H2A . 0.9500 ?
    C2 C3 . 1.352(11) ?
    C3 H3 . 0.9500 ?
    C5 H5 . 0.9500 ?
    C5 C6 . 1.355(9) ?
    C6 H6A . 0.9500 ?
    C6 C7 . 1.353(9) ?
    C7 H7 . 0.9500 ?
    C8 C11 . 1.449(9) ?
    C9 H9 . 0.9500 ?
    C9 C10 . 1.362(11) ?
    C10 H10A . 0.9500 ?
    C12 H12 . 0.9500 ?
    C12 C13 . 1.339(13) ?
    C13 H13 . 0.9500 ?
    C13 C14 . 1.350(12) ?
    C14 H14 . 0.9500 ?
    C15 C18 . 1.446(10) ?
    C16 H16 . 0.9500 ?
    C16 C17 . 1.353(13) ?
    C17 H17 . 0.9500 ?
    C19 H19 . 0.9500 ?
    C19 C20 . 1.331(12) ?
    C20 H20 . 0.9500 ?
    C20 C21 . 1.370(10) ?
    C21 H21 . 0.9500 ?
    P1 F1 . 1.576(5) ?
    P1 F2 . 1.582(7) ?
    P1 F3 . 1.574(6) ?
    P1 F4 . 1.587(6) ?
    P1 F5 . 1.565(5) ?
    P1 F6 . 1.581(5) ?
    P2 F7 . 1.565(7) ?
    P2 F8 . 1.575(8) ?
    P2 F9 . 1.566(8) ?
    P2 F10 . 1.619(7) ?
    P2 F11 . 1.526(9) ?
    P2 F12 . 1.584(7) ?
loop_
    _geom_angle_atom_site_label_1
    _geom_angle_atom_site_label_2
    _geom_angle_atom_site_label_3
    _geom_angle_site_symmetry_1
    _geom_angle_site_symmetry_3
    _geom_angle
    _geom_angle_publ_flag
    N1 Ru1 N3 . . 78.47(19) ?
    N1 Ru1 N5 . . 173.6(2) ?
    N1 Ru1 N7 . . 97.0(2) ?
    N1 Ru1 N9 . . 87.2(2) ?
    N1 Ru1 N11 . . 95.8(2) ?
    N3 Ru1 N7 . . 88.69(19) ?
    N3 Ru1 N11 . . 170.3(2) ?
    N5 Ru1 N3 . . 96.7(2) ?
    N5 Ru1 N7 . . 78.5(2) ?
    N5 Ru1 N11 . . 89.6(2) ?
    N7 Ru1 N11 . . 99.9(2) ?
    N9 Ru1 N3 . . 93.1(2) ?
    N9 Ru1 N5 . . 97.3(2) ?
    N9 Ru1 N7 . . 175.6(2) ?
    N9 Ru1 N11 . . 78.7(2) ?
    C1 N1 Ru1 . . 114.2(4) ?
    C1 N1 C2 . . 106.7(6) ?
    C2 N1 Ru1 . . 139.0(5) ?
    C1 N2 H2 . . 126.8 ?
    C1 N2 C3 . . 106.4(5) ?
    C3 N2 H2 . . 126.8 ?
    C4 N3 Ru1 . . 115.0(4) ?
    C7 N3 Ru1 . . 128.2(4) ?
    C7 N3 C4 . . 116.7(5) ?
    C4 N4 C5 . . 115.5(5) ?
    C8 N5 Ru1 . . 113.2(4) ?
    C8 N5 C9 . . 107.0(6) ?
    C9 N5 Ru1 . . 139.7(5) ?
    C8 N6 H6 . . 126.3 ?
    C8 N6 C10 . . 107.4(6) ?
    C10 N6 H6 . . 126.3 ?
    C11 N7 Ru1 . . 115.4(4) ?
    C11 N7 C14 . . 116.3(6) ?
    C14 N7 Ru1 . . 127.8(5) ?
    C11 N8 C12 . . 115.1(7) ?
    C15 N9 Ru1 . . 113.5(5) ?
    C15 N9 C16 . . 107.5(7) ?
    C16 N9 Ru1 . . 138.9(5) ?
    C15 N10 H10 . . 126.4 ?
    C15 N10 C17 . . 107.2(7) ?
    C17 N10 H10 . . 126.4 ?
    C18 N11 Ru1 . . 114.7(4) ?
    C18 N11 C21 . . 116.7(6) ?
    C21 N11 Ru1 . . 128.6(5) ?
    C18 N12 C19 . . 113.7(7) ?
    N1 C1 N2 . . 111.4(5) ?
    N1 C1 C4 . . 118.5(5) ?
    N2 C1 C4 . . 130.0(5) ?
    N1 C2 H2A . . 125.9 ?
    C3 C2 N1 . . 108.2(6) ?
    C3 C2 H2A . . 125.9 ?
    N2 C3 H3 . . 126.3 ?
    C2 C3 N2 . . 107.4(6) ?
    C2 C3 H3 . . 126.3 ?
    N3 C4 C1 . . 113.1(5) ?
    N4 C4 N3 . . 125.6(5) ?
    N4 C4 C1 . . 121.2(5) ?
    N4 C5 H5 . . 118.7 ?
    N4 C5 C6 . . 122.6(6) ?
    C6 C5 H5 . . 118.7 ?
    C5 C6 H6A . . 120.8 ?
    C7 C6 C5 . . 118.4(6) ?
    C7 C6 H6A . . 120.8 ?
    N3 C7 C6 . . 121.2(6) ?
    N3 C7 H7 . . 119.4 ?
    C6 C7 H7 . . 119.4 ?
    N5 C8 N6 . . 110.1(6) ?
    N5 C8 C11 . . 119.6(6) ?
    N6 C8 C11 . . 130.2(7) ?
    N5 C9 H9 . . 125.5 ?
    N5 C9 C10 . . 109.1(7) ?
    C10 C9 H9 . . 125.5 ?
    N6 C10 H10A . . 126.8 ?
    C9 C10 N6 . . 106.3(6) ?
    C9 C10 H10A . . 126.8 ?
    N7 C11 C8 . . 112.4(6) ?
    N8 C11 N7 . . 126.5(6) ?
    N8 C11 C8 . . 121.1(7) ?
    N8 C12 H12 . . 118.9 ?
    C13 C12 N8 . . 122.3(8) ?
    C13 C12 H12 . . 118.9 ?
    C12 C13 H13 . . 119.7 ?
    C12 C13 C14 . . 120.7(8) ?
    C14 C13 H13 . . 119.7 ?
    N7 C14 H14 . . 120.4 ?
    C13 C14 N7 . . 119.1(8) ?
    C13 C14 H14 . . 120.4 ?
    N9 C15 N10 . . 110.0(7) ?
    N9 C15 C18 . . 119.3(7) ?
    N10 C15 C18 . . 130.6(7) ?
    N9 C16 H16 . . 126.1 ?
    C17 C16 N9 . . 107.9(7) ?
    C17 C16 H16 . . 126.1 ?
    N10 C17 H17 . . 126.3 ?
    C16 C17 N10 . . 107.4(8) ?
    C16 C17 H17 . . 126.3 ?
    N11 C18 N12 . . 126.9(6) ?
    N11 C18 C15 . . 113.5(6) ?
    N12 C18 C15 . . 119.6(7) ?
    N12 C19 H19 . . 118.1 ?
    C20 C19 N12 . . 123.8(7) ?
    C20 C19 H19 . . 118.1 ?
    C19 C20 H20 . . 120.5 ?
    C19 C20 C21 . . 119.0(7) ?
    C21 C20 H20 . . 120.5 ?
    N11 C21 C20 . . 120.0(7) ?
    N11 C21 H21 . . 120.0 ?
    C20 C21 H21 . . 120.0 ?
    F1 P1 F2 . . 176.2(4) ?
    F1 P1 F4 . . 88.4(4) ?
    F1 P1 F6 . . 89.8(3) ?
    F2 P1 F4 . . 91.8(5) ?
    F3 P1 F1 . . 92.2(4) ?
    F3 P1 F2 . . 87.5(5) ?
    F3 P1 F4 . . 179.3(4) ?
    F3 P1 F6 . . 91.4(3) ?
    F5 P1 F1 . . 90.8(4) ?
    F5 P1 F2 . . 93.0(4) ?
    F5 P1 F3 . . 90.3(3) ?
    F5 P1 F4 . . 90.0(3) ?
    F5 P1 F6 . . 178.2(4) ?
    F6 P1 F2 . . 86.4(4) ?
    F6 P1 F4 . . 88.3(3) ?
    F7 P2 F8 . . 176.5(6) ?
    F7 P2 F9 . . 90.2(5) ?
    F7 P2 F10 . . 91.1(4) ?
    F7 P2 F12 . . 88.2(4) ?
    F8 P2 F10 . . 87.4(4) ?
    F8 P2 F12 . . 88.6(5) ?
    F9 P2 F8 . . 91.1(5) ?
    F9 P2 F10 . . 177.0(5) ?
    F9 P2 F12 . . 88.6(5) ?
    F11 P2 F7 . . 89.5(8) ?
    F11 P2 F8 . . 93.6(8) ?
    F11 P2 F9 . . 95.4(6) ?
    F11 P2 F10 . . 87.4(6) ?
    F11 P2 F12 . . 175.4(7) ?
    F12 P2 F10 . . 88.7(4) ?
loop_
    _geom_hbond_atom_site_label_D
    _geom_hbond_atom_site_label_H
    _geom_hbond_atom_site_label_A
    _geom_hbond_site_symmetry_A
    _geom_hbond_distance_DH
    _geom_hbond_distance_HA
    _geom_hbond_distance_DA
    _geom_hbond_angle_DHA
    N2 H2 N4 3_677 0.88 2.13 2.935(7) 152.3
    N6 H6 O3 4_675 0.88 2.00 2.871(10) 171.2
    N10 H10 O3 3_667 0.88 1.94 2.809(10) 167.0
    O1 . F9 . . . 3.198(11) .
    O1 . F12 2_556 . . 2.793(7) .
    O2 . O1 2_546 . . 2.703(7) .
    O2 . F3 4_576 . . 2.895(10) .
    O3 . O2 . . . 2.784(9) .
    O3 . F11 4_676 . . 2.909(8) .
_shelx_hkl_file
;
   2   0   0  631.34   24.60
   3   0   0    0.30    0.40
   4   0   0  367.06   14.50
   5   0   0   -0.10    0.50
   5   0   0   -0.40    0.50
   5   0   0   -0.80    1.80
   6   0   0  163.68    6.60
   6   0   0  160.68    6.70
   6   0   0  154.08    8.70
   7   0   0    0.50    2.10
   7   0   0   -0.60    0.60
   8   0   0  424.76   19.80
   8   0   0  432.86   17.20
   9   0   0   -1.10    2.00
   9   0   0   -0.50    0.40
   9   0   0    0.00    0.90
   9   0   0   -0.70    0.50
   9   0   0    0.00    0.30
  10   0   0   94.59    4.10
  10   0   0   94.99    4.10
  10   0   0   93.59    4.20
  10   0   0  102.79    7.00
  10   0   0  102.19    4.60
  11   0   0    0.00    0.40
  11   0   0   -0.20    1.70
  11   0   0   -0.40    0.60
  12   0   0    0.70    1.40
  12   0   0    0.90    0.60
  12   0   0    1.20    0.50
  13   0   0    0.60    0.60
  13   0   0   -0.40    0.40
  14   0   0   82.19    3.50
  14   0   0   79.49    3.20
  14   0   0   82.09    3.60
  15   0   0    0.00    0.50
   0   1   0   -7.50    0.10
   1   1   0   38.80    1.60
  -1   1   0   40.40    1.60
   2  -1   0 5452.25  203.88
   2   1   0 5053.59  203.78
   3  -1   0  647.74   24.20
   3   1   0  595.04   24.20
   4  -1   0   42.60    2.10
   4  -1   0   47.30    2.00
   4   1   0   45.50    2.10
   5  -1   0   76.89    3.40
   5  -1   0   76.39    5.60
   5   1   0   78.09    3.30
   5   1   0   69.79    5.00
   5   1   0   75.49    3.30
   6  -1   0  440.96   17.70
   6  -1   0  451.95   20.20
   6  -1   0  437.36   17.80
   6   1   0  449.66   19.50
   6   1   0  439.36   17.80
   6   1   0  472.85   17.80
   7  -1   0    0.50    0.70
   7  -1   0    1.70    2.40
   7   1   0    0.50    0.50
   7   1   0    1.20    0.80
   7   1   0    0.10    1.80
   8  -1   0   80.69    3.80
   8  -1   0   78.99    6.50
   8   1   0   80.39    3.80
   8   1   0   77.39    5.70
   9  -1   0    1.00    2.50
   9  -1   0    0.60    0.50
   9  -1   0    1.00    0.90
   9  -1   0    0.30    0.40
   9   1   0    0.30    0.80
   9   1   0   -0.40    1.80
   9   1   0   -0.60    0.40
   9   1   0    0.20    0.30
   9   1   0    0.70    0.60
   9   1   0    0.00    0.30
   9   1   0    0.10    0.40
  10  -1   0   34.90    4.90
  10  -1   0   38.30    2.40
  10  -1   0   35.00    1.80
  10  -1   0   36.90    2.00
  10   1   0   36.60    1.90
  10   1   0   34.70    1.80
  10   1   0   35.10    3.90
  11  -1   0   28.10    4.30
  11  -1   0   32.70    1.60
  11  -1   0   33.00    1.90
  11   1   0   25.10    3.10
  11   1   0   31.20    1.60
  11   1   0   28.50    1.80
  12  -1   0  118.39    5.00
  12  -1   0   95.99    6.90
  12   1   0  121.89    4.80
  12   1   0  119.79    5.00
  13  -1   0    1.70    0.70
  13   1   0    1.40    0.50
  13   1   0    2.30    0.70
  14  -1   0    1.70    0.30
  14  -1   0    1.70    0.70
  14  -1   0    1.60    0.50
  14   1   0    1.50    0.50
  14   1   0    1.50    0.60
  15  -1   0    0.30    0.50
  15   1   0   -0.10    0.40
   0   2   0 5009.00  194.18
  -1   2   0  771.42   30.10
   1   2   0  777.62   30.00
  -2   2   0   29.90    1.40
   2   2   0   28.30    1.30
   3   2   0   91.09    3.70
   4  -2   0 1337.57   50.09
   4  -2   0 1233.88   49.99
   4   2   0 1228.68   49.99
   4   2   0 1288.47   49.99
   4   2   0 1342.57   51.09
   5  -2   0   21.80    3.70
   5  -2   0   16.70    1.30
   5   2   0   18.30    2.60
   5   2   0   18.80    1.10
   5   2   0   16.20    1.20
   6  -2   0  113.29    7.60
   6   2   0  109.69    4.80
   6   2   0  114.59    4.80
   6   2   0  110.29    6.30
   7  -2   0   19.40    3.90
   7   2   0   18.30    2.90
   7   2   0   18.80    1.30
   7   2   0   18.00    1.40
   8  -2   0  109.89    4.90
   8  -2   0  101.79    8.00
   8   2   0  114.19    6.60
   9  -2   0   29.40    5.00
   9  -2   0   23.70    1.60
   9  -2   0   28.00    1.90
   9  -2   0   25.40    1.60
   9   2   0   26.40    1.50
   9   2   0   27.10    1.30
   9   2   0   27.50    3.50
   9   2   0   23.50    1.50
   9   2   0   27.20    1.40
  10  -2   0   22.60    1.90
  10  -2   0   18.10    1.40
  10  -2   0   15.20    1.30
  10  -2   0   18.90    4.40
  10   2   0   17.70    2.70
  10   2   0   17.50    1.00
  10   2   0   16.40    1.10
  10   2   0   18.30    1.30
  10   2   0   15.90    1.40
  11  -2   0    2.60    0.60
  11  -2   0    0.20    2.40
  11  -2   0    2.20    0.70
  11   2   0    2.20    0.50
  11   2   0    1.00    0.60
  12  -2   0    3.00    0.80
  12  -2   0    0.80    2.10
  12   2   0    3.00    0.60
  12   2   0    3.30    0.70
  13  -2   0   13.50    1.30
  13   2   0   13.80    1.00
  13   2   0   13.00    1.20
  14  -2   0   50.09    2.10
  14  -2   0   53.09    2.50
  14   2   0   49.99    2.40
  14   2   0   49.50    2.20
  15  -2   0    0.40    0.50
  15   2   0    0.50    0.40
   0   3   0   -0.60    0.20
  -1   3   0  261.87   10.00
   1   3   0  247.38   10.00
  -2   3   0   62.89    2.70
   2   3   0   66.69    2.70
   3   3   0  179.28    7.00
  -3   3   0  171.98    7.10
   4   3   0   85.29    4.60
   4   3   0   85.59    3.60
   5   3   0    4.40    1.50
   5   3   0    3.70    0.50
   6   3   0  264.37   11.90
   6   3   0  265.17   10.60
   7   3   0    0.40    1.40
   7   3   0   -0.10    0.40
   8  -3   0   90.49    8.30
   8   3   0   84.19    3.70
   8   3   0  100.79    5.60
   9  -3   0   18.10    1.30
   9  -3   0   23.20    1.70
   9  -3   0   18.00    4.60
   9  -3   0   16.10    1.40
   9   3   0   16.20    1.20
   9   3   0   19.20    1.30
   9   3   0   18.20    1.10
   9   3   0   17.00    1.00
  10  -3   0  118.59    5.30
  10  -3   0  123.99    5.30
  10  -3   0  137.59    5.70
  10  -3   0  116.69    9.40
  10   3   0  121.59    5.10
  10   3   0  116.89    5.20
  10   3   0  122.79    5.00
  10   3   0  125.49    5.10
  11  -3   0   20.70    4.70
  11  -3   0   23.00    1.50
  11  -3   0   24.00    1.70
  11   3   0   22.30    1.30
  11   3   0   22.70    1.60
  11   3   0   24.30    1.50
  12  -3   0   20.10    1.60
  12  -3   0   14.20    3.40
  12  -3   0   21.10    1.20
  12   3   0   20.40    1.40
  12   3   0   21.20    1.20
  13  -3   0    4.50    0.90
  13   3   0    4.10    0.50
  13   3   0    3.40    0.70
  14  -3   0    0.10    0.60
  14  -3   0   -0.10    0.20
  14   3   0    0.30    0.30
  14   3   0    0.30    0.50
  15  -3   0    0.80    0.50
  15   3   0    0.90    0.40
   0   4   0  935.61   36.40
   1   4   0    6.40    0.50
  -2   4   0   57.39    2.50
   2   4   0   58.49    2.50
   3   4   0   45.90    2.00
   4   4   0  526.95   20.60
   5   4   0   13.00    0.90
   6   4   0  251.17   10.10
   7   4   0   19.20    1.30
   8  -4   0  229.68    9.10
   8   4   0  232.78    8.90
   8   4   0  208.18    9.30
   9  -4   0   44.30    2.30
   9  -4   0   47.50    2.60
   9   4   0   40.80    2.00
   9   4   0   42.10    1.90
   9   4   0   38.50    2.10
   9   4   0   43.60    1.90
  10  -4   0    9.90    1.30
  10  -4   0   10.90    1.50
  10  -4   0   10.60    1.20
  10   4   0   10.20    1.10
  10   4   0   12.20    1.10
  10   4   0   10.90    0.80
  10   4   0   10.60    0.80
  11  -4   0    7.50    1.10
  11  -4   0    4.60    3.50
  11  -4   0    7.90    1.10
  11   4   0    7.70    0.90
  11   4   0    6.00    0.70
  11   4   0    5.80    0.80
  12  -4   0   71.29    3.10
  12  -4   0   53.69    6.30
  12  -4   0   75.19    3.40
  12   4   0   69.29    3.00
  12   4   0   66.29    3.10
  13  -4   0    0.20    0.30
  13  -4   0   -0.30    0.70
  13   4   0   -0.40    0.50
  13   4   0    0.00    0.30
  14  -4   0   22.80    1.60
  14  -4   0   24.30    1.10
  14   4   0   23.30    1.40
  14   4   0   25.00    1.20
   0   5   0    0.30    0.30
  -1   5   0    5.00    0.60
   1   5   0    3.80    0.40
   2   5   0  394.86   15.20
  -2   5   0  380.16   15.30
   3   5   0    2.40    0.40
   4   5   0   98.09    4.10
   5   5   0   43.60    2.10
   6   5   0  285.07   11.40
   7   5   0   13.00    1.10
   7   5   0   12.50    0.80
   8  -5   0   41.30    2.20
   8   5   0   42.60    1.90
   8   5   0   43.10    2.00
   8   5   0   41.10    1.90
   9  -5   0   22.60    1.70
   9   5   0   24.70    1.20
   9   5   0   21.20    1.40
   9   5   0   22.60    1.40
   9   5   0   24.10    1.20
  10  -5   0  112.89    4.90
  10  -5   0  104.49    4.90
  10   5   0  111.49    4.70
  10   5   0  112.19    4.70
  10   5   0  114.59    4.60
  10   5   0  112.09    4.60
  11  -5   0    1.20    0.80
  11  -5   0    0.10    0.50
  11   5   0    0.00    0.50
  11   5   0    0.20    0.60
  11   5   0    0.40    0.40
  12  -5   0   39.30    2.30
  12  -5   0   40.30    2.00
  12   5   0   40.40    1.90
  12   5   0   40.10    2.10
  13  -5   0    3.90    0.40
  13  -5   0    4.30    0.90
  13   5   0    3.90    0.50
  13   5   0    5.00    0.70
  14  -5   0    1.20    0.30
  14  -5   0    1.60    0.60
  14   5   0    1.10    0.30
  14   5   0    0.80    0.30
  14   5   0    1.10    0.50
   0   6   0  441.76   17.40
   1   6   0   65.19    2.80
  -1   6   0   64.19    2.90
   2   6   0    2.40    0.40
   3   6   0   88.99    3.80
   4   6   0   23.50    1.30
   5   6   0   17.10    1.10
   6   6   0  115.39    4.90
   6   6   0  128.29    5.10
   7  -6   0   26.40    1.80
   7   6   0   27.60    1.30
   7   6   0   28.20    1.60
   7   6   0   27.10    1.40
   8  -6   0  111.69    4.90
   8   6   0  109.69    4.60
   8   6   0  109.69    4.50
   9  -6   0   20.60    1.70
   9   6   0   19.70    1.10
   9   6   0   20.10    1.40
   9   6   0   16.70    1.20
   9   6   0   21.10    1.10
  10  -6   0   20.00    1.70
  10   6   0   19.50    1.10
  10   6   0   18.30    1.10
  10   6   0   19.10    1.30
  10   6   0   17.30    1.30
  11  -6   0    0.20    0.80
  11  -6   0    0.10    0.60
  11   6   0    0.60    0.50
  11   6   0   -0.40    0.50
  11   6   0    0.00    0.30
  12  -6   0    3.20    0.60
  12  -6   0    4.20    0.50
  12  -6   0    4.60    0.90
  12   6   0    4.70    0.70
  12   6   0    3.50    0.50
  12   6   0    4.30    0.50
  13  -6   0    0.40    0.70
  13  -6   0    0.30    0.30
  13   6   0    0.30    0.30
  13   6   0    0.00    0.30
  13   6   0    0.90    0.50
  14  -6   0   12.60    0.70
  14   6   0   13.70    0.80
  14   6   0   11.20    0.90
  14   6   0   13.60    0.80
   0   7   0    0.10    0.40
   1   7   0    9.50    0.80
   2   7   0  153.68    6.30
   3   7   0    4.30    0.60
  -4   7   0   12.70    1.20
   5   7   0   67.19    3.00
  -5   7   0   73.59    3.50
   5   7   0   78.29    3.30
  -6   7   0   70.09    3.60
   6   7   0   68.49    3.00
   6   7   0   63.29    2.90
   6   7   0   64.39    2.80
   6   7   0   64.49    2.80
   7  -7   0    1.30    0.70
   7   7   0    1.20    0.50
   7   7   0    1.80    0.50
   7   7   0    1.20    0.40
   8  -7   0   10.60    1.20
   8   7   0    8.50    0.70
   8   7   0    9.90    0.90
   9  -7   0   57.59    3.00
   9   7   0   58.69    2.50
   9   7   0   57.49    2.60
  10  -7   0   42.00    2.40
  10  -7   0   40.00    1.90
  10   7   0   43.60    2.10
  10   7   0   41.40    2.10
  10   7   0   44.20    2.10
  10   7   0   42.20    1.90
  11  -7   0    0.30    0.40
  11  -7   0    0.10    0.60
  11  -7   0    0.30    0.70
  11   7   0    0.30    0.30
  11   7   0    0.90    0.60
  11   7   0    1.10    0.50
  11   7   0    0.10    0.30
  12  -7   0   20.50    1.10
  12  -7   0   21.50    1.40
  12  -7   0   20.40    1.70
  12   7   0   18.30    1.30
  12   7   0   19.90    1.10
  12   7   0   19.70    1.10
  13  -7   0   11.30    0.80
  13   7   0   10.00    0.90
  13   7   0   11.50    0.80
  13   7   0   11.30    0.70
   0   8   0  243.58    9.60
  -1   8   0   77.69    3.30
   2   8   0    1.80    0.50
  -2   8   0    4.00    0.60
   3   8   0    2.80    0.50
  -3   8   0    4.20    0.70
   4   8   0    7.20    0.60
  -4   8   0    8.50    1.10
   4   8   0    6.80    0.80
  -5   8   0   40.20    2.30
   5   8   0   39.20    1.80
   5   8   0   39.30    1.90
   5   8   0   41.70    2.10
   5   8   0   38.50    1.90
  -6   8   0   12.00    1.30
   6   8   0   10.50    0.90
   6   8   0   10.00    0.70
   6   8   0   10.20    0.90
   7   8   0   84.39    3.40
   7   8   0   81.99    3.50
   7   8   0   78.49    3.50
  -7   8   0   81.19    4.00
   8  -8   0   27.10    2.60
   8   8   0   31.50    1.60
  -8   8   0   30.10    2.20
   8   8   0   33.30    1.50
   9  -8   0    0.40    0.90
   9   8   0   -0.10    0.40
   9   8   0   -0.30    0.30
  -9   8   0    0.30    0.70
   9   8   0    0.50    0.50
  10  -8   0    1.10    1.10
  10   8   0    1.80    0.40
 -10   8   0    1.90    0.90
  10   8   0    2.10    0.60
  10   8   0    2.60    0.60
  10   8   0    1.80    0.40
  11  -8   0    2.60    0.40
  11  -8   0    2.40    0.70
  11   8   0    2.80    0.60
 -11   8   0    1.40    0.80
  11   8   0    2.80    0.40
  11   8   0    2.70    0.50
  12  -8   0    1.70    0.40
  12  -8   0    1.40    0.50
 -12   8   0    1.40    0.70
  12   8   0    1.40    0.30
  12   8   0    1.10    0.30
  12   8   0    1.30    0.50
  13  -8   0    0.30    0.20
  13   8   0    0.40    0.40
   1   9   0    6.10    0.60
  -1   9   0    5.50    0.60
  -2   9   0   51.89    2.40
   2   9   0   51.09    2.30
   2   9   0   50.09    2.30
   2   9   0   49.60    2.20
   2   9   0   55.39    2.30
   3   9   0   28.10    1.50
  -3   9   0   25.80    1.40
   3   9   0   28.40    1.40
  -3   9   0   28.30    1.60
   3   9   0   27.30    1.50
  -4   9   0   22.00    1.30
   4   9   0   22.60    1.20
   4   9   0   20.30    1.30
   4   9   0   21.00    1.20
  -4   9   0   27.00    1.60
   5   9   0  167.08    6.90
  -5   9   0  169.08    6.90
  -5   9   0  175.58    7.30
   5   9   0  174.28    6.80
   5   9   0  164.28    6.80
   6   9   0   34.80    1.80
  -6   9   0   36.70    2.20
   6   9   0   37.00    1.70
   6   9   0   35.40    1.80
  -7   9   0    1.60    0.80
   7   9   0    1.10    0.40
   7   9   0    1.00    0.50
   7   9   0    1.90    0.50
   8   9   0    4.40    0.50
   8   9   0    3.70    0.50
  -8   9   0    4.80    1.00
   8   9   0    3.80    0.60
   9   9   0   26.00    1.50
   9   9   0   28.80    1.40
   9   9   0   27.40    1.30
  -9   9   0   23.50    1.90
  10   9   0    8.60    0.80
  10   9   0    9.00    0.70
  10   9   0    9.70    0.90
  10   9   0    9.40    1.00
 -10   9   0    6.30    1.10
  11  -9   0   -0.30    0.30
  11  -9   0   -0.40    0.40
  11   9   0   -0.30    0.30
 -11   9   0   -0.10    0.60
  11   9   0   -0.40    0.40
  12  -9   0    2.00    0.30
  12  -9   0    2.40    0.50
  12   9   0    2.30    0.50
 -12   9   0    1.80    0.70
   0  10   0   23.10    1.30
   0  10   0   24.00    1.30
   0  10   0   23.70    1.50
   1  10   0   21.00    1.20
   1  10   0   22.00    1.30
  -1  10   0   18.40    1.40
   1  10   0   19.10    1.10
  -1  10   0   17.70    1.20
   1  10   0   20.20    1.20
   2  10   0   -0.60    0.40
   2  10   0    0.50    0.40
   2  10   0   -0.30    0.30
  -2  10   0   -0.10    0.60
  -2  10   0    0.20    0.40
  -2  10   0    0.20    0.30
  -3  10   0   31.50    1.60
   3  10   0   31.40    1.60
  -3  10   0   29.70    2.00
   3  10   0   32.30    1.60
   3  10   0   32.50    1.50
  -3  10   0   30.40    1.70
  -4  10   0   23.50    1.50
   4  10   0   23.20    1.30
  -4  10   0   21.90    1.30
   4  10   0   22.50    1.20
   4  10   0   23.00    1.40
   5  10   0   23.20    1.40
   5  10   0   24.30    1.20
   5  10   0   23.70    1.40
  -5  10   0   24.70    1.60
  -5  10   0   21.60    1.30
  -6  10   0   14.20    1.30
   6  10   0   13.10    1.00
   6  10   0   13.20    0.90
   6  10   0   12.80    1.10
   7  10   0   26.20    1.50
   7  10   0   26.50    1.60
   7  10   0   30.60    1.40
  -7  10   0   26.40    1.90
  -8  10   0    0.00    0.60
   8  10   0    0.40    0.50
   8  10   0    0.00    0.30
   9  10   0    0.50    0.30
  -9  10   0    0.90    0.70
   9  10   0    0.50    0.50
  10  10   0    1.50    0.30
  10  10   0    2.50    0.60
 -10  10   0    0.30    0.60
  10  10   0    1.60    0.60
  11 -10   0    2.80    0.60
  11  10   0    3.60    0.50
  11  10   0    3.20    0.30
 -11  10   0    3.00    0.60
  12 -10   0    1.60    0.40
   0  11   0   -0.20    0.50
   0  11   0   -0.30    0.40
   0  11   0   -0.20    0.50
   0  11   0    0.10    0.30
   1  11   0    5.50    0.70
  -1  11   0    6.10    0.70
   1  11   0    5.30    0.60
  -1  11   0    5.50    0.80
   1  11   0    4.60    0.70
  -2  11   0   38.00    1.90
   2  11   0   36.40    1.90
   2  11   0   38.70    1.90
  -2  11   0   35.80    2.10
   2  11   0   38.20    1.80
   3  11   0   57.59    2.50
   3  11   0   57.29    2.50
  -3  11   0   52.39    2.90
   3  11   0   55.79    2.60
  -3  11   0   57.19    2.60
  -4  11   0    5.60    0.70
   4  11   0    4.50    0.70
   4  11   0    4.60    0.60
   4  11   0    4.80    0.70
  -4  11   0    5.50    0.70
  -4  11   0    5.40    1.00
   5  11   0   64.69    3.00
   5  11   0   71.19    2.90
  -5  11   0   67.19    3.00
  -5  11   0   67.69    3.40
   5  11   0   68.69    3.00
  -5  11   0   64.99    3.00
   6  11   0    4.10    0.70
   6  11   0    4.60    0.70
  -6  11   0    3.50    0.70
   6  11   0    4.60    0.50
   7  11   0    0.00    0.50
  -7  11   0    0.30    0.60
   7  11   0   -0.10    0.50
   7  11   0    0.60    0.30
  -8  11   0    2.00    0.70
   8  11   0    1.70    0.60
   8  11   0    1.50    0.40
   9  11   0   23.90    1.10
   9  11   0   22.10    1.30
  -9  11   0   19.40    1.30
 -10  11   0    2.10    0.40
  10  11   0    3.70    0.40
  10  11   0    3.60    0.60
  11 -11   0    1.00    0.40
   0  12   0   16.70    1.10
   0  12   0   19.10    1.20
   0  12   0   17.30    1.20
  -1  12   0   24.80    1.50
   1  12   0   23.50    1.50
   1  12   0   26.10    1.50
   1  12   0   24.40    1.40
  -1  12   0   27.30    1.50
  -1  12   0   27.50    1.50
   2  12   0    8.50    0.90
   2  12   0    8.10    0.80
  -2  12   0    8.40    1.10
   2  12   0    9.50    0.90
  -2  12   0    8.90    0.80
  -3  12   0   22.00    1.40
   3  12   0   23.20    1.40
  -3  12   0   23.20    1.60
   3  12   0   22.00    1.30
   3  12   0   24.20    1.40
  -4  12   0   51.49    2.40
  -4  12   0   51.39    2.70
   4  12   0   51.29    2.50
   4  12   0   49.80    2.40
   4  12   0   53.39    2.30
  -5  12   0   26.80    1.90
  -5  12   0   23.40    1.40
   5  12   0   25.70    1.40
   5  12   0   24.50    1.50
   5  12   0   24.80    1.30
   6  12   0    0.90    0.40
   6  12   0    1.10    0.50
   6  12   0    1.50    0.50
  -6  12   0    2.20    0.90
   7  12   0   54.69    2.40
  -7  12   0   57.69    3.00
   7  12   0   52.89    2.60
   7  12   0   56.09    2.50
   8  12   0    0.00    0.50
   8  12   0    1.10    0.30
  -8  12   0    0.20    0.80
   9  12   0    1.70    0.40
   9  12   0    2.30    0.50
   9  12   0    2.00    0.30
  -9  12   0    2.10    0.80
 -10  12   0    1.80    0.60
   0  13   0    0.00    0.50
   0  13   0   -0.40    0.40
   0  13   0    0.10    0.50
   1  13   0   20.40    1.30
   1  13   0   20.50    1.20
  -1  13   0   20.80    1.30
   1  13   0   19.40    1.30
  -1  13   0   21.00    1.30
   2  13   0    4.40    0.70
  -2  13   0    4.30    0.70
   2  13   0    3.40    0.60
  -2  13   0    4.70    0.70
   2  13   0    3.80    0.50
  -3  13   0   10.10    1.10
   3  13   0   10.10    0.90
   3  13   0    9.10    0.80
   3  13   0   10.00    0.90
  -3  13   0    8.00    0.80
  -3  13   0    8.70    0.90
  -4  13   0    4.90    0.70
  -4  13   0    7.80    1.20
   4  13   0    4.80    0.70
   4  13   0    5.60    0.60
   4  13   0    4.90    0.70
   5  13   0   38.90    1.90
   5  13   0   40.20    1.90
   5  13   0   40.80    2.00
  -5  13   0   44.80    2.20
  -6  13   0    4.00    0.80
   6  13   0    4.10    0.70
   6  13   0    4.60    0.60
   6  13   0    3.90    0.50
   7  13   0    3.10    0.50
  -7  13   0    1.80    0.70
   7  13   0    2.60    0.40
   8  13   0    2.40    0.40
   8  13   0    2.00    0.30
   8  13   0    3.00    0.50
  -8  13   0    2.40    0.70
  -9  13   0   12.80    1.00
   0  14   0    0.40    0.50
   0  14   0    1.00    0.50
   0  14   0    1.40    0.40
  -1  14   0    7.90    0.80
  -1  14   0    6.30    0.80
   1  14   0    8.30    0.80
   1  14   0    8.20    0.80
   1  14   0    6.90    0.70
   2  14   0   -0.20    0.50
   2  14   0    0.00    0.40
  -2  14   0    0.70    0.50
   2  14   0   -0.20    0.40
  -2  14   0    0.20    0.50
   3  14   0   34.80    1.80
  -3  14   0   34.10    1.70
   3  14   0   35.40    1.70
  -3  14   0   33.10    1.70
   3  14   0   31.50    1.70
   4  14   0   -0.80    0.40
  -4  14   0    0.30    0.40
   4  14   0   -0.10    0.30
   4  14   0   -0.30    0.40
  -4  14   0    0.50    0.40
   5  14   0    2.90    0.40
   5  14   0    3.40    0.60
  -5  14   0    1.30    0.50
   5  14   0    2.70    0.50
   6  14   0    1.10    0.50
  -6  14   0    0.30    0.40
   6  14   0    1.30    0.30
   6  14   0    1.50    0.50
   7  14   0    8.40    0.50
   7  14   0    7.20    0.70
  -7  14   0    8.90    0.80
   0  15   0    0.40    0.40
   0  15   0   -0.20    0.30
   0  15   0   -0.40    0.40
  -1  15   0    2.90    0.50
   1  15   0    3.40    0.60
  -1  15   0    2.90    0.50
   1  15   0    3.10    0.50
   1  15   0    3.30    0.50
   2  15   0    0.50    0.40
   2  15   0    0.50    0.30
   2  15   0    0.90    0.50
  -2  15   0    0.70    0.40
  -2  15   0    0.50    0.40
  -3  15   0    2.90    0.50
   3  15   0    3.10    0.50
  -3  15   0    2.40    0.50
   3  15   0    2.80    0.50
   3  15   0    3.50    0.40
   4  15   0    0.70    0.40
   4  15   0    0.90    0.30
   4  15   0    1.00    0.40
  -4  15   0    0.10    0.40
   5  15   0    4.60    0.60
  -5  15   0    5.30    0.50
   5  15   0    6.30    0.60
   5  15   0    7.00    0.50
  -6  15   0    0.30    0.50
   0  16   0    1.80    0.40
   0  16   0    2.10    0.40
   1  16   0    1.10    0.40
  -1  16   0    1.70    0.40
  -1  16   0    1.70    0.40
   1  16   0    1.80    0.40
   2  16   0    1.70    0.40
  -2  16   0    1.80    0.40
   2  16   0    1.60    0.40
   3  16   0    9.30    0.80
  -3  16   0   11.60    1.00
  15   0  -1   16.70    1.20
  14   0  -1    0.60    0.40
  14   0  -1    1.00    0.60
  13   0  -1    9.80    1.10
  12   0  -1   -0.20    0.60
  12   0  -1   -0.40    1.80
  11   0  -1   20.90    1.30
  11   0  -1   17.50    3.60
  11   0  -1   22.80    1.90
  11   0  -1   20.90    1.50
  10   0  -1    0.70    2.30
  10   0  -1    0.90    0.60
  10   0  -1    0.40    0.40
  10   0  -1   -0.30    0.30
  10   0  -1   -0.20    0.90
   9   0  -1   23.70    1.50
   9   0  -1   27.50    1.30
   9   0  -1   26.10    1.90
   9   0  -1   23.90    4.20
   9   0  -1   23.50    1.50
   9   0  -1   26.60    1.50
   8   0  -1   -0.20    2.20
   8   0  -1    1.30    0.80
   7   0  -1  309.37   14.60
   7   0  -1  282.97   11.90
   6   0  -1   -0.40    0.50
   6   0  -1   -0.40    2.00
   6   0  -1    0.40    0.60
   5   0  -1    0.90    1.90
   5   0  -1   -0.20    0.40
   5   0  -1    0.10    0.60
   4   0  -1    0.70    0.40
   3   0  -1 8619.64  334.47
   2   0  -1    0.20    0.30
   1   0  -1  802.92   31.10
   0   0   1   -0.90    0.10
   1   0   1 1009.80   39.20
   4   0   1    0.20    0.40
   4   0   1    0.90    1.70
   5   0   1  890.61   33.20
   5   0   1  859.51   33.20
   5   0   1  819.42   34.70
   5   0   1  829.92   33.20
   6   0   1    0.40    1.80
   6   0   1    0.60    0.50
   6   0   1    0.00    0.60
   7   0   1  176.48    9.50
   7   0   1  190.68    7.40
   7   0   1  168.68    7.50
   8   0   1   -0.70    0.70
   8   0   1   -0.30    1.90
   9   0   1   19.10    1.70
   9   0   1   18.00    1.10
   9   0   1   15.70    3.00
   9   0   1   19.10    1.30
   9   0   1   18.40    1.10
  10   0   1   -0.40    0.40
  10   0   1    0.30    0.50
  10   0   1    1.20    1.80
  11   0   1   91.39    5.90
  11   0   1  103.19    4.30
  11   0   1   97.89    4.20
  12   0   1   -0.20    0.40
  12   0   1    0.50    0.60
  13   0   1    2.50    0.70
  13   0   1    2.80    0.50
  14   0   1   -0.10    0.30
  14   0   1    0.10    0.50
  15   0   1   22.70    1.30
  15  -1  -1   20.30    1.30
  15   1  -1   16.90    1.20
  14  -1  -1    0.20    0.60
  14   1  -1    0.00    0.50
  14   1  -1    0.00    0.40
  13  -1  -1   24.40    1.60
  13   1  -1   22.60    1.40
  13   1  -1   24.20    1.60
  12  -1  -1    2.50    2.20
  12  -1  -1    3.90    0.80
  12   1  -1    3.40    0.70
  12   1  -1    2.60    1.60
  12   1  -1    3.40    0.60
  11  -1  -1   -0.20    0.60
  11  -1  -1   -0.10    0.40
  11  -1  -1    2.20    2.50
  11  -1  -1    0.00    0.90
  11   1  -1   -0.30    0.40
  11   1  -1   -0.20    1.80
  11   1  -1    0.30    0.60
  10  -1  -1    2.90    1.00
  10  -1  -1    2.10    2.70
  10  -1  -1    2.70    0.70
  10  -1  -1    2.00    0.60
  10   1  -1    1.70    0.60
  10   1  -1    1.50    2.10
  10   1  -1    2.00    0.60
  10   1  -1    1.40    0.90
  10   1  -1    1.20    0.40
  10   1  -1    1.90    0.50
  10   1  -1    1.20    0.40
   9  -1  -1  180.48    6.90
   9  -1  -1  153.98    7.10
   9  -1  -1  172.68    7.10
   9  -1  -1  180.98    7.40
   9  -1  -1  181.48   10.80
   9   1  -1  179.98    7.40
   9   1  -1  167.78    7.10
   9   1  -1  157.48    7.00
   9   1  -1  164.58    6.90
   9   1  -1  176.28    7.00
   9   1  -1  178.08    6.90
   9   1  -1  182.38   10.00
   8  -1  -1    1.50    2.50
   8  -1  -1    2.80    0.90
   8   1  -1    0.70    2.00
   8   1  -1    1.00    0.80
   7  -1  -1    1.60    0.70
   7  -1  -1    1.80    2.40
   7   1  -1   -0.50    1.90
   7   1  -1    0.50    0.70
   6  -1  -1    9.80    3.00
   6   1  -1    7.40    2.30
   6   1  -1    7.10    0.80
   6   1  -1    7.90    1.00
   5  -1  -1  417.06   16.50
   5   1  -1  418.96   18.10
   5   1  -1  395.76   16.40
   5   1  -1  433.36   16.50
   4  -1  -1   53.59    2.30
   4  -1  -1   53.29    2.40
   4   1  -1   52.19    2.50
   4   1  -1   53.29    2.40
   3  -1  -1   50.09    2.20
   3  -1  -1   48.20    2.20
   3   1  -1   48.80    2.20
   2  -1  -1   11.70    0.90
   2   1  -1   12.00    0.80
  -1   1   1 1998.20   75.89
  -1   1   1 1893.81   75.99
  -1   1   1 1908.61   75.69
   1   1  -1 2015.50   75.89
   0   1   1  281.67   11.20
   0   1   1  285.77   11.20
   0   1  -1  293.07   11.20
   0   1   1  287.67   11.20
   1  -1   1  384.96   15.10
   2  -1   1    6.60    0.50
   3  -1   1   64.89    2.60
   3   1   1   58.19    2.60
   4  -1   1   14.50    0.90
   4   1   1   17.50    2.30
   4   1   1   13.90    1.00
   5  -1   1  184.88    7.70
   5  -1   1  190.18    9.70
   5   1   1  192.98    9.00
   5   1   1  186.98    7.70
   5   1   1  189.88    7.60
   6  -1   1   24.10    3.70
   6  -1   1   26.80    1.50
   6  -1   1   24.60    1.60
   6   1   1   29.40    1.60
   6   1   1   23.70    1.50
   6   1   1   27.10    3.10
   7  -1   1   46.70    4.90
   7  -1   1   45.70    2.30
   7   1   1   49.80    2.40
   7   1   1   42.90    2.30
   7   1   1   44.30    3.90
   8  -1   1   14.50    3.40
   8  -1   1   15.80    1.50
   8   1   1   10.30    2.50
   8   1   1   13.50    1.40
   9  -1   1  386.06   16.00
   9  -1   1  417.06   19.30
   9  -1   1  440.36   16.40
   9  -1   1  390.96   15.90
   9  -1   1  404.26   16.00
   9   1   1  401.96   16.00
   9   1   1  389.16   16.00
   9   1   1  410.76   18.10
  10  -1   1    6.60    0.80
  10  -1   1    7.10    0.70
  10  -1   1    7.90    0.90
  10  -1   1    7.90    2.90
  10   1   1    7.10    0.80
  10   1   1    7.80    0.90
  10   1   1    7.80    2.10
  11  -1   1    0.10    0.40
  11  -1   1   -1.00    1.80
  11  -1   1    0.40    0.60
  11   1   1   -0.50    0.40
  11   1   1    0.30    0.50
  12  -1   1    0.40    0.40
  12  -1   1    0.60    0.60
  12  -1   1   -0.20    1.40
  12   1   1    0.00    0.60
  12   1   1    0.20    0.40
  13  -1   1   14.60    1.10
  13  -1   1   13.10    1.30
  13   1   1   13.40    1.20
  13   1   1   14.50    1.00
  14  -1   1    0.80    0.20
  14  -1   1    0.50    0.60
  14  -1   1    0.20    0.40
  14   1   1   -0.10    0.30
  14   1   1    1.00    0.60
  15  -1   1   -0.70    0.50
  15   1   1   -0.30    0.40
  15  -2  -1   16.00    0.70
  15  -2  -1   16.10    1.20
  15   2  -1   16.60    1.10
  14  -2  -1    0.00    0.60
  14   2  -1    0.00    0.40
  14   2  -1    0.30    0.50
  13  -2  -1   12.00    1.20
  13   2  -1   11.60    0.90
  13   2  -1   10.30    1.00
  12  -2  -1   22.30    1.30
  12  -2  -1   23.10    1.70
  12  -2  -1   17.00    3.80
  12   2  -1   20.80    1.50
  12   2  -1   20.90    1.30
  11  -2  -1    4.50    1.20
  11  -2  -1    4.10    0.80
  11  -2  -1    3.60    3.10
  11  -2  -1    3.40    0.70
  11   2  -1    3.60    1.90
  11   2  -1    3.00    0.50
  11   2  -1    3.70    0.80
  11   2  -1    4.20    0.60
  11   2  -1    3.90    0.80
  10  -2  -1    8.20    3.60
  10  -2  -1   12.10    1.60
  10  -2  -1    8.20    1.10
  10  -2  -1    9.70    1.10
  10   2  -1    9.90    0.90
  10   2  -1   11.20    1.00
  10   2  -1   10.00    0.80
  10   2  -1   13.30    1.10
  10   2  -1   11.20    2.50
   9  -2  -1    3.90    0.70
   9  -2  -1    3.40    1.00
   9  -2  -1    3.20    0.70
   9  -2  -1    3.90    3.10
   9   2  -1    4.00    0.70
   9   2  -1    3.50    0.50
   9   2  -1    2.40    2.00
   9   2  -1    3.10    0.50
   9   2  -1    4.00    0.50
   9   2  -1    4.10    0.70
   8  -2  -1    3.50    0.90
   8  -2  -1    1.40    2.60
   8   2  -1    2.80    2.00
   8   2  -1    2.70    0.90
   7  -2  -1  453.55   22.00
   7   2  -1  471.35   18.90
   7   2  -1  464.55   18.80
   7   2  -1  505.55   21.00
   6  -2  -1    1.10    2.40
   6   2  -1    1.30    1.80
   6   2  -1    1.20    0.50
   6   2  -1    1.10    0.70
   5   2  -1    0.50    1.70
   5   2  -1    0.10    0.40
   5   2  -1    0.30    0.60
   4  -2  -1    0.90    0.50
   4   2  -1    2.20    1.60
   4   2  -1    0.70    0.40
   4   2  -1    1.70    0.60
   3  -2  -1  924.61   36.20
   3   2  -1  932.61   36.10
   2  -2  -1  143.29    5.70
  -2   2   1  136.99    5.60
   2   2  -1  137.39    5.60
  -1   2   1  977.10   37.30
   1   2  -1  946.31   37.30
   0   2   1    1.90    0.20
   0   2  -1    2.10    0.30
   1   2   1   52.69    2.10
   2  -2   1  338.87   12.90
   2   2   1  321.77   12.90
   3  -2   1   12.90    0.80
   3   2   1   14.20    0.80
   4  -2   1   26.70    1.40
   4   2   1   29.70    2.40
   4   2   1   27.90    1.40
   5  -2   1   10.00    2.80
   5   2   1    8.20    1.70
   5   2   1    7.50    0.80
   5   2   1   10.70    1.00
   6  -2   1   35.80    4.60
   6   2   1   36.60    3.20
   6   2   1   38.20    1.90
   7  -2   1  228.38    9.20
   7  -2   1  221.08   12.10
   7   2   1  217.78    9.20
   7   2   1  233.88   10.60
   8  -2   1   35.00    5.00
   8  -2   1   40.50    2.20
   8   2   1   36.10    3.30
   8   2   1   36.10    2.10
   8   2   1   36.80    1.70
   9  -2   1    5.10    0.80
   9  -2   1    4.60    3.00
   9  -2   1    4.50    0.70
   9  -2   1    2.60    1.10
   9   2   1    3.60    1.50
   9   2   1    3.80    0.70
   9   2   1    4.90    0.50
   9   2   1    3.70    0.50
   9   2   1    4.40    0.70
  10  -2   1    4.40    3.00
  10  -2   1    4.10    0.80
  10  -2   1    3.20    0.60
  10   2   1    3.70    0.50
  10   2   1    3.80    0.80
  10   2   1    4.40    0.70
  11  -2   1   71.09    6.50
  11  -2   1   85.09    3.80
  11  -2   1   85.89    3.50
  11   2   1   83.39    3.70
  11   2   1   84.09    3.60
  12  -2   1    0.70    1.80
  12  -2   1    2.80    0.80
  12   2   1    1.60    0.50
  12   2   1    1.10    0.60
  13  -2   1    3.00    0.80
  13  -2   1    2.40    0.40
  13   2   1    2.50    0.70
  13   2   1    2.20    0.50
  14  -2   1    0.40    0.50
  14  -2   1   -0.30    0.50
  14  -2   1    0.30    0.20
  14   2   1    0.20    0.30
  14   2   1    0.20    0.50
  15  -2   1   15.00    1.10
  15   2   1   14.90    1.00
  15  -3  -1    7.90    0.50
  15  -3  -1    6.40    0.80
  15   3  -1    6.20    0.70
  14  -3  -1    2.20    0.70
  14  -3  -1    1.80    0.30
  14   3  -1    1.80    0.60
  14   3  -1    1.90    0.40
  13  -3  -1   50.19    2.60
  13   3  -1   52.09    2.30
  13   3  -1   49.00    2.50
  12  -3  -1    0.40    0.70
  12  -3  -1   -1.00    2.10
  12  -3  -1    0.30    0.50
  12   3  -1    0.70    0.60
  12   3  -1    0.40    0.40
  11  -3  -1    4.60    0.80
  11  -3  -1    6.20    1.00
  11  -3  -1    6.60    1.30
  11  -3  -1    6.60    3.70
  11   3  -1    6.40    0.80
  11   3  -1    4.90    0.60
  11   3  -1    6.40    0.90
  11   3  -1    6.30    0.70
  10  -3  -1    2.40    1.00
  10  -3  -1    2.40    0.70
  10  -3  -1    3.20    0.70
  10   3  -1    3.80    0.50
  10   3  -1    3.50    0.50
  10   3  -1    2.90    0.60
  10   3  -1    3.30    0.70
   9  -3  -1  135.79    5.90
   9  -3  -1  151.68    6.30
   9   3  -1  145.19    7.90
   9   3  -1  137.29    5.70
   9   3  -1  145.59    5.80
   9   3  -1  140.99    5.70
   9   3  -1  138.79    5.90
   8   3  -1  130.99    7.30
   8   3  -1  119.89    5.00
   7   3  -1   62.09    4.60
   7   3  -1   59.29    2.90
   6   3  -1  118.19    5.00
   6   3  -1  120.79    6.70
   5   3  -1  255.47   10.10
   5   3  -1  249.58   11.50
   4   3  -1    0.80    0.40
   4   3  -1    0.40    1.50
   3  -3  -1   67.09    3.10
  -3   3   1   66.69    2.90
   3   3  -1   71.09    2.90
   2   3  -1  331.07   13.00
  -2   3   1  331.57   13.00
   1   3  -1   24.20    1.20
  -1   3   1   25.60    1.20
   0   3   1  247.58    9.80
   0   3  -1  254.57    9.90
   1   3   1    4.40    0.40
  -2   3  -1  276.67   10.90
   2   3   1  276.37   10.80
   3   3   1  145.99    5.80
   4   3   1    7.60    0.70
   5  -3   1  467.15   21.70
   5   3   1  491.85   19.80
   5   3   1  493.95   19.10
   6  -3   1    3.70    2.80
   6   3   1    4.50    1.40
   6   3   1    3.70    0.60
   7  -3   1   14.90    3.90
   7   3   1   14.20    2.00
   7   3   1   12.30    1.10
   8  -3   1   11.60    3.60
   8  -3   1   17.20    1.50
   8   3   1   10.00    0.80
   8   3   1   11.80    1.10
   9  -3   1  343.37   14.00
   9  -3   1  350.16   14.00
   9  -3   1  345.17   18.20
   9  -3   1  397.26   15.00
   9   3   1  346.87   13.80
   9   3   1  348.27   13.80
   9   3   1  347.77   13.80
   9   3   1  326.77   14.00
  10  -3   1   31.90    5.40
  10  -3   1   29.90    1.90
  10  -3   1   31.20    1.80
  10   3   1   29.30    2.30
  10   3   1   33.40    1.70
  10   3   1   34.60    1.60
  11  -3   1    1.90    0.50
  11  -3   1    3.00    2.80
  11  -3   1    1.80    0.70
  11   3   1    1.80    0.50
  11   3   1    0.90    0.60
  12  -3   1    4.90    2.40
  12  -3   1    8.90    1.10
  12   3   1    9.20    1.00
  12   3   1    9.40    0.90
  13  -3   1   18.70    1.50
  13  -3   1   19.30    1.00
  13   3   1   18.70    1.10
  13   3   1   18.40    1.30
  14  -3   1    0.70    0.60
  14  -3   1    1.30    0.30
  14   3   1    1.20    0.40
  14   3   1    1.00    0.50
  15  -3   1    1.20    0.50
  15  -4  -1   12.30    0.80
  15   4  -1    9.00    0.80
  14  -4  -1   -0.10    0.30
  14  -4  -1    0.20    0.70
  14   4  -1    0.10    0.30
  14   4  -1    0.10    0.50
  13  -4  -1   10.90    1.20
  13   4  -1   10.60    0.90
  13   4  -1   10.80    1.10
  12  -4  -1    1.80    2.80
  12  -4  -1   -0.80    0.70
  12  -4  -1   -0.10    0.50
  12   4  -1    0.40    0.40
  12   4  -1   -0.70    0.60
  12   4  -1    0.60    0.60
  11  -4  -1   50.39    2.60
  11  -4  -1   51.19    2.60
  11  -4  -1   49.00    3.00
  11   4  -1   48.90    2.20
  11   4  -1   49.40    2.40
  11   4  -1   45.10    2.40
  11   4  -1   52.89    2.30
  10  -4  -1    6.70    0.90
  10  -4  -1    5.70    1.20
  10  -4  -1    5.50    0.90
  10   4  -1    7.40    0.70
  10   4  -1    6.40    0.80
  10   4  -1    6.80    0.80
  10   4  -1    6.00    0.60
   9  -4  -1   42.60    2.20
   9   4  -1   39.10    2.00
   9   4  -1   42.00    1.90
   9   4  -1   40.20    2.00
   9   4  -1   40.00    1.90
   8   4  -1   11.40    1.00
   8   4  -1   10.60    0.80
   7   4  -1  609.74   24.10
   6   4  -1  123.09    5.20
   5   4  -1   62.19    2.80
   4   4  -1   13.00    0.90
   3   4  -1  275.87   10.80
  -3   4   1  268.77   10.80
  -2   4   1  463.65   18.30
   2   4  -1  469.25   18.30
   1   4  -1  905.01   36.10
  -1   4   1  953.10   36.10
   0   4   1    2.90    0.30
  -1   4  -1  147.19    5.90
   1   4   1  145.09    5.80
  -2   4  -1   58.29    2.60
   2   4   1   59.99    2.50
   3   4   1   31.90    1.50
   4   4   1  138.49    5.60
   5   4   1  125.19    5.20
   6   4   1  113.79    4.80
   7   4   1  125.49    5.40
   7   4   1  127.69    5.10
   8  -4   1   21.90    1.50
   8   4   1   23.00    1.10
   8   4   1   22.80    1.50
   9  -4   1   21.30    1.50
   9  -4   1   17.60    4.70
   9  -4   1   19.40    1.50
   9   4   1   23.70    1.40
   9   4   1   22.80    1.20
   9   4   1   19.90    1.10
  10  -4   1    0.70    0.60
  10  -4   1    0.40    3.00
  10  -4   1    1.20    0.70
  10   4   1    1.10    0.50
  10   4   1    1.30    0.40
  11  -4   1   40.30    2.30
  11  -4   1   36.70    5.80
  11  -4   1   43.30    2.10
  11   4   1   41.40    2.10
  11   4   1   43.00    2.00
  12  -4   1   26.10    1.80
  12  -4   1   19.60    4.30
  12   4   1   25.60    1.50
  12   4   1   25.90    1.40
  13  -4   1    2.30    0.80
  13  -4   1    1.10    0.30
  13   4   1    1.40    0.40
  13   4   1    0.60    0.60
  13   4   1    1.00    0.60
  14  -4   1    1.90    0.60
  14  -4   1    1.80    0.30
  14   4   1    1.70    0.30
  14   4   1    1.80    0.50
  14   4   1    1.00    0.30
  14  -5  -1    0.00    0.30
  14  -5  -1   -0.10    0.60
  14   5  -1    0.20    0.30
  14   5  -1    0.00    0.40
  13  -5  -1   51.49    2.20
  13  -5  -1   50.69    2.20
  13  -5  -1   51.39    2.70
  13   5  -1   49.80    2.20
  13   5  -1   48.60    2.40
  12  -5  -1   20.00    1.70
  12  -5  -1   21.30    1.50
  12   5  -1   22.60    1.20
  12   5  -1   18.20    1.30
  12   5  -1   23.50    1.50
  11  -5  -1    6.50    1.00
  11  -5  -1    8.80    1.30
  11   5  -1    7.50    0.90
  11   5  -1    7.50    0.70
  11   5  -1    6.30    0.70
  11   5  -1    7.60    0.90
  10  -5  -1    5.90    1.00
  10  -5  -1    5.90    1.30
  10   5  -1    5.50    0.70
  10   5  -1    6.40    0.70
  10   5  -1    5.30    0.60
  10   5  -1    6.00    0.80
   9  -5  -1   53.49    2.70
   9   5  -1   54.69    2.40
   9   5  -1   50.59    2.50
   9   5  -1   55.09    2.30
   9   5  -1   49.99    2.30
   8  -5  -1   63.69    3.10
   8   5  -1   65.79    2.80
   8   5  -1   65.59    2.80
   8   5  -1   64.59    2.80
   7   5  -1  117.19    5.00
   7   5  -1  131.79    5.40
   6   5  -1   54.79    2.60
   5   5  -1  193.38    7.90
   4   5  -1  351.86   13.90
   3   5  -1    2.60    0.50
  -2   5   1   63.99    2.80
   2   5  -1   63.49    2.70
  -1   5   1  293.97   11.70
   1   5  -1  297.17   11.70
   0   5  -1   18.50    1.00
   0   5   1   18.60    1.00
   1   5   1    5.70    0.50
   2   5   1   13.50    0.80
   3   5   1  663.33   25.90
   4   5   1   18.40    1.10
   5   5   1  521.85   20.50
   6   5   1   23.60    1.40
   7   5   1  102.59    4.40
   7   5   1   99.59    4.10
   8  -5   1   24.30    1.60
   8   5   1   21.90    1.30
   8   5   1   24.60    1.20
   8   5   1   23.00    1.50
   8   5   1   21.70    1.20
   8   5   1   22.80    1.20
   9  -5   1   85.19    5.20
   9  -5   1  107.19    4.60
   9   5   1  108.89    4.40
   9   5   1  110.49    4.30
   9   5   1  105.19    4.30
  10  -5   1   14.60    1.40
  10  -5   1   15.90    1.50
  10   5   1   15.70    1.00
  11  -5   1    3.80    3.30
  11  -5   1    6.90    1.10
  11  -5   1    5.00    0.80
  11   5   1    5.30    0.60
  11   5   1    6.00    0.60
  11   5   1    6.00    0.80
  12  -5   1    0.70    0.50
  12  -5   1    0.60    0.80
  12  -5   1    0.60    0.30
  12   5   1    0.90    0.40
  12   5   1    0.70    0.40
  12   5   1    1.40    0.50
  13  -5   1   30.80    1.90
  13  -5   1   32.40    1.40
  13   5   1   29.90    1.40
  13   5   1   30.60    1.40
  13   5   1   27.90    1.60
  14  -5   1    4.40    0.80
  14  -5   1    5.30    0.50
  14   5   1    6.30    0.50
  14   5   1    5.80    0.50
  14   5   1    5.00    0.60
  14  -6  -1    2.30    0.30
  14   6  -1    2.30    0.50
  14   6  -1    2.50    0.30
  13  -6  -1   18.60    1.10
  13  -6  -1   16.60    1.00
  13  -6  -1   15.60    1.40
  13   6  -1   16.20    1.00
  13   6  -1   16.30    1.20
  12  -6  -1    0.80    0.40
  12  -6  -1    1.30    0.80
  12  -6  -1    1.40    0.60
  12   6  -1    1.10    0.70
  12   6  -1    1.10    0.40
  12   6  -1    0.90    0.50
  11  -6  -1    7.30    1.00
  11  -6  -1    6.60    1.10
  11   6  -1    7.00    0.70
  11   6  -1    8.00    0.90
  11   6  -1    9.00    0.90
  10  -6  -1   20.60    1.90
  10  -6  -1   21.30    1.70
  10   6  -1   19.70    1.10
  10   6  -1   21.10    1.40
  10   6  -1   19.70    1.20
  10   6  -1   20.90    1.30
   9  -6  -1   17.50    1.50
   9   6  -1   16.00    1.20
   9   6  -1   15.40    1.00
   9   6  -1   15.00    1.00
   8  -6  -1   97.09    4.40
   8   6  -1   97.99    4.10
   8   6  -1   94.49    4.00
   8   6  -1  100.89    4.00
   7   6  -1    6.40    0.60
   7   6  -1   10.80    1.00
   7   6  -1   10.00    0.80
   6   6  -1   22.50    1.40
   6   6  -1   26.30    1.50
   5   6  -1   45.50    2.20
   4   6  -1  102.99    4.40
   3   6  -1  118.49    4.90
   2   6  -1  107.39    4.30
  -2   6   1   94.49    4.50
  -1   6   1   97.79    4.10
   1   6  -1   94.19    4.00
   0   6  -1  270.97   11.20
   0   6   1  290.47   11.20
   1   6   1  167.58    6.70
   2   6   1    4.20    0.50
   3   6   1   27.70    1.40
   4   6   1    3.10    0.50
   5   6   1  178.88    7.30
   6   6   1    9.20    0.60
   6   6   1   10.40    0.90
   7  -6   1  120.79    5.10
   7   6   1  118.79    4.70
   7   6   1  114.89    5.00
   7   6   1  115.09    4.80
   7   6   1  115.99    4.70
   8  -6   1   26.40    1.80
   8   6   1   25.20    1.30
   8   6   1   23.70    1.50
   8   6   1   28.10    1.30
   8   6   1   25.00    1.40
   9  -6   1   25.10    1.90
   9   6   1   26.30    1.30
   9   6   1   26.70    1.50
   9   6   1   26.60    1.30
  10  -6   1    0.30    0.80
  10  -6   1    1.20    0.60
  10   6   1    1.00    0.40
  10   6   1    1.20    0.40
  11  -6   1   39.60    2.10
  11  -6   1   38.70    2.30
  11  -6   1   40.80    1.80
  11   6   1   39.50    2.00
  11   6   1   39.20    1.80
  11   6   1   37.80    1.80
  12  -6   1   18.60    1.60
  12  -6   1   16.60    1.00
  12  -6   1   18.20    1.20
  12   6   1   17.90    1.20
  12   6   1   16.50    1.00
  12   6   1   18.80    1.00
  13  -6   1    1.70    0.80
  13  -6   1    1.80    0.30
  13   6   1    1.30    0.30
  13   6   1    1.90    0.50
  13   6   1    0.70    0.30
  14  -6   1    6.80    0.50
  13  -7  -1    7.60    0.70
  13  -7  -1    8.60    0.70
 -13   7   1    4.20    0.90
  13   7  -1    7.80    0.70
  13   7  -1    7.10    0.70
  13   7  -1    7.20    0.60
  12  -7  -1   20.80    1.10
  12  -7  -1   21.70    1.50
  12  -7  -1   18.20    1.80
 -12   7   1   18.40    1.80
  12   7  -1   19.50    1.30
  12   7  -1   19.80    1.10
  12   7  -1   21.70    1.40
  11  -7  -1   25.60    1.80
  11  -7  -1   24.40    1.30
  11  -7  -1   25.10    1.80
  11   7  -1   22.00    1.40
  11   7  -1   25.50    1.50
  11   7  -1   23.70    1.30
  10  -7  -1    0.10    0.70
  10   7  -1    0.30    0.40
  10   7  -1    0.30    0.50
  10   7  -1    0.30    0.50
   9  -7  -1   45.20    2.60
   9   7  -1   44.90    2.10
   9   7  -1   47.30    2.20
   8  -7  -1   16.70    1.50
   8   7  -1   16.30    1.20
   8   7  -1   17.40    1.00
  -8   7   1   19.30    2.10
   7  -7  -1   19.90    1.60
   7   7  -1   18.60    1.20
   7   7  -1   18.00    1.00
  -7   7   1   19.30    1.60
   7   7  -1   19.00    1.10
  -6   7   1    4.70    0.90
   6   7  -1    5.30    0.50
   6   7  -1    4.90    0.60
   6   7  -1    5.00    0.70
  -5   7   1   10.00    1.10
   5   7  -1    6.70    0.80
   5   7  -1    7.00    0.60
  -4   7   1    6.50    0.90
   4   7  -1    5.90    0.70
   3   7  -1    4.10    0.60
   2   7  -1   24.80    1.40
   1   7  -1  369.56   14.50
  -1   7   1  359.06   14.50
   0   7   1   96.59    4.10
   1   7   1   59.89    2.70
   2   7   1  107.09    4.50
   3   7   1  198.88    8.00
   4   7   1    8.70    0.80
   5   7   1   56.39    2.40
   5   7   1   45.40    2.10
   6   7   1  104.99    4.10
   6   7   1   85.79    4.20
   6   7   1   99.49    4.10
   6   7   1  103.99    4.30
   6   7   1  102.09    4.00
   7  -7   1   48.40    2.60
   7   7   1   47.70    2.30
   7   7   1   51.49    2.20
   7   7   1   47.40    2.40
   7   7   1   51.09    2.20
   7   7   1   48.50    2.10
   8  -7   1    4.70    0.90
   8   7   1    5.30    0.50
   8   7   1    5.90    0.60
   8   7   1    5.10    0.70
   9  -7   1   54.99    2.90
   9  -7   1   52.69    2.40
   9   7   1   55.09    2.50
   9   7   1   53.89    2.40
   9   7   1   52.59    2.30
  10  -7   1   18.50    1.60
  10  -7   1   20.80    1.20
  10  -7   1   22.10    1.80
  10   7   1   21.70    1.20
  10   7   1   22.80    1.10
  11  -7   1    1.00    0.80
  11  -7   1    1.40    0.60
  11  -7   1    0.60    0.40
  11   7   1    0.30    0.30
  11   7   1    0.70    0.40
  12  -7   1    8.50    0.80
  12  -7   1    9.50    0.90
  12  -7   1    8.40    1.20
  12   7   1    8.50    0.70
  12   7   1    9.40    0.90
  12   7   1    8.30    0.70
  13  -7   1    9.00    1.00
  13  -7   1   13.10    0.70
  13   7   1   11.20    0.70
  13   7   1   12.50    0.90
  13  -8  -1    2.80    0.30
  13   8  -1    1.90    0.50
  13   8  -1    2.40    0.30
  12  -8  -1    0.40    0.30
  12  -8  -1    0.10    0.50
  12   8  -1   -0.10    0.40
  12   8  -1   -0.10    0.40
 -12   8   1    0.30    0.60
  12   8  -1    0.60    0.50
  12   8  -1   -0.30    0.30
  11  -8  -1   19.70    2.20
 -11   8   1   17.70    1.60
  11   8  -1   18.60    1.10
  11   8  -1   18.10    1.30
  11   8  -1   20.20    1.30
 -10   8   1   29.70    2.20
  10   8  -1   35.80    1.80
  10   8  -1   34.80    1.60
  10   8  -1   31.60    1.70
   9   8  -1    5.00    0.70
   9   8  -1    5.50    0.60
  -9   8   1    4.20    1.00
   8   8  -1   13.00    0.90
  -8   8   1   11.70    1.50
   8   8  -1   14.40    1.00
   7   8  -1   24.20    1.30
   7   8  -1   26.30    1.50
  -7   8   1   29.30    2.00
   7   8  -1   25.60    1.40
   6   8  -1    0.20    0.30
  -6   8   1    0.00    0.60
   6   8  -1   -0.30    0.40
   6   8  -1    0.50    0.40
  -6   8   1    0.40    0.60
  -5   8   1    0.80    0.60
   5   8  -1    0.00    0.40
  -5   8   1    1.00    0.60
   5   8  -1    0.30    0.30
   5   8  -1    0.00    0.40
  -4   8   1    7.40    1.00
   4   8  -1    6.80    0.60
  -3   8   1  197.28    8.10
  -2   8   1   54.09    2.50
  -1   8   1   58.79    2.50
   0   8  -1  135.59    5.60
  -1   8  -1    7.60    0.80
   1   8   1    6.80    0.80
  -2   8  -1   58.19    2.90
   2   8   1   64.19    2.80
  -3   8  -1   43.90    2.20
   3   8   1   38.00    1.80
   3   8   1   43.90    2.10
   4   8   1  108.59    4.60
  -4   8  -1  116.19    5.10
   4   8   1  121.39    4.90
   5   8   1   65.99    2.70
   5   8   1   65.39    2.80
   5   8   1   65.29    3.00
   5   8   1   64.49    2.80
  -5   8  -1   64.79    3.30
   5   8   1   64.49    2.80
   6  -8   1    0.50    0.80
   6   8   1   -0.20    0.40
  -6   8  -1    0.30    0.60
   6   8   1    0.30    0.30
   6   8   1    0.20    0.30
   6   8   1   -0.10    0.40
   6   8   1   -0.30    0.40
   7  -8   1    1.50    0.90
   7   8   1    2.10    0.60
   7   8   1    2.30    0.50
   7   8   1    1.70    0.40
  -7   8  -1    3.80    1.00
   7   8   1    2.30    0.40
   8  -8   1   -0.40    0.80
   8   8   1    0.30    0.30
   8   8   1    0.10    0.30
   8   8   1    1.20    0.50
   9  -8   1    0.30    0.80
   9   8   1    0.90    0.40
   9   8   1    0.70    0.40
   9   8   1    1.80    0.50
  10  -8   1    3.70    0.80
  10  -8   1    5.60    1.00
  10  -8   1    3.60    0.50
  10   8   1    5.50    0.60
  10   8   1    3.90    0.50
  11  -8   1   14.90    1.50
  11  -8   1   17.90    1.00
  11  -8   1   16.80    1.30
  11   8   1   16.80    1.00
  11   8   1   15.80    0.90
  12  -8   1    8.60    0.80
  12  -8   1    8.50    0.70
 -12   8  -1    5.80    1.00
  12   8   1    9.20    0.60
  13  -8   1    1.50    0.30
  12  -9  -1   16.20    1.20
  12  -9  -1   12.90    0.80
  12   9  -1   15.10    0.80
 -12   9   1   11.70    1.10
  12   9  -1   12.60    1.00
  11   9  -1    0.90    0.50
  11   9  -1    1.20    0.30
  11   9  -1    1.10    0.50
  11   9  -1    1.10    0.40
 -11   9   1    1.00    0.60
  10   9  -1    0.60    0.50
  10   9  -1    0.20    0.40
 -10   9   1    0.60    0.70
  10   9  -1    0.30    0.30
  10   9  -1    0.20    0.50
   9   9  -1   25.90    1.30
   9   9  -1   26.00    1.50
  -9   9   1   24.20    1.90
  -8   9   1   11.20    1.30
   8   9  -1   10.40    0.90
   8   9  -1    9.60    0.80
  -7   9   1   13.30    1.40
   7   9  -1   14.20    1.10
   7   9  -1   11.50    1.00
   7   9  -1   13.30    0.90
   6   9  -1   24.90    1.30
   6   9  -1   24.50    1.50
  -6   9   1   24.60    1.40
  -6   9   1   26.20    1.80
   6   9  -1   23.90    1.40
   5   9  -1   46.90    2.30
   5   9  -1   53.89    2.30
  -5   9   1   52.69    2.60
   5   9  -1   47.60    2.20
  -5   9   1   49.10    2.30
   4   9  -1    6.30    0.60
   4   9  -1    5.30    0.70
   4   9  -1    3.90    0.60
  -4   9   1    7.40    1.00
  -4   9   1    6.70    0.90
  -4   9   1    6.20    0.70
  -3   9   1    5.00    0.60
   3   9  -1    4.90    0.70
  -3   9   1    5.50    1.30
  -3   9   1    4.20    0.70
   3   9  -1    5.00    0.60
   3   9  -1    6.40    0.70
   3   9  -1    5.80    0.60
   2   9  -1    1.70    0.40
   2   9  -1    2.20    0.50
   2   9  -1    2.20    0.50
  -2   9   1    1.90    0.40
  -2   9   1    1.60    0.50
   2   9  -1    2.50    0.50
   1   9  -1   44.20    2.10
   0   9   1  190.38    7.80
   0   9  -1  202.18    7.80
  -1   9  -1   43.20    2.00
   1   9   1   37.70    1.80
   2   9   1  258.37   10.50
   2   9   1  264.27   10.40
  -2   9  -1  272.07   10.70
   2   9   1  262.67   10.50
   3   9   1   70.59    3.10
   3   9   1   75.29    3.20
   3   9   1   75.49    3.10
  -3   9  -1   69.49    3.10
   3   9   1   73.59    3.40
  -3   9  -1   76.09    3.40
   4   9   1    0.00    0.40
  -4   9  -1   -0.10    0.50
   4   9   1   -0.10    0.30
  -4   9  -1    0.20    0.70
   4   9   1    0.10    0.40
   4   9   1   -0.10    0.40
   5   9   1   35.80    1.80
  -5   9  -1   43.60    2.30
   5   9   1   36.80    1.90
   5   9   1   36.90    2.00
   5   9   1   36.50    1.70
   6   9   1   10.40    0.80
   6   9   1   11.00    0.70
   6   9   1   10.90    0.90
   6   9   1    9.40    0.80
  -6   9  -1   10.60    1.30
   7   9   1    1.10    0.50
   7   9   1    0.10    0.30
  -7   9  -1    0.00    0.70
   7   9   1    0.00    0.40
   7   9   1    0.40    0.40
  -8   9  -1    0.60    0.70
   8   9   1   -0.30    0.50
   8   9   1    0.40    0.40
   8   9   1    0.00    0.30
   9   9   1   10.60    1.20
  -9   9  -1   11.20    1.40
   9   9   1    9.60    0.90
   9   9   1    8.90    0.70
 -10   9  -1   16.40    1.60
  10   9   1   20.60    1.00
  11  -9   1    0.90    0.30
  11  -9   1    1.00    0.50
 -11   9  -1    1.30    0.70
  11   9   1    1.10    0.30
  12  -9   1    1.20    0.30
  12  -9   1    2.20    0.40
  12 -10  -1    0.50    0.40
  11 -10  -1    2.50    0.70
  11  10  -1    3.60    0.60
  11  10  -1    2.70    0.40
  11  10  -1    3.60    0.60
 -11  10   1    2.60    0.60
 -10  10   1   22.70    1.60
  10  10  -1   28.20    1.30
  10  10  -1   27.80    1.50
  10  10  -1   24.50    1.40
   9  10  -1    6.90    0.70
  -9  10   1    5.40    0.90
   9  10  -1    4.90    0.70
  -8  10   1   16.10    1.40
   8  10  -1   16.80    1.00
   8  10  -1   17.00    1.20
   7  10  -1   21.50    1.30
   7  10  -1   22.50    1.20
  -7  10   1   22.90    1.60
   7  10  -1   21.80    1.40
   6  10  -1    1.50    0.50
  -6  10   1    0.70    0.50
   6  10  -1    2.00    0.60
   6  10  -1    1.60    0.40
  -6  10   1    2.10    0.70
  -5  10   1   -0.10    0.50
   5  10  -1    0.30    0.50
   5  10  -1    0.10    0.30
   5  10  -1   -0.20    0.50
  -5  10   1   -0.40    0.50
   4  10  -1   68.39    2.90
   4  10  -1   67.89    3.00
  -4  10   1   70.19    3.00
   4  10  -1   68.39    3.00
  -4  10   1   67.19    3.00
  -4  10   1   63.99    3.30
   3  10  -1   48.30    2.20
  -3  10   1   48.30    2.10
   3  10  -1   47.00    2.20
  -3  10   1   47.70    2.20
   3  10  -1   44.40    2.10
  -3  10   1   44.80    2.50
   2  10  -1   28.30    1.40
   2  10  -1   23.80    1.30
   2  10  -1   25.20    1.40
   2  10  -1   26.40    1.40
  -2  10   1   24.90    1.70
  -2  10   1   23.60    1.40
   1  10  -1    4.80    0.70
   1  10  -1    5.50    0.60
  -1  10   1    4.70    0.60
   1  10  -1    6.30    0.70
   1  10  -1    6.70    0.70
  -1  10   1    4.10    0.60
  -1  10   1    4.60    0.60
   0  10   1  106.09    4.40
   0  10  -1  109.59    4.50
   0  10   1  106.29    4.50
   0  10   1  105.69    4.50
   0  10  -1  110.99    4.70
  -1  10  -1   16.70    1.10
   1  10   1   18.50    1.10
  -1  10  -1   13.90    1.40
   1  10   1   17.50    1.00
  -1  10  -1   16.90    1.00
   1  10   1   16.40    1.10
   2  10   1    3.40    0.60
  -2  10  -1    3.10    0.60
   2  10   1    3.50    0.60
   2  10   1    4.30    0.50
  -2  10  -1    2.70    0.80
  -2  10  -1    2.90    0.60
  -3  10  -1   38.30    1.90
  -3  10  -1   37.30    1.80
   3  10   1   33.50    1.80
   3  10   1   32.60    1.80
   3  10   1   34.40    1.70
   4  10   1   81.29    3.50
  -4  10  -1   84.89    3.80
  -4  10  -1   80.59    3.50
   4  10   1   85.39    3.40
   4  10   1   78.69    3.50
   5  10   1    1.00    0.50
   5  10   1    1.00    0.50
  -5  10  -1    0.60    0.60
   5  10   1    1.10    0.40
   6  10   1    2.80    0.40
   6  10   1    2.60    0.60
   6  10   1    2.00    0.60
  -6  10  -1    2.40    0.80
   7  10   1    9.70    0.80
  -7  10  -1    9.50    1.20
   7  10   1    7.70    0.90
   7  10   1    7.50    0.70
   8  10   1   -0.10    0.30
  -8  10  -1   -0.40    0.60
   8  10   1    0.10    0.50
   9  10   1    3.60    0.40
  -9  10  -1    2.80    0.80
  10 -10   1    1.40    0.80
 -10  10  -1    1.20    0.60
  10  10   1    1.50    0.30
  11 -10   1    4.30    0.50
  11 -10   1    6.80    0.90
 -11  10  -1    4.80    0.80
  11 -11  -1    1.20    0.50
  11  11  -1    0.50    0.40
 -11  11   1    1.30    0.60
  10  11  -1    1.80    0.30
 -10  11   1    0.80    0.80
  10  11  -1    1.00    0.50
  10  11  -1    1.70    0.50
  -9  11   1    6.90    1.20
   9  11  -1    7.50    0.70
  -9  11   1    6.60    0.70
   9  11  -1    7.20    0.80
  -8  11   1   24.60    2.20
   8  11  -1   23.40    1.40
  -8  11   1   21.10    1.40
   8  11  -1   26.40    1.30
  -7  11   1    8.60    0.90
   7  11  -1    7.70    0.80
   7  11  -1    9.00    0.80
   7  11  -1    7.70    0.90
  -7  11   1    7.10    1.20
  -6  11   1   15.00    1.70
   6  11  -1   14.90    1.20
  -6  11   1   15.90    1.10
  -6  11   1   15.10    1.10
   6  11  -1   14.00    1.10
   6  11  -1   17.50    1.00
  -5  11   1   22.60    1.30
   5  11  -1   24.50    1.30
   5  11  -1   22.20    1.50
  -5  11   1   21.20    1.80
   5  11  -1   23.30    1.40
   4  11  -1    2.20    0.50
  -4  11   1    3.20    0.80
   4  11  -1    1.70    0.40
  -4  11   1    1.70    0.50
   4  11  -1    1.40    0.60
   3  11  -1    2.20    0.50
   3  11  -1    2.60    0.50
  -3  11   1    1.30    0.50
   3  11  -1    1.40    0.50
  -3  11   1    1.40    0.70
   2  11  -1   12.80    1.00
   2  11  -1   13.40    1.10
  -2  11   1   13.50    1.10
  -2  11   1   13.20    1.20
   2  11  -1   13.30    1.00
   1  11  -1   13.10    1.00
   1  11  -1   14.20    1.10
   1  11  -1   15.20    1.10
   1  11  -1   13.90    1.10
  -1  11   1   16.10    1.10
  -1  11   1   14.30    1.00
  -1  11   1   15.20    1.10
   0  11   1   26.90    1.40
   0  11  -1   25.80    1.50
   0  11   1   28.40    1.50
   0  11  -1   23.90    1.60
   0  11   1   26.00    1.50
   0  11  -1   28.20    1.50
   1  11   1    1.20    0.50
  -1  11  -1    0.70    0.50
  -1  11  -1    0.70    0.60
   1  11   1    1.00    0.50
   1  11   1    1.70    0.50
  -2  11  -1  112.99    5.10
   2  11   1  114.19    4.80
   2  11   1  119.49    4.80
  -2  11  -1  114.09    4.80
   2  11   1  113.29    4.70
   3  11   1    3.10    0.60
  -3  11  -1    2.90    0.50
  -3  11  -1    2.80    0.80
   3  11   1    3.00    0.50
  -3  11  -1    3.50    0.60
   3  11   1    2.70    0.60
  -4  11  -1    4.40    0.60
   4  11   1    3.60    0.50
   4  11   1    4.00    0.60
  -4  11  -1    3.90    1.00
   4  11   1    3.50    0.70
  -4  11  -1    3.90    0.70
   5  11   1   22.70    1.30
   5  11   1   23.60    1.20
   5  11   1   22.50    1.40
  -5  11  -1   22.90    1.50
   6  11   1   16.30    1.10
   6  11   1   14.50    1.20
   6  11   1   17.10    1.00
  -6  11  -1   13.20    1.20
   7  11   1    7.10    0.60
   7  11   1    8.50    0.80
   7  11   1    7.40    0.80
  -7  11  -1    6.90    1.00
   8  11   1    7.70    0.70
   8  11   1    6.30    0.70
  -8  11  -1    6.20    0.90
   9  11   1    1.90    0.40
   9  11   1    2.00    0.30
  -9  11  -1    2.30    0.70
  10 -11   1    8.40    1.10
 -10  11  -1    6.80    0.80
  11 -11   1    1.80    0.40
 -10  12   1   26.10    1.60
  10  12  -1   22.30    1.30
   9  12  -1   -0.40    0.40
   9  12  -1    0.50    0.50
   9  12  -1    0.40    0.30
  -9  12   1    0.30    0.70
   8  12  -1    9.50    0.70
   8  12  -1    8.70    0.80
  -8  12   1    9.40    1.40
   7  12  -1   17.90    1.30
   7  12  -1   19.90    1.20
  -7  12   1   20.10    1.70
   7  12  -1   18.20    1.10
   6  12  -1   11.70    0.90
   6  12  -1    8.70    0.90
  -6  12   1    9.90    0.90
  -6  12   1   11.80    1.50
   6  12  -1    9.40    0.90
   5  12  -1    0.60    0.30
  -5  12   1    0.40    0.50
  -5  12   1    0.50    0.70
   5  12  -1    1.10    0.50
   5  12  -1   -0.40    0.50
  -4  12   1   21.40    1.40
   4  12  -1   23.10    1.40
  -4  12   1   23.50    1.60
   4  12  -1   22.20    1.30
  -3  12   1    4.40    0.60
   3  12  -1    3.90    0.60
   3  12  -1    3.70    0.60
   3  12  -1    4.60    0.70
  -3  12   1    4.50    0.70
   2  12  -1   10.70    0.90
  -2  12   1   12.30    1.00
   2  12  -1   11.40    1.00
   2  12  -1    8.90    0.90
  -2  12   1   11.90    1.10
   1  12  -1    2.00    0.60
   1  12  -1    1.60    0.60
  -1  12   1    1.90    0.60
  -1  12   1    1.60    0.40
   1  12  -1    2.80    0.50
  -1  12   1    1.90    0.50
   0  12  -1   58.49    2.80
   0  12   1   61.69    2.80
   0  12   1   62.29    2.70
   0  12  -1   61.39    2.70
   0  12   1   61.89    2.80
   0  12  -1   61.29    2.80
  -1  12  -1   24.00    1.40
   1  12   1   22.00    1.30
   1  12   1   24.80    1.40
  -1  12  -1   20.20    1.40
   1  12   1   22.80    1.40
  -1  12  -1   23.80    1.50
   2  12   1   12.30    1.10
  -2  12  -1   10.60    1.00
  -2  12  -1   11.70    1.30
   2  12   1   13.10    1.10
   2  12   1   10.70    0.90
   3  12   1    0.70    0.50
  -3  12  -1   -0.40    0.40
   3  12   1   -0.40    0.40
  -3  12  -1    0.90    0.60
   3  12   1    0.80    0.50
  -4  12  -1  113.59    4.90
   4  12   1  118.09    4.90
  -4  12  -1  118.19    5.20
   4  12   1  121.79    4.80
   4  12   1  114.39    4.80
   5  12   1    6.10    0.70
  -5  12  -1    4.30    1.00
   5  12   1    5.10    0.70
   5  12   1    6.60    0.70
   6  12   1    1.60    0.60
  -6  12  -1    2.10    0.90
   6  12   1    1.90    0.50
   6  12   1    1.80    0.40
   7  12   1    0.20    0.50
   7  12   1    0.10    0.30
  -7  12  -1   -0.10    0.80
   7  12   1    1.70    0.50
   8  12   1    3.80    0.40
  -8  12  -1    2.90    0.90
   8  12   1    3.70    0.50
  -9  12  -1    1.10    0.70
   9  13  -1    6.00    0.80
   8  13  -1   14.20    0.80
   8  13  -1   13.80    1.00
  -8  13   1   15.10    1.10
   7  13  -1    0.60    0.40
  -7  13   1    0.40    0.50
   7  13  -1    0.50    0.30
   6  13  -1    7.50    0.80
  -6  13   1    5.90    0.80
   6  13  -1    6.20    0.70
   6  13  -1    7.30    0.70
  -5  13   1    4.90    0.60
   5  13  -1    4.70    0.70
   5  13  -1    4.00    0.60
   5  13  -1    4.50    0.50
  -5  13   1    4.80    0.70
   4  13  -1   21.60    1.40
  -4  13   1   21.40    1.70
   4  13  -1   20.10    1.30
   4  13  -1   21.60    1.20
  -4  13   1   21.50    1.30
   3  13  -1   -0.10    0.40
  -3  13   1    0.10    0.50
   3  13  -1    0.30    0.50
   3  13  -1    0.40    0.50
   2  13  -1   17.80    1.20
  -2  13   1   19.50    1.20
   2  13  -1   17.80    1.30
   2  13  -1   19.10    1.10
  -2  13   1   16.80    1.20
  -1  13   1    3.40    0.60
  -1  13   1    3.90    0.70
   1  13  -1    3.50    0.50
   1  13  -1    4.20    0.70
   1  13  -1    3.80    0.70
  -1  13   1    4.00    0.70
   0  13   1    5.60    0.70
   0  13   1    5.60    0.70
   0  13  -1    5.40    0.70
   0  13  -1    5.20    0.70
   0  13   1    6.00    0.80
   1  13   1    2.70    0.50
   1  13   1    3.60    0.60
  -1  13  -1    2.40    0.60
  -1  13  -1    3.10    0.60
   1  13   1    1.70    0.60
  -2  13  -1   29.00    1.60
   2  13   1   27.30    1.40
   2  13   1   29.50    1.60
   2  13   1   29.40    1.50
  -2  13  -1   26.30    1.50
  -2  13  -1   28.10    1.60
  -3  13  -1    2.70    0.70
   3  13   1    2.20    0.50
   3  13   1    1.80    0.60
   3  13   1    2.20    0.50
  -3  13  -1    2.90    0.60
  -4  13  -1    0.40    0.50
   4  13   1   -0.10    0.50
   4  13   1    0.70    0.50
   4  13   1   -0.30    0.30
  -4  13  -1    0.60    0.60
   5  13   1    1.60    0.50
  -5  13  -1    1.00    0.60
   5  13   1    1.60    0.50
   5  13   1    1.10    0.30
   6 -13   1   27.70    1.50
   6  13   1   31.60    1.60
  -6  13  -1   34.80    2.00
   6  13   1   33.30    1.70
   6  13   1   33.10    1.50
   7  13   1    1.00    0.50
   7  13   1    0.40    0.20
  -7  13  -1   -0.30    0.60
  -8  13  -1    0.40    0.60
   8  13   1    0.20    0.20
  -9  13  -1    0.60    0.40
   7  14  -1    0.10    0.40
   7  14  -1   -0.10    0.20
  -7  14   1    0.00    0.40
   6  14  -1    5.20    0.50
  -6  14   1    4.40    0.60
   6  14  -1    4.10    0.60
   6  14  -1    4.80    0.60
  -5  14   1    9.50    0.80
   5  14  -1    9.10    0.70
   5  14  -1    7.50    0.80
   5  14  -1    9.00    0.80
  -5  14   1    6.40    0.70
   4  14  -1    8.00    0.80
  -4  14   1    8.50    0.80
   4  14  -1    7.90    0.80
  -4  14   1    7.30    0.80
   4  14  -1    9.20    0.70
   3  14  -1    1.30    0.50
  -3  14   1    1.10    0.50
  -3  14   1    1.10    0.50
   3  14  -1    0.80    0.50
   3  14  -1    1.20    0.40
   2  14  -1    5.90    0.80
   2  14  -1    5.60    0.70
  -2  14   1    6.50    0.70
  -2  14   1    5.10    0.70
   2  14  -1    6.70    0.70
   1  14  -1    6.70    0.70
   1  14  -1    8.50    0.80
   1  14  -1    9.20    0.90
  -1  14   1   11.00    1.00
  -1  14   1    9.50    0.90
  -1  14   1    8.50    0.80
   0  14  -1   29.60    1.60
   0  14   1   30.40    1.50
   0  14   1   30.50    1.60
   0  14  -1   29.20    1.60
   0  14   1   28.20    1.60
   1  14   1    0.70    0.40
  -1  14  -1    0.80    0.50
  -1  14  -1    0.00    0.40
   1  14   1    1.10    0.50
   1  14   1    0.80    0.50
  -2  14  -1    0.00    0.40
  -2  14  -1    0.50    0.50
   2  14   1   -0.10    0.30
   2  14   1    0.30    0.50
   2  14   1    0.10    0.40
   3  14   1    1.60    0.60
   3  14   1    1.10    0.50
  -3  14  -1    2.20    0.50
  -3  14  -1    1.30    0.50
   3  14   1    1.20    0.40
  -4  14  -1   18.40    1.20
   4  14   1   20.70    1.20
   4  14   1   20.20    1.20
   4  14   1   19.60    1.00
   5  14   1    0.00    0.40
   5  14   1    0.10    0.40
   5  14   1   -0.20    0.30
  -5  14  -1    0.30    0.40
   6  14   1    2.10    0.50
  -6  14  -1    2.20    0.50
   6  14   1    2.80    0.50
   6  14   1    2.50    0.30
  -7  14  -1    0.00    0.30
  -6  15   1    1.40    0.40
   5  15  -1    0.10    0.20
   5  15  -1    0.30    0.40
  -5  15   1   -0.10    0.30
   5  15  -1    0.60    0.40
  -4  15   1    2.60    0.40
   4  15  -1    3.30    0.40
   4  15  -1    2.80    0.40
   4  15  -1    3.10    0.60
  -4  15   1    2.60    0.50
   3  15  -1    2.10    0.50
  -3  15   1    2.00    0.50
  -3  15   1    2.10    0.50
   3  15  -1    2.80    0.40
   3  15  -1    1.80    0.50
   2  15  -1    4.00    0.60
  -2  15   1    3.40    0.50
   2  15  -1    4.70    0.60
   2  15  -1    4.80    0.60
  -2  15   1    3.90    0.60
   1  15  -1   -0.60    0.40
  -1  15   1    0.30    0.30
  -1  15   1    0.30    0.40
   1  15  -1    0.10    0.40
   1  15  -1    0.40    0.40
  -1  15   1   -0.30    0.40
   0  15  -1    0.90    0.50
   0  15   1    0.50    0.40
   0  15   1    0.50    0.30
   0  15  -1    0.80    0.40
   0  15   1   -0.10    0.40
   1  15   1    3.60    0.50
   1  15   1    3.90    0.50
  -1  15  -1    3.10    0.50
  -1  15  -1    4.50    0.60
   1  15   1    4.20    0.60
   2  15   1   11.10    0.80
   2  15   1   10.40    0.90
  -2  15  -1    9.70    0.90
  -2  15  -1   10.30    0.80
   2  15   1    8.80    0.80
   3  15   1    0.30    0.40
  -3  15  -1    0.80    0.40
   3  15   1    0.10    0.30
   3  15   1    0.70    0.40
  -3  15  -1    0.10    0.40
   4  15   1    2.10    0.50
   4  15   1    2.70    0.40
  -4  15  -1    2.70    0.50
   4  15   1    3.10    0.30
   5  15   1    0.80    0.20
  -5  15  -1    0.70    0.40
   5  15   1    1.10    0.40
   3  16  -1    0.50    0.40
   2  16  -1   12.60    0.80
  -2  16   1   13.60    0.80
   2  16  -1   12.70    0.90
  -2  16   1   11.90    0.80
   1  16  -1    1.00    0.40
  -1  16   1    1.50    0.40
   1  16  -1    1.20    0.40
  -1  16   1    0.90    0.30
   0  16  -1    3.80    0.50
   0  16  -1    3.80    0.50
   0  16   1    3.10    0.40
   0  16   1    3.60    0.50
   1  16   1    0.60    0.40
  -1  16  -1    0.70    0.40
  -1  16  -1    1.10    0.40
   1  16   1    0.80    0.40
  -2  16  -1    0.10    0.30
   2  16   1   -0.50    0.30
   3  16   1    0.50    0.40
  15   0  -2   -0.10    0.50
  15   0  -2    0.00    0.20
  14   0  -2   68.89    3.20
  13   0  -2    0.20    0.60
  12   0  -2   15.80    1.10
  12   0  -2   15.40    1.30
  12   0  -2   10.60    3.00
  11   0  -2   -0.60    0.80
  11   0  -2   -0.20    0.30
  11   0  -2    0.30    2.30
  11   0  -2   -0.20    0.40
  11   0  -2   -1.20    0.50
  10   0  -2  171.58    7.20
  10   0  -2  159.08    6.80
  10   0  -2  158.78    6.80
  10   0  -2  155.38   10.20
  10   0  -2  172.78    6.60
   9   0  -2   -0.30    0.50
   9   0  -2   -0.30    0.30
   9   0  -2   -1.00    2.30
   9   0  -2    0.10    0.60
   9   0  -2    0.30    0.80
   8   0  -2  147.39    9.10
   8   0  -2  139.79    6.20
   7   0  -2    0.10    0.70
   7   0  -2   -0.20    2.20
   6   0  -2  385.06   15.50
   6   0  -2  391.56   17.80
   5   0  -2    0.20    0.60
   5   0  -2    0.50    0.50
   4   0  -2  109.89    4.60
   3   0  -2   -0.40    0.40
   2   0  -2   15.10    0.90
  -1   0   2   -1.40    0.20
   0   0   2  626.54   24.30
   1   0   2    0.30    0.10
   1   0   2    0.90    0.50
   2   0   2  511.55   19.90
   3   0   2    0.00    0.20
   4   0   2  713.63   29.90
   4   0   2  757.72   28.70
   5   0   2   -0.80    1.60
   5   0   2    0.40    0.30
   5   0   2    0.80    0.60
   6   0   2  101.49    6.10
   6   0   2  102.69    4.50
   6   0   2  104.59    4.40
   7   0   2   -0.50    1.70
   7   0   2    0.00    0.50
   7   0   2    0.60    0.70
   8   0   2  135.19    7.70
   8   0   2  126.69    5.30
   9   0   2    0.00    1.50
   9   0   2   -0.10    0.30
   9   0   2    0.40    0.50
  10   0   2   41.30    2.10
  10   0   2   37.50    3.60
  10   0   2   40.20    1.90
  11   0   2    0.20    0.40
  11   0   2    0.40    0.60
  12   0   2   10.70    1.10
  12   0   2   12.00    1.00
  13   0   2   -0.50    0.40
  13   0   2   -0.10    0.60
  13   0   2   -0.30    0.20
  14   0   2   11.80    0.80
  14   0   2   11.50    1.10
  15   0   2    0.00    0.40
  15  -1  -2    0.40    0.50
  15  -1  -2    0.50    0.20
  15   1  -2    1.30    0.50
  14  -1  -2    0.00    0.50
  14   1  -2   -0.10    0.40
  14   1  -2   -0.20    0.60
  13  -1  -2    8.80    1.10
  13   1  -2    8.70    1.00
  12  -1  -2   57.49    2.50
  12  -1  -2   53.89    2.60
  12  -1  -2   45.00    5.40
  12  -1  -2   48.70    3.00
  12   1  -2   43.20    4.30
  12   1  -2   51.79    2.60
  11  -1  -2   20.40    1.40
  11  -1  -2   22.20    1.50
  11  -1  -2   16.50    4.00
  11  -1  -2   18.70    1.90
  11   1  -2   22.20    1.30
  11   1  -2   21.10    1.20
  11   1  -2   22.40    1.50
  11   1  -2   19.60    3.70
  10  -1  -2    5.70    1.20
  10  -1  -2    6.90    0.90
  10  -1  -2    6.90    0.90
  10  -1  -2    5.40    3.20
  10  -1  -2    6.40    0.60
  10   1  -2    5.20    2.60
  10   1  -2    6.70    0.60
  10   1  -2    6.80    0.90
  10   1  -2    5.70    0.70
  10   1  -2    8.20    0.90
  10   1  -2    7.80    1.30
   9  -1  -2   13.90    4.00
   9  -1  -2   10.90    1.00
   9  -1  -2   10.60    0.80
   9  -1  -2   14.20    1.60
   9   1  -2   11.80    0.80
   9   1  -2   11.70    1.40
   9   1  -2   12.90    1.00
   9   1  -2   12.40    1.00
   9   1  -2   11.90    3.30
   9   1  -2   11.20    1.10
   8  -1  -2  330.07   16.70
   8  -1  -2  309.87   13.30
   8   1  -2  330.77   13.30
   8   1  -2  344.67   16.20
   7  -1  -2    4.70    2.80
   7  -1  -2    5.40    1.00
   7   1  -2    6.10    2.50
   7   1  -2    6.80    1.00
   6  -1  -2   51.79    5.30
   6   1  -2   60.39    2.70
   6   1  -2   57.49    4.90
   6   1  -2   56.69    2.80
   5  -1  -2   12.00    1.10
   5   1  -2   12.40    1.10
   5   1  -2   13.50    1.00
   5   1  -2   15.50    2.90
   4  -1  -2 1002.40   39.20
   4   1  -2  968.60   39.10
   4   1  -2 1043.10   39.20
   3  -1  -2 1977.90   76.59
   3   1  -2 1969.00   76.59
   2   1  -2   28.00    1.30
  -2   1   2   27.20    1.30
   1   1  -2  296.57   11.30
  -1   1   2  292.67   11.30
  -1   1   2  271.47   11.30
   0  -1   2  221.58    9.00
   0   1   2  228.58    8.90
   0   1   2  230.78    9.10
   0   1   2  234.58    8.90
   1  -1   2  256.77   10.10
   1   1   2  258.67   10.20
   2  -1   2 2168.68   81.19
   2  -1   2 2017.30   81.09
   3  -1   2   59.29    2.50
   4  -1   2    2.90    1.90
   4  -1   2    3.80    0.50
   4   1   2    4.60    1.50
   5  -1   2   10.60    2.60
   5   1   2   11.20    2.00
   5   1   2   10.20    0.90
   5   1   2    9.40    1.00
   6  -1   2  275.77   11.40
   6  -1   2  282.37   13.50
   6  -1   2  280.47   11.50
   6   1   2  299.97   11.60
   6   1   2  284.27   11.40
   6   1   2  284.07   11.40
   6   1   2  280.27   12.70
   7  -1   2   70.09    3.20
   7  -1   2   68.19    5.60
   7   1   2   68.49    3.20
   7   1   2   69.09    4.50
   7   1   2   64.69    3.20
   8  -1   2    1.30    2.10
   8   1   2    1.20    0.60
   8   1   2    2.00    1.60
   8   1   2    1.10    0.30
   9  -1   2   -0.10    2.20
   9  -1   2    0.30    0.40
   9  -1   2    0.20    0.50
   9  -1   2    0.40    0.40
   9   1   2    0.30    0.50
   9   1   2    0.40    1.40
   9   1   2    0.70    0.40
  10  -1   2   29.30    1.70
  10  -1   2   25.50    1.40
  10  -1   2   23.10    3.50
  10   1   2   27.20    1.40
  10   1   2   27.30    1.60
  11  -1   2   12.10    1.00
  11  -1   2   14.10    1.30
  11  -1   2   11.60    2.40
  11   1   2   12.50    1.00
  11   1   2   13.00    1.20
  12  -1   2    3.80    0.60
  12  -1   2    3.40    0.80
  12   1   2    3.50    0.70
  12   1   2    4.10    0.60
  13  -1   2    1.50    0.70
  13  -1   2    1.20    0.50
  13  -1   2    0.90    0.30
  13   1   2    1.40    0.50
  13   1   2    1.30    0.60
  14  -1   2   10.10    0.80
  14  -1   2    9.80    1.00
  14   1   2   11.10    1.00
  14   1   2   10.30    0.80
  15  -1   2   -0.30    0.50
  15   1   2   -0.20    0.40
  15  -2  -2    0.10    0.50
  15  -2  -2    0.10    0.20
  15   2  -2    0.80    0.50
  14  -2  -2   14.50    1.30
  14   2  -2   16.00    1.20
  14   2  -2   14.40    1.00
  13  -2  -2    2.60    0.80
  13   2  -2    2.70    0.60
  13   2  -2    3.00    0.70
  12  -2  -2    3.00    1.20
  12  -2  -2    3.90    0.80
  12  -2  -2    2.80    0.70
  12  -2  -2    2.40    2.60
  12   2  -2    2.60    0.70
  12   2  -2    3.40    0.60
  11  -2  -2    0.90    0.70
  11  -2  -2    0.30    0.60
  11  -2  -2    0.90    2.90
  11  -2  -2    0.70    1.00
  11   2  -2    0.80    0.50
  11   2  -2    1.70    0.60
  11   2  -2   -0.60    1.70
  11   2  -2    0.30    0.40
  11   2  -2    1.00    0.70
  10  -2  -2  105.79    4.50
  10  -2  -2   97.09    4.60
  10  -2  -2  103.89    4.90
  10   2  -2  107.09    7.10
  10   2  -2   99.39    4.30
  10   2  -2  103.99    4.30
  10   2  -2  105.89    4.30
  10   2  -2  105.09    4.40
  10   2  -2  102.99    4.40
   9  -2  -2    7.10    0.70
   9  -2  -2    8.60    0.90
   9  -2  -2    6.90    1.20
   9   2  -2    9.30    0.90
   9   2  -2    7.70    0.70
   9   2  -2    7.50    2.70
   9   2  -2    7.20    0.70
   9   2  -2    9.70    1.40
   9   2  -2    8.50    0.90
   9   2  -2    7.20    0.80
   8  -2  -2   21.00    1.60
   8   2  -2   20.10    1.60
   8   2  -2   19.90    3.50
   7   2  -2  144.39    6.20
   7   2  -2  146.69    8.40
   6   2  -2  174.08    7.40
   6   2  -2  177.48    7.40
   6   2  -2  186.28    9.50
   5   2  -2   35.50    3.80
   5   2  -2   38.50    2.00
   5   2  -2   37.30    1.90
   4  -2  -2 1408.96   56.99
  -4   2   2 1541.75   56.79
   4   2  -2 1422.66   56.99
   4   2  -2 1487.45   56.99
   3  -2  -2  511.35   20.70
  -3   2   2  547.05   20.50
   3   2  -2  519.55   20.60
   2   2  -2  856.31   33.70
  -2   2   2  882.11   33.60
  -2   2   2  858.71   33.60
   1   2  -2  553.04   21.20
  -1   2   2  533.85   21.20
  -1   2   2  532.45   21.20
  -1   2   2  553.04   21.10
   0   2   2  535.65   20.40
   0   2  -2  533.25   20.50
   0   2   2  512.25   20.50
   1  -2   2  107.59    4.30
   2  -2   2 1962.70   78.59
   2  -2   2 2096.59   78.69
   3  -2   2  154.48    6.00
   3   2   2  144.59    5.90
   4  -2   2  774.02   30.50
   4  -2   2  783.92   32.40
   4   2   2  774.52   30.80
   4   2   2  792.52   30.40
   5  -2   2   65.29    5.40
   5   2   2   72.39    3.00
   5   2   2   69.09    3.70
   6  -2   2    7.10    2.80
   6   2   2    6.70    0.70
   6   2   2    7.80    1.60
   7  -2   2    1.20    0.70
   7  -2   2   -0.10    2.10
   7   2   2    0.40    0.50
   7   2   2   -0.20    1.20
   8  -2   2  405.36   18.90
   8   2   2  389.86   16.00
   8   2   2  372.66   15.10
   8   2   2  379.96   15.50
   9  -2   2   -0.70    2.30
   9  -2   2   -0.30    0.50
   9  -2   2   -0.30    0.40
   9  -2   2    0.10    0.40
   9   2   2    0.10    0.30
  10  -2   2    5.10    0.80
  10  -2   2    5.40    0.90
  10  -2   2    5.30    0.70
  10  -2   2    3.90    2.70
  10   2   2    4.20    0.60
  10   2   2    5.70    0.80
  11  -2   2    0.20    0.50
  11  -2   2    0.50    0.70
  11  -2   2    0.60    1.70
  11   2   2    0.90    0.40
  11   2   2    0.70    0.60
  12  -2   2   20.60    1.30
  12  -2   2   24.20    1.60
  12  -2   2   16.50    2.30
  12   2   2   21.80    1.20
  12   2   2   20.40    1.40
  13  -2   2    3.50    0.40
  13  -2   2    3.60    0.60
  13  -2   2    4.30    0.80
  13   2   2    3.80    0.70
  13   2   2    3.70    0.50
  14  -2   2   13.30    1.20
  14  -2   2   12.00    0.90
  14   2   2   11.10    0.80
  14   2   2   13.10    1.00
  15  -2   2    1.30    0.50
  15  -3  -2    2.20    0.60
  15  -3  -2    3.20    0.30
  15   3  -2    4.00    0.60
  14  -3  -2   -0.60    0.60
  14   3  -2    0.50    0.60
  14   3  -2   -0.20    0.40
  13  -3  -2   12.20    1.30
  13  -3  -2   13.80    1.00
  13   3  -2   14.10    1.00
  13   3  -2   13.30    1.20
  12  -3  -2   40.20    2.10
  12  -3  -2   38.30    2.10
  12  -3  -2   22.50    4.70
  12  -3  -2   35.90    2.50
  12   3  -2   36.80    2.00
  12   3  -2   36.90    1.90
  12   3  -2   36.70    2.00
  11  -3  -2   24.00    1.70
  11  -3  -2   26.90    2.20
  11  -3  -2   21.10    1.60
  11   3  -2   21.80    1.30
  11   3  -2   23.40    1.50
  11   3  -2   23.90    1.40
  11   3  -2   23.30    1.50
  10  -3  -2    6.30    1.30
  10  -3  -2    8.60    1.00
  10   3  -2    6.30    0.60
  10   3  -2    8.60    2.50
  10   3  -2    6.20    0.80
  10   3  -2    7.10    0.80
  10   3  -2    6.70    0.80
   9  -3  -2   23.70    1.60
   9  -3  -2   28.50    2.10
   9   3  -2   26.60    1.40
   9   3  -2   25.70    1.50
   9   3  -2   26.50    1.40
   9   3  -2   28.20    1.50
   9   3  -2   26.10    1.30
   9   3  -2   27.40    3.60
   8   3  -2  216.48   11.10
   7   3  -2    7.40    2.50
   6   3  -2  217.88    8.90
   6   3  -2  220.38   10.90
   5   3  -2    6.10    2.30
   5   3  -2    7.30    0.80
   4   3  -2    6.70    0.70
   4   3  -2    8.20    2.10
   3   3  -2    0.00    0.40
  -3   3   2   -0.10    0.30
   2   3  -2    7.30    0.60
  -2   3   2    7.40    0.60
   1   3  -2   31.60    1.50
  -1   3   2   34.30    1.50
   0   3   2  138.19    5.60
   0   3  -2  144.19    5.60
  -1   3  -2 3314.57  130.59
   1   3   2 3410.46  130.39
   2   3   2  965.10   37.40
   3   3   2  350.86   13.70
   4  -3   2   67.59    5.40
   4   3   2   69.89    2.90
   5  -3   2  151.18    8.90
   5   3   2  153.58    6.20
   6  -3   2  226.78   12.10
   6   3   2  223.78    9.10
   7  -3   2   66.79    6.30
   7   3   2   64.29    3.00
   8  -3   2   23.60    1.60
   8  -3   2   24.40    4.50
   8   3   2   21.50    1.10
   8   3   2   23.20    1.50
   9  -3   2    6.70    0.90
   9  -3   2    6.80    3.30
   9  -3   2    6.40    0.80
   9   3   2    7.40    0.70
  10  -3   2   80.19    3.70
  10  -3   2   83.49    3.60
  10  -3   2   81.99    7.30
  10   3   2   82.49    3.40
  10   3   2   77.59    3.60
  11  -3   2    1.20    2.20
  11  -3   2    0.90    0.70
  11   3   2    0.90    0.60
  11   3   2    0.60    0.40
  12  -3   2    0.60    0.30
  12  -3   2    0.70    1.70
  12  -3   2    0.00    0.60
  12   3   2    0.80    0.40
  12   3   2    0.70    0.50
  13  -3   2    0.80    0.70
  13  -3   2    0.60    0.30
  13   3   2    0.50    0.50
  13   3   2    0.50    0.30
  13   3   2    0.50    0.30
  14  -3   2   12.10    0.60
  14  -3   2    9.60    1.10
  14   3   2   12.50    0.70
  14   3   2   11.30    1.00
  14   3   2   12.40    0.80
  15  -4  -2    0.00    0.20
  15   4  -2    0.20    0.40
  14  -4  -2    8.60    1.00
  14  -4  -2    9.60    0.70
  14   4  -2    9.70    0.80
  14   4  -2    9.20    0.90
  13  -4  -2    0.70    0.70
  13  -4  -2    0.50    0.40
  13   4  -2    1.30    0.50
  13   4  -2    0.00    0.50
  12  -4  -2    3.10    0.80
  12  -4  -2    3.40    0.70
  12   4  -2    3.40    0.70
  12   4  -2    2.40    0.50
  12   4  -2    2.80    0.80
  11  -4  -2   23.30    1.70
  11  -4  -2   28.90    1.80
  11  -4  -2   24.30    2.20
  11   4  -2   25.40    1.60
  11   4  -2   26.40    1.40
  11   4  -2   25.70    1.30
  11   4  -2   26.60    1.60
  10  -4  -2   63.09    3.00
  10  -4  -2   57.69    3.30
  10   4  -2   60.69    2.80
  10   4  -2   60.69    2.70
  10   4  -2   60.59    2.70
  10   4  -2   61.99    2.80
   9  -4  -2   14.80    1.30
   9   4  -2   17.00    1.00
   9   4  -2   17.10    1.20
   9   4  -2   15.60    1.20
   9   4  -2   16.60    1.00
   8   4  -2   49.50    4.30
   8   4  -2   55.79    2.40
   8   4  -2   49.80    2.30
   7   4  -2    2.50    1.90
   6   4  -2  137.59    7.40
   6   4  -2  126.79    5.50
   5   4  -2   13.70    2.50
   5   4  -2   11.40    1.00
   4   4  -2  167.28    6.80
   3   4  -2    3.70    0.50
  -2   4   2  145.39    5.80
   2   4  -2  142.89    5.80
   1   4  -2   11.10    0.80
  -1   4   2   10.10    0.70
   0   4   2  129.49    5.10
   0   4  -2  124.19    5.10
   1   4   2  109.19    4.40
   2   4   2  582.54   22.70
   3   4   2   28.30    1.30
   4   4   2   98.09    4.00
   5   4   2    1.60    0.40
   6   4   2    7.20    0.80
   7  -4   2   -0.10    2.50
   7   4   2    0.80    0.40
   7   4   2    0.30    0.20
   8  -4   2  123.19    5.50
   8  -4   2  131.19    9.60
   8  -4   2  128.29    5.50
   8   4   2  133.49    5.50
   8   4   2  133.09    5.20
   8   4   2  127.19    5.20
   8   4   2  127.89    5.20
   9  -4   2   58.39    2.80
   9  -4   2   59.79    6.90
   9  -4   2   61.69    2.90
   9   4   2   53.99    2.90
   9   4   2   60.59    2.50
   9   4   2   63.09    2.60
  10  -4   2    8.30    1.00
  10  -4   2    6.50    3.40
  10  -4   2    8.70    1.10
  10   4   2    6.90    0.70
  10   4   2    7.40    0.70
  11  -4   2    1.90    2.60
  11  -4   2    1.50    0.50
  11  -4   2    1.00    0.70
  11   4   2    1.70    0.50
  11   4   2    1.40    0.40
  11   4   2    1.20    0.60
  12  -4   2   11.80    1.30
  12  -4   2   12.30    0.90
  12   4   2   15.00    0.90
  12   4   2   14.10    1.10
  12   4   2   12.40    0.90
  13  -4   2    1.10    0.80
  13  -4   2    1.80    0.30
  13   4   2    2.30    0.60
  13   4   2    1.80    0.40
  13   4   2    1.60    0.40
  14  -4   2    8.10    0.50
  14  -4   2    6.80    0.90
  14   4   2    8.60    0.60
  14   4   2    8.70    0.80
  14   4   2    7.20    0.60
  14  -5  -2    2.80    0.70
  14  -5  -2    2.50    0.40
  14   5  -2    3.20    0.60
  14   5  -2    3.00    0.40
  13  -5  -2   23.80    1.40
  13  -5  -2   22.30    1.70
  13   5  -2   23.50    1.40
  13   5  -2   24.60    1.30
  12  -5  -2   20.60    1.60
  12  -5  -2   19.50    1.60
  12   5  -2   19.60    1.20
  12   5  -2   19.80    1.40
  12   5  -2   18.20    1.30
  11  -5  -2    4.70    0.90
  11  -5  -2    6.20    1.40
  11  -5  -2    5.60    1.00
  11   5  -2    3.50    0.70
  11   5  -2    6.70    0.80
  11   5  -2    5.20    0.60
  11   5  -2    4.90    0.60
  10  -5  -2    0.70    0.70
  10  -5  -2    0.60    1.00
  10   5  -2    0.50    0.40
  10   5  -2    0.50    0.50
  10   5  -2    0.80    0.40
  10   5  -2    0.40    0.50
   9  -5  -2    1.70    0.70
   9   5  -2    3.30    0.50
   9   5  -2    3.00    0.60
   9   5  -2    2.90    0.50
   9   5  -2    3.40    0.70
   8  -5  -2   91.69    4.20
   8   5  -2   92.79    3.90
   8   5  -2   99.79    4.00
   8   5  -2   95.89    3.90
   7   5  -2   29.50    1.50
   6   5  -2    8.00    0.90
   5   5  -2   46.30    2.20
   4   5  -2  287.57   11.50
   3   5  -2    8.20    0.80
  -3   5   2    6.90    0.80
  -2   5   2   38.40    1.80
   2   5  -2   38.50    1.80
  -1   5   2  137.49    5.60
   1   5  -2  138.39    5.60
   0   5  -2    7.00    0.70
   0   5   2    7.60    0.60
   1   5   2  191.38    7.60
   2   5   2  540.45   21.10
   3   5   2  200.98    8.00
   4   5   2  112.29    4.60
   5   5   2   81.39    3.50
   6   5   2  263.37   10.50
   7  -5   2   29.60    1.90
   7   5   2   31.60    1.60
   7   5   2   28.30    1.30
   7   5   2   29.40    1.30
   8  -5   2   54.19    2.60
   8   5   2   48.00    2.20
   8   5   2   51.09    2.50
   8   5   2   50.79    2.20
   9  -5   2   62.69    3.00
   9  -5   2   59.59    2.90
   9   5   2   62.69    2.60
   9   5   2   58.79    2.60
  10  -5   2   78.89    3.70
  10  -5   2   76.99    3.50
  10  -5   2   65.59    7.40
  10   5   2   74.69    3.20
  10   5   2   75.09    3.20
  11  -5   2    0.90    3.00
  11  -5   2    0.60    0.80
  11  -5   2    0.00    0.40
  11  -5   2    1.10    0.40
  11   5   2    0.80    0.40
  11   5   2    1.00    0.40
  12  -5   2    0.30    0.80
  12  -5   2   -0.20    0.30
  12   5   2   -0.40    0.30
  12   5   2    0.40    0.50
  12   5   2    0.50    0.30
  13  -5   2    1.30    0.30
  13  -5   2    0.70    0.70
  13   5   2    1.80    0.30
  13   5   2    1.60    0.50
  13   5   2    1.10    0.30
  14  -5   2   23.40    1.00
  14  -5   2   23.20    1.50
  14   5   2   22.50    1.60
  14   5   2   22.30    1.00
  14  -6  -2    3.80    0.40
  14   6  -2    3.20    0.40
  14   6  -2    4.20    0.60
  13  -6  -2    9.60    0.80
  13  -6  -2    6.80    1.00
  13  -6  -2   10.10    0.90
 -13   6   2    7.10    1.50
  13   6  -2    9.10    0.90
  13   6  -2    9.50    0.80
  12  -6  -2    7.20    1.00
  12  -6  -2    7.90    1.20
  12   6  -2    7.80    0.90
  12   6  -2    7.20    0.80
  12   6  -2    7.50    0.90
  11  -6  -2   26.80    2.20
  11  -6  -2   30.60    2.00
  11   6  -2   32.40    1.60
  11   6  -2   31.60    1.50
  11   6  -2   30.60    1.70
  11   6  -2   30.90    1.70
  10  -6  -2   23.70    1.80
  10   6  -2   23.40    1.30
  10   6  -2   23.30    1.50
  10   6  -2   24.00    1.30
  10   6  -2   24.70    1.50
   9  -6  -2    4.40    0.90
   9   6  -2    2.90    0.50
   9   6  -2    3.90    0.50
   9   6  -2    3.00    0.60
   8  -6  -2   73.09    3.60
   8   6  -2   81.29    3.30
   8   6  -2   78.69    3.30
   8   6  -2   75.59    3.20
  -7   6   2    0.70    0.70
   7   6  -2    1.10    0.30
   7   6  -2    1.40    0.40
   7   6  -2    0.80    0.50
   5   6  -2   48.60    2.40
   4   6  -2  344.97   13.70
   3   6  -2  213.48    8.60
   2   6  -2   26.60    1.40
  -2   6   2   27.60    1.50
   1   6  -2   71.79    3.20
  -1   6   2   73.09    3.10
   0   6   2  316.67   12.50
   1   6   2   33.00    1.50
   2   6   2   57.49    2.50
   3   6   2   15.90    0.90
   4   6   2  159.28    6.40
   5   6   2   29.60    1.50
   6   6   2   25.00    1.30
   6   6   2   19.40    1.00
   7  -6   2    0.90    0.70
   7   6   2    0.30    0.30
   7   6   2    0.70    0.30
   7   6   2    0.70    0.40
   8  -6   2   78.69    3.80
   8   6   2   77.69    3.30
   8   6   2   81.79    3.30
   9  -6   2   40.20    2.30
   9  -6   2   36.80    1.80
   9  -6   2   35.20    2.10
   9   6   2   38.90    1.70
   9   6   2   38.20    1.70
  10  -6   2   14.90    1.30
  10  -6   2   16.50    1.70
  10  -6   2   15.00    1.00
  10   6   2   14.10    0.90
  10   6   2   14.70    0.90
  11  -6   2   32.20    1.50
  11  -6   2   31.40    2.10
  11  -6   2   22.80    6.10
  11  -6   2   30.60    1.70
  11   6   2   31.20    1.50
  11   6   2   31.20    1.50
  12  -6   2   45.60    2.00
  12  -6   2   43.80    2.50
  12   6   2   45.90    2.00
  12   6   2   45.20    2.00
  13  -6   2    1.10    0.70
  13  -6   2    0.60    0.30
  13   6   2    1.20    0.30
  14   7  -2    1.30    0.50
  13  -7  -2    4.30    0.50
  13  -7  -2    7.10    0.90
  13   7  -2    6.30    0.60
  13   7  -2    6.40    0.70
 -13   7   2    4.00    0.80
  12  -7  -2   15.50    1.00
  12  -7  -2   15.90    1.30
  12   7  -2   13.60    1.10
  12   7  -2   13.10    0.90
 -12   7   2   12.90    1.50
  12   7  -2   12.40    1.10
  11   7  -2    0.20    0.60
  11   7  -2   -0.20    0.50
  11   7  -2    0.30    0.30
 -11   7   2    0.20    0.80
  11   7  -2    0.10    0.40
  10  -7  -2   -0.30    1.10
  10   7  -2   -0.20    0.30
 -10   7   2    0.40    0.80
  10   7  -2    0.60    0.40
  10   7  -2   -0.30    0.50
  10   7  -2   -0.20    0.50
   9   7  -2   30.30    1.50
   9   7  -2   30.00    1.60
   9   7  -2   31.40    1.50
  -9   7   2   27.10    2.10
  -8   7   2   34.10    2.20
   8   7  -2   29.90    1.60
   8   7  -2   32.30    1.70
  -7   7   2   -0.10    1.00
   7   7  -2    0.20    0.30
  -7   7   2    0.80    0.70
   7   7  -2    1.20    0.50
  -7   7   2    0.70    0.50
   7   7  -2    1.00    0.50
   6   7  -2   32.00    1.50
  -6   7   2   30.50    1.90
  -6   7   2   28.40    2.50
   6   7  -2   31.00    1.50
   6   7  -2   31.90    1.60
  -5   7   2   72.79    3.40
  -4   7   2   82.69    3.70
  -3   7   2   37.90    1.90
  -1   7   2  240.88    9.70
   0   7   2  106.39    4.50
   1   7   2  111.99    4.60
   2   7   2  334.37   13.20
   3   7   2   44.20    2.00
   4   7   2    9.70    0.80
   5   7   2   15.80    0.80
   5   7   2   18.50    1.10
   6  -7   2  126.89    5.50
   6   7   2  120.99    5.00
   6   7   2  130.29    5.30
   6   7   2  138.29    5.10
   6   7   2  119.89    5.30
   6   7   2  119.69    5.30
   7  -7   2   61.69    3.20
   7   7   2   61.49    2.90
   7   7   2   64.09    2.60
   7   7   2   63.49    2.70
   8  -7   2   13.30    1.30
   8  -7   2   10.60    0.90
   8   7   2   10.90    0.70
   8   7   2    9.80    0.80
   9  -7   2   47.80    2.10
   9  -7   2   43.60    2.60
   9   7   2   47.00    2.10
   9   7   2   47.50    2.00
  10  -7   2   37.40    2.30
  10  -7   2   37.40    1.70
  10  -7   2   38.90    2.20
  10   7   2   35.60    1.70
  10   7   2   36.80    1.70
  11  -7   2   -0.30    0.80
  11  -7   2    0.80    0.40
  11  -7   2    0.30    0.50
  11   7   2    0.70    0.30
  11   7   2    0.70    0.30
  12  -7   2    7.00    0.70
  12  -7   2    7.20    1.10
  12   7   2    6.60    0.60
  12   7   2    6.80    0.60
  13  -7   2   11.70    1.20
  13  -7   2   13.80    0.80
  13  -8  -2    9.90    0.80
  13  -8  -2    9.10    0.70
  13   8  -2    8.00    0.70
  13   8  -2    9.60    0.60
  13   8  -2    7.40    0.80
  12  -8  -2    1.30    0.60
  12  -8  -2    1.50    0.40
  12   8  -2    0.90    0.50
  12   8  -2    1.10    0.60
 -12   8   2    1.30    0.70
  12   8  -2    1.20    0.40
  11   8  -2    3.20    0.70
 -11   8   2    3.30    0.90
  11   8  -2    3.60    0.70
  11   8  -2    3.30    0.50
  10   8  -2   20.40    1.40
  10   8  -2   20.40    1.30
  10   8  -2   19.10    1.10
 -10   8   2   21.20    1.80
   9   8  -2   -0.50    0.50
   9   8  -2    0.50    0.40
  -9   8   2    0.80    0.80
   8   8  -2   22.40    1.20
  -8   8   2   21.00    1.80
   8   8  -2   21.90    1.30
  -7   8   2   21.30    1.70
   7   8  -2   19.80    1.20
   7   8  -2   21.60    1.10
   7   8  -2   20.00    1.30
  -7   8   2   19.40    1.30
   6   8  -2   51.49    2.40
   6   8  -2   52.49    2.50
  -6   8   2   53.29    2.40
   6   8  -2   51.29    2.30
  -6   8   2   58.19    3.20
  -6   8   2   59.59    2.90
   5   8  -2   44.50    2.00
   5   8  -2   43.10    2.00
   5   8  -2   42.30    2.10
  -5   8   2   41.60    2.00
  -5   8   2   40.30    2.80
  -5   8   2   45.60    2.30
  -4   8   2  107.29    4.70
   4   8  -2  116.09    4.80
   4   8  -2  108.79    4.50
  -3   8   2  397.36   15.70
  -2   8   2    3.80    0.50
   1   8  -2    8.00    0.70
   0   8  -2   85.09    3.60
   0   8   2   80.79    3.70
  -1   8  -2  122.29    5.10
   1   8   2  119.19    5.10
  -2   8  -2   42.70    2.30
   2   8   2   44.30    2.10
  -3   8  -2   10.10    1.10
   3   8   2    9.50    0.70
   3   8   2   11.20    0.80
   4   8   2   33.00    1.50
   4   8   2   36.10    1.80
   5  -8   2   10.90    1.30
   5   8   2   10.60    0.90
   5   8   2   10.40    0.90
   5   8   2   10.40    0.90
   5   8   2   11.30    0.80
  -5   8  -2   10.70    1.30
   5   8   2   11.00    0.70
   6  -8   2   13.00    1.40
   6   8   2   10.50    0.90
   6   8   2    9.50    0.70
   6   8   2    8.40    0.70
   6   8   2   10.00    0.80
   6   8   2   10.80    0.90
   7  -8   2    0.10    0.80
   7   8   2    0.50    0.30
   7   8   2    0.50    0.30
   8  -8   2   14.30    1.50
   8   8   2   10.00    0.80
   8   8   2   11.00    0.80
   9  -8   2   22.20    1.30
   9  -8   2   20.40    1.90
   9   8   2   24.00    1.20
   9   8   2   23.00    1.20
  10  -8   2    1.80    0.90
  10  -8   2    0.90    0.40
  10  -8   2    1.20    0.60
  10   8   2    0.80    0.30
  10   8   2    0.90    0.40
  11  -8   2   31.60    1.50
  11  -8   2   32.60    1.80
  11  -8   2   32.20    2.10
  11   8   2   34.00    1.50
  11   8   2   31.70    1.50
  12  -8   2    3.20    0.40
  12  -8   2    3.80    0.80
  13  -8   2    0.20    0.20
  13  -9  -2    5.10    0.60
  12  -9  -2   11.90    1.10
 -12   9   2    9.80    1.00
  12   9  -2   10.50    0.90
  12   9  -2   10.00    0.90
  12   9  -2    9.90    0.70
  11   9  -2    0.60    0.40
  11   9  -2    0.30    0.50
 -11   9   2    0.80    0.60
  11   9  -2    0.10    0.50
  10   9  -2   -0.30    0.50
  10   9  -2    0.20    0.50
  10   9  -2   -0.10    0.30
 -10   9   2   -0.10    0.60
  -9   9   2   18.10    1.60
   9   9  -2   19.50    1.10
   9   9  -2   18.80    1.30
   8   9  -2    9.70    0.80
   8   9  -2   10.90    0.90
  -8   9   2   10.30    1.30
  -7   9   2    3.80    0.60
   7   9  -2    3.40    0.50
  -7   9   2    4.10    0.90
   7   9  -2    3.30    0.60
   7   9  -2    3.80    0.70
   6   9  -2   17.10    1.20
   6   9  -2   17.10    1.10
  -6   9   2   15.30    1.40
   6   9  -2   17.70    1.00
  -6   9   2   14.10    1.10
  -5   9   2   76.99    3.30
  -5   9   2   73.19    3.60
  -5   9   2   77.69    3.50
   5   9  -2   76.39    3.30
   5   9  -2   75.99    3.20
   5   9  -2   77.79    3.30
  -4   9   2   37.80    2.10
  -4   9   2   38.60    1.80
  -4   9   2   35.20    2.10
   4   9  -2   33.80    1.70
  -4   9   2   39.80    1.90
   4   9  -2   34.10    1.80
   4   9  -2   33.40    1.70
   3   9  -2   49.30    2.30
  -3   9   2   56.09    2.70
   3   9  -2   50.29    2.30
   3   9  -2   48.80    2.40
  -3   9   2   49.90    2.30
  -3   9   2   53.29    2.30
  -3   9   2   48.80    2.60
   3   9  -2   48.90    2.20
  -2   9   2   94.29    3.90
  -2   9   2   87.69    4.30
   2   9  -2   94.99    3.90
   2   9  -2   94.99    3.90
   2   9  -2   97.79    3.90
   2   9  -2   90.79    4.10
   1   9  -2  289.87   11.60
  -1   9   2  283.57   11.60
  -1   9   2  305.77   11.70
   0   9   2    4.10    0.70
   0   9   2    3.70    0.50
   0   9  -2    4.30    0.60
  -1   9  -2    6.00    0.80
   1   9   2    8.00    0.70
   1   9   2    6.00    0.60
   2   9   2   80.09    3.70
  -2   9  -2   89.09    3.70
   2   9   2   78.89    3.40
   2   9   2   77.89    3.40
   2   9   2   81.49    3.40
   3   9   2    4.50    0.60
  -3   9  -2    6.00    0.90
   3   9   2    4.50    0.70
   3   9   2    5.80    0.60
   3   9   2    5.30    0.50
   4   9   2    8.90    0.60
   4   9   2    9.70    0.90
   4   9   2   10.10    0.80
  -4   9  -2    8.40    1.20
   4   9   2    8.80    0.90
  -5   9  -2    2.30    0.80
   5   9   2    1.60    0.50
   5   9   2    1.70    0.50
   5   9   2    2.00    0.30
   6   9   2   20.60    1.20
   6   9   2   19.70    1.30
   6   9   2   20.80    1.10
  -6   9  -2   20.80    1.70
  -7   9  -2    6.10    1.10
   7   9   2    6.20    0.80
   7   9   2    5.90    0.60
   8   9   2    2.90    0.40
  -8   9  -2    3.20    0.90
   9   9   2   28.00    1.30
  -9   9  -2   25.60    2.00
  10  -9   2   11.70    0.90
  10  -9   2   12.30    1.30
  10   9   2   10.90    0.70
 -10   9  -2   10.90    1.30
  11  -9   2    1.70    0.30
  11  -9   2    1.70    0.50
 -11   9  -2    1.20    0.70
  12  -9   2    0.40    0.30
  12 -10  -2    0.10    0.40
  12  10  -2    0.10    0.30
  12  10  -2    0.00    0.40
  11  10  -2    8.50    0.60
 -11  10   2    7.10    0.70
  11  10  -2    8.00    0.80
  11  10  -2    6.60    0.70
  10  10  -2   12.50    0.80
 -10  10   2   10.40    1.00
  10  10  -2   12.90    1.00
  10  10  -2   11.90    1.00
   9  10  -2   -0.20    0.50
  -9  10   2    0.00    0.60
   9  10  -2   -0.50    0.30
   8  10  -2    1.00    0.40
  -8  10   2    0.80    0.60
   8  10  -2    0.70    0.50
  -7  10   2   27.50    1.50
   7  10  -2   26.10    1.60
  -7  10   2   26.90    1.70
   7  10  -2   29.30    1.40
   7  10  -2   27.20    1.50
   6  10  -2    1.10    0.40
  -6  10   2    1.90    0.60
  -6  10   2    2.10    0.80
  -6  10   2    2.30    0.60
   6  10  -2    0.50    0.50
   6  10  -2    1.20    0.50
  -5  10   2   -0.10    0.50
  -5  10   2    0.70    0.50
   5  10  -2    0.00    0.30
  -5  10   2    0.30    0.60
   5  10  -2    0.00    0.50
   5  10  -2   -0.30    0.50
   4  10  -2    3.40    0.60
  -4  10   2    1.50    0.70
   4  10  -2    3.60    0.60
  -4  10   2    2.80    0.60
   4  10  -2    3.50    0.50
   3  10  -2  273.17   10.70
   3  10  -2  272.57   10.80
  -3  10   2  271.17   11.00
   3  10  -2  261.07   10.70
   3  10  -2  273.57   10.80
  -3  10   2  272.37   10.80
  -3  10   2  272.37   11.10
   2  10  -2   27.40    1.40
   2  10  -2   22.60    1.50
   2  10  -2   27.40    1.40
  -2  10   2   27.00    1.60
  -2  10   2   28.80    1.40
   2  10  -2   24.70    1.40
   1  10  -2    7.80    0.80
   1  10  -2    9.30    0.80
  -1  10   2    7.10    0.70
  -1  10   2    7.90    0.70
   1  10  -2    7.20    0.90
  -1  10   2    7.30    0.80
   0  10  -2   82.79    3.40
   0  10  -2   83.39    3.40
   0  10   2   79.69    3.40
   0  10  -2   75.39    3.70
   0  10   2   79.09    3.40
  -1  10  -2  105.29    4.30
   1  10   2  105.49    4.30
  -1  10  -2   96.89    4.60
  -1  10  -2  107.59    4.40
   1  10   2  102.19    4.30
   1  10   2  103.79    4.30
   2  10   2    5.90    0.70
   2  10   2    5.20    0.70
   2  10   2    6.30    0.70
  -2  10  -2    3.80    0.70
  -2  10  -2    5.20    0.60
  -3  10  -2    8.90    0.80
   3  10   2    7.60    0.80
  -3  10  -2    8.60    1.00
   3  10   2    6.70    0.70
   3  10   2    8.20    0.80
  -4  10  -2   42.90    2.30
   4  10   2   40.50    1.90
   4  10   2   41.20    1.80
   4  10   2   39.80    2.00
  -5  10  -2    1.30    0.70
   5  10   2    1.10    0.50
   5  10   2    0.90    0.50
   5  10   2    1.00    0.30
   6  10   2   -0.20    0.40
  -6  10  -2    0.20    0.60
   6  10   2    0.40    0.30
   6  10   2   -0.40    0.40
   7  10   2    3.70    0.70
  -7  10  -2    2.80    0.90
   7  10   2    3.70    0.40
   8  10   2   26.40    1.20
  -8  10  -2   23.70    1.80
   9  10   2   15.70    0.90
   9  10   2   16.90    0.90
  -9  10  -2   15.90    1.50
  10 -10   2    0.10    0.40
  10 -10   2    0.10    0.60
 -10  10  -2    0.50    0.60
  11 -10   2   26.40    1.40
  11 -10   2   25.70    1.30
  11  11  -2    3.60    0.50
  11  11  -2    2.90    0.30
  11  11  -2    3.20    0.70
 -11  11   2    2.90    0.60
  10  11  -2    1.40    0.50
  10  11  -2    1.00    0.50
 -10  11   2    1.20    0.70
  10  11  -2    1.60    0.40
   9  11  -2    8.00    0.80
   9  11  -2    9.50    0.80
  -9  11   2    7.70    1.10
   8  11  -2   13.30    1.10
   8  11  -2   12.80    0.90
  -8  11   2   14.60    1.70
  -7  11   2    1.70    0.80
   7  11  -2    1.60    0.50
   7  11  -2    1.00    0.60
   7  11  -2    1.80    0.40
  -7  11   2    1.90    0.50
  -6  11   2    0.20    0.40
  -6  11   2    0.20    0.70
   6  11  -2    0.80    0.30
   6  11  -2    0.60    0.60
   6  11  -2    1.20    0.50
  -5  11   2   79.99    3.40
   5  11  -2   75.19    3.30
  -5  11   2   79.89    3.70
   5  11  -2   79.69    3.50
   5  11  -2   77.39    3.40
   4  11  -2   14.70    1.10
   4  11  -2   16.60    1.10
  -4  11   2   16.20    1.10
  -4  11   2   16.80    1.50
   4  11  -2   15.70    1.20
   3  11  -2    5.90    0.70
  -3  11   2    5.20    0.80
  -3  11   2    4.10    0.60
   3  11  -2    4.40    0.60
   3  11  -2    5.80    0.80
   2  11  -2   12.20    0.90
  -2  11   2   10.70    1.00
   2  11  -2   12.30    1.00
  -2  11   2   10.10    1.00
   2  11  -2   11.90    1.00
   2  11  -2   13.60    1.10
  -1  11   2   82.79    3.50
  -1  11   2   79.29    3.50
   1  11  -2   80.09    3.50
   1  11  -2   82.49    3.50
   1  11  -2   82.79    3.60
   0  11  -2   10.70    1.20
   0  11   2   12.70    1.00
   0  11  -2   10.80    1.00
   0  11   2   12.10    0.90
   0  11  -2   11.90    1.00
   0  11   2   13.30    1.10
  -1  11  -2    3.50    0.60
  -1  11  -2    3.60    0.80
   1  11   2    3.20    0.50
   1  11   2    4.10    0.60
   1  11   2    4.40    0.70
  -2  11  -2   45.20    2.10
   2  11   2   43.30    2.10
   2  11   2   42.50    2.10
   2  11   2   44.40    2.00
  -2  11  -2   43.80    2.10
  -2  11  -2   42.60    2.50
   3  11   2   30.60    1.60
  -3  11  -2   28.40    2.10
   3  11   2   31.90    1.50
  -3  11  -2   31.30    1.60
  -3  11  -2   30.30    1.70
   3  11   2   29.50    1.60
   4  11   2    0.50    0.40
   4  11   2    1.10    0.50
   4  11   2    0.50    0.50
  -4  11  -2    0.10    0.60
   5  11   2   32.80    1.70
  -5  11  -2   32.10    1.90
   5  11   2   34.10    1.50
   5  11   2   31.30    1.70
  -6  11  -2   39.70    2.30
   6  11   2   42.60    1.80
   6  11   2   41.50    2.00
   6  11   2   39.60    2.00
   7  11   2   19.40    1.30
  -7  11  -2   19.40    1.50
   7  11   2   21.30    1.00
   8  11   2    2.10    0.40
  -8  11  -2    1.40    0.70
   8  11   2    2.00    0.30
  -9  11  -2   21.30    1.40
  10 -11   2    8.40    1.00
 -10  11  -2    5.90    0.80
  11 -11   2    1.20    0.30
 -10  12   2    4.10    0.60
  10  12  -2    5.30    0.50
  10  12  -2    3.80    0.50
  10  12  -2    4.10    0.60
   9  12  -2    6.20    0.70
   9  12  -2    6.00    0.70
   9  12  -2    6.80    0.60
  -9  12   2    5.70    0.90
   8  12  -2    1.20    0.50
   8  12  -2    0.30    0.30
  -8  12   2    0.10    0.70
   7  12  -2   20.80    1.40
   7  12  -2   22.20    1.20
  -7  12   2   24.70    1.80
   7  12  -2   21.90    1.30
   6  12  -2   10.30    0.90
   6  12  -2   10.90    1.00
  -6  12   2   10.10    1.40
  -6  12   2   10.50    0.90
   6  12  -2   10.60    1.00
  -5  12   2    7.00    0.70
   5  12  -2    5.80    0.80
   5  12  -2    5.90    0.70
   5  12  -2    5.40    0.60
  -5  12   2    6.90    0.90
  -4  12   2    2.80    0.60
  -4  12   2    2.30    0.70
   4  12  -2    0.80    0.50
   4  12  -2    2.00    0.60
   4  12  -2    2.20    0.50
   3  12  -2  115.19    4.70
   3  12  -2  108.49    4.60
   3  12  -2  104.79    4.60
  -3  12   2  110.99    4.60
  -3  12   2  111.39    4.60
  -2  12   2    2.90    0.60
  -2  12   2    5.40    0.70
   2  12  -2    2.60    0.60
   2  12  -2    2.70    0.50
   2  12  -2    2.60    0.60
  -1  12   2    8.40    0.80
   1  12  -2    7.80    0.80
   1  12  -2    8.50    0.80
  -1  12   2    6.70    0.70
   1  12  -2    8.40    0.90
  -1  12   2    8.40    0.80
   0  12  -2    2.00    0.60
   0  12   2    1.50    0.50
   0  12  -2    1.50    0.60
   0  12  -2    2.10    0.60
   0  12   2    1.10    0.50
   0  12   2    0.90    0.50
   1  12   2   31.40    1.70
   1  12   2   33.10    1.70
  -1  12  -2   34.70    2.00
   1  12   2   32.50    1.60
  -1  12  -2   32.30    1.70
  -1  12  -2   32.50    1.70
   2  12   2    1.50    0.40
   2  12   2    3.00    0.60
  -2  12  -2    2.20    0.70
  -2  12  -2    1.30    0.50
  -2  12  -2    3.20    0.60
   2  12   2    2.40    0.60
  -3  12  -2    2.10    0.60
   3  12   2    0.90    0.40
  -3  12  -2    2.60    0.80
   3  12   2    2.30    0.50
   3  12   2    1.40    0.60
  -4  12  -2   12.30    0.90
   4  12   2   11.90    1.10
   4  12   2   11.60    0.90
  -4  12  -2   13.40    1.60
   4  12   2   13.70    1.00
   5  12   2   37.40    1.90
   5  12   2   39.00    1.70
  -5  12  -2   36.90    2.40
   5  12   2   39.00    1.80
  -5  12  -2   33.00    1.80
   6 -12   2   18.30    1.00
   6  12   2   19.30    1.30
  -6  12  -2   17.50    2.00
  -6  12  -2   16.60    1.20
   6  12   2   21.40    1.10
   6  12   2   20.00    1.20
   7  12   2    6.50    0.80
   7  12   2    7.80    0.60
  -7  12  -2    6.40    0.80
   7  12   2    8.00    0.60
   8  12   2   10.50    0.60
  -8  12  -2    9.50    0.80
  -9  12  -2   13.00    1.90
   9  13  -2   12.60    0.80
   9  13  -2   11.60    0.90
   8  13  -2    2.90    0.40
   8  13  -2    2.90    0.50
  -7  13   2    8.90    0.90
   7  13  -2    6.60    0.70
   7  13  -2    8.00    0.70
  -6  13   2    1.60    0.50
   6  13  -2    0.70    0.40
   6  13  -2    1.00    0.60
   6  13  -2    1.00    0.50
  -5  13   2    6.80    0.70
   5  13  -2    9.70    0.80
   5  13  -2    7.60    0.80
   5  13  -2    9.20    0.80
   4  13  -2    5.30    0.70
  -4  13   2    5.40    0.70
   4  13  -2    4.10    0.70
   4  13  -2    4.20    0.60
   3  13  -2    5.50    0.70
   3  13  -2    6.00    0.80
  -3  13   2    5.90    0.70
   3  13  -2    5.70    0.70
   2  13  -2    1.30    0.50
   2  13  -2    1.20    0.50
  -2  13   2    0.90    0.50
  -2  13   2    0.50    0.40
  -2  13   2    0.70    0.50
   2  13  -2    0.30    0.40
  -1  13   2   49.70    2.30
   1  13  -2   45.20    2.20
  -1  13   2   48.90    2.20
   1  13  -2   48.50    2.30
  -1  13   2   46.40    2.30
   0  13  -2    0.00    0.50
   0  13  -2    0.20    0.50
   0  13   2    0.10    0.50
   0  13   2    0.20    0.40
   0  13   2    0.20    0.50
   1  13   2   19.00    1.30
  -1  13  -2   19.60    1.30
  -1  13  -2   19.20    1.30
   1  13   2   19.20    1.20
   1  13   2   17.50    1.10
  -1  13  -2   19.90    1.30
  -2  13  -2    0.40    0.50
   2  13   2   -0.50    0.50
  -2  13  -2    0.00    0.50
   2  13   2    0.00    0.40
  -2  13  -2   -0.10    0.50
   2  13   2   -0.10    0.30
   3  13   2   11.80    1.00
   3  13   2   13.30    0.90
  -3  13  -2   12.10    1.30
   3  13   2   13.50    1.10
  -3  13  -2   10.30    1.00
  -3  13  -2   13.30    1.10
   4  13   2    4.80    0.70
   4  13   2    6.60    0.70
   4  13   2    3.60    0.50
  -4  13  -2    4.70    0.80
  -4  13  -2    5.30    0.70
   5 -13   2    7.70    0.80
   5  13   2    7.50    0.70
   5  13   2    7.90    0.70
  -5  13  -2    6.10    0.90
   5  13   2    6.70    0.80
   6  13   2   11.10    0.70
   6  13   2   11.00    1.00
  -6  13  -2   10.70    1.50
  -7  13  -2   13.60    1.40
   7  13   2   10.60    0.60
  -8  13  -2   -0.10    0.40
  -8  13  -2   -0.10    0.60
  -8  14   2    0.00    0.50
   7  14  -2    0.70    0.30
  -7  14   2    0.20    0.40
   7  14  -2    0.90    0.40
   6  14  -2    1.90    0.40
  -6  14   2    1.80    0.50
   6  14  -2    1.70    0.50
   5  14  -2    3.10    0.50
   5  14  -2    2.90    0.50
  -5  14   2    2.80    0.50
  -5  14   2    2.50    0.50
   5  14  -2    2.80    0.60
  -4  14   2    0.30    0.40
   4  14  -2   -0.20    0.40
   4  14  -2    0.70    0.50
  -4  14   2   -0.20    0.50
   4  14  -2    0.50    0.30
   3  14  -2   54.39    2.40
  -3  14   2   53.59    2.40
   3  14  -2   53.69    2.40
  -3  14   2   49.70    2.40
   3  14  -2   51.69    2.40
   2  14  -2    6.20    0.80
  -2  14   2    7.60    0.70
   2  14  -2    8.40    0.90
  -2  14   2    7.00    0.70
  -2  14   2    8.00    0.80
   2  14  -2    7.30    0.70
  -1  14   2    6.80    0.70
  -1  14   2    5.70    0.60
   1  14  -2    6.20    0.70
  -1  14   2    6.00    0.70
   1  14  -2    6.20    0.70
   0  14  -2    0.80    0.50
   0  14   2    1.00    0.40
   0  14  -2    0.50    0.50
   0  14   2    1.50    0.50
   0  14   2    1.30    0.50
  -1  14  -2   14.90    1.10
  -1  14  -2   15.00    1.00
   1  14   2   14.00    1.00
   1  14   2   14.30    1.10
   1  14   2   14.70    1.00
   2  14   2    1.60    0.60
   2  14   2    1.10    0.50
   2  14   2    1.00    0.40
  -2  14  -2    1.50    0.50
  -2  14  -2    1.60    0.50
   3 -14   2   12.60    1.00
   3  14   2   14.40    0.90
   3  14   2   13.30    1.10
   3  14   2   12.70    1.00
  -3  14  -2   13.30    1.00
  -4  14  -2    0.10    0.40
   4  14   2    0.20    0.40
  -4  14  -2    0.20    0.40
   4  14   2   -0.30    0.40
   4  14   2    0.50    0.30
   5  14   2   14.50    0.80
  -5  14  -2   11.70    1.00
   5  14   2   13.10    1.00
  -5  14  -2   15.20    1.10
  -6  14  -2    3.20    0.50
   6  14   2    3.00    0.50
   6  14   2    4.00    0.40
  -6  14  -2    3.30    0.50
  -7  14  -2    2.50    0.40
  -6  15   2   -0.20    0.30
   5  15  -2    9.60    0.70
  -5  15   2    9.20    0.80
   5  15  -2    8.70    0.80
   5  15  -2    8.50    0.70
  -5  15   2    7.60    0.70
  -4  15   2    0.10    0.40
   4  15  -2   -0.40    0.40
  -4  15   2    0.20    0.40
   4  15  -2    0.00    0.30
   4  15  -2    0.00    0.40
  -3  15   2    0.20    0.40
   3  15  -2    0.30    0.40
   3  15  -2    0.20    0.30
   3  15  -2    0.50    0.40
  -3  15   2    0.40    0.40
   2  15  -2    0.10    0.30
  -2  15   2    0.30    0.40
  -2  15   2   -0.40    0.40
  -2  15   2    0.20    0.30
   2  15  -2    0.30    0.40
   2  15  -2   -0.10    0.40
   1  15  -2   16.80    1.00
   1  15  -2   16.60    1.10
  -1  15   2   16.10    1.00
  -1  15   2   17.00    1.00
  -1  15   2   17.20    1.10
   0  15  -2    2.80    0.50
   0  15   2    2.50    0.40
   0  15   2    2.60    0.50
   0  15   2    2.80    0.50
   0  15  -2    2.50    0.50
   1  15   2   10.70    0.80
  -1  15  -2   12.40    0.90
   1  15   2   11.90    0.80
   1  15   2   10.60    0.90
  -1  15  -2   11.30    1.00
  -2  15  -2    0.50    0.40
   2  15   2    0.90    0.30
  -2  15  -2    0.40    0.40
   2  15   2    0.10    0.40
   2  15   2    0.40    0.50
  -3  15  -2    5.70    0.60
   3  15   2    6.80    0.60
   3  15   2    5.20    0.60
   3  15   2    8.00    0.50
   4  15   2    0.30    0.20
   4  15   2    0.50    0.40
  -4  15  -2    0.40    0.40
  -5  15  -2    5.20    0.50
   5  15   2    5.00    0.60
   3  16  -2   10.50    0.90
  -2  16   2    1.60    0.40
   2  16  -2    2.00    0.40
  -2  16   2    1.80    0.40
   2  16  -2    2.40    0.40
   1  16  -2    0.20    0.30
  -1  16   2   -0.30    0.30
  -1  16   2    0.00    0.30
   1  16  -2    0.00    0.40
   0  16   2    1.00    0.40
   0  16   2    0.70    0.40
   0  16  -2    1.30    0.40
   0  16  -2    0.80    0.40
   1  16   2   12.90    0.90
  -1  16  -2   12.50    0.80
  -2  16  -2    0.30    0.30
   2  16   2    0.50    0.30
  15   0  -3    0.40    0.50
  14   0  -3    0.00    0.60
  13   0  -3  133.39    5.70
  12   0  -3    0.00    0.40
  12   0  -3    0.00    2.00
  12   0  -3    0.10    0.60
  11   0  -3   -0.10    0.60
  11   0  -3   -0.10    0.90
  11   0  -3    0.10    0.50
  11   0  -3    0.80    2.60
  11   0  -3    0.30    0.40
  10   0  -3   -0.10    0.50
  10   0  -3   -0.20    0.40
  10   0  -3   -0.20    0.80
  10   0  -3    0.20    0.30
  10   0  -3   -1.30    2.20
   9   0  -3   67.09    3.10
   9   0  -3   69.39    2.90
   9   0  -3   70.09    3.50
   9   0  -3   63.99    6.20
   9   0  -3   68.49    3.10
   8   0  -3   -0.60    2.30
   8   0  -3   -0.20    0.80
   7   0  -3  369.96   18.00
   7   0  -3  384.86   15.20
   6   0  -3    0.00    2.30
   6   0  -3    0.20    0.60
   5   0  -3 1474.15   58.19
   5   0  -3 1513.25   58.09
   4   0  -3   -0.10    0.40
   3   0  -3  815.42   31.80
  -2   0   3    0.40    0.40
  -1   0   3 2670.63  103.59
   0   0   3    0.20    0.20
   1   0   3 4121.19  162.98
   1   0   3 4271.17  162.78
   2   0   3   -0.30    0.70
   2   0   3   -0.30    0.20
   3   0   3    4.60    1.50
   3   0   3    3.50    0.40
   4   0   3    0.10    1.40
   4   0   3    0.10    0.30
   5   0   3   62.49    4.40
   5   0   3   69.89    2.90
   6   0   3    0.30    1.60
   6   0   3   -0.10    0.50
   7   0   3   13.60    2.60
   7   0   3   11.10    1.10
   8   0   3    1.20    1.60
   8   0   3    0.20    0.30
   9   0   3   42.80    2.00
   9   0   3   41.80    2.10
   9   0   3   47.70    3.70
  10   0   3   -0.20    0.50
  10   0   3    0.00    0.40
  11   0   3   43.70    2.30
  11   0   3   44.10    2.10
  12   0   3   -0.20    0.40
  12   0   3   -0.40    0.20
  12   0   3    0.40    0.60
  13   0   3   13.50    0.90
  13   0   3   13.60    1.20
  14   0   3   -0.10    0.50
  14   0   3   -0.30    0.30
  15  -1  -3   28.80    1.60
  15   1  -3   28.70    1.60
  14  -1  -3    4.30    0.70
  14   1  -3    3.20    0.70
  13  -1  -3    1.20    0.70
  13   1  -3    0.40    0.60
  12  -1  -3   -0.60    2.50
  12  -1  -3    0.20    0.60
  12  -1  -3    0.90    1.00
  12  -1  -3    0.30    0.50
  12   1  -3    0.60    0.60
  12   1  -3    0.20    0.40
  12   1  -3    0.10    1.80
  12   1  -3    0.10    0.40
  11  -1  -3   61.79    2.60
  11  -1  -3   63.49    2.90
  11  -1  -3   58.49    2.90
  11  -1  -3   58.19    3.30
  11  -1  -3   48.20    6.20
  11   1  -3   62.19    2.60
  11   1  -3   60.19    2.80
  11   1  -3   60.69    2.80
  11   1  -3   53.09    5.70
  10  -1  -3    7.30    0.70
  10  -1  -3    5.00    3.80
  10  -1  -3    6.10    0.90
  10  -1  -3    8.00    0.90
  10  -1  -3    7.90    1.30
  10   1  -3    7.30    0.90
  10   1  -3    4.30    2.70
  10   1  -3    7.30    1.30
  10   1  -3    7.80    0.90
  10   1  -3    7.00    0.70
  10   1  -3    6.50    0.80
   9  -1  -3   74.49    3.10
   9  -1  -3   75.09    3.70
   9  -1  -3   72.89    3.30
   9   1  -3   71.99    3.30
   9   1  -3   71.19    3.20
   9   1  -3   78.29    6.60
   9   1  -3   71.19    3.10
   9   1  -3   73.19    3.70
   8  -1  -3    1.30    0.80
   8   1  -3    0.50    2.30
   8   1  -3    1.40    0.80
   7  -1  -3  646.14   25.50
   7   1  -3  633.84   28.20
   7   1  -3  656.23   25.50
   6   1  -3    7.50    1.00
   6   1  -3    3.60    2.30
   5   1  -3  266.37   10.70
   5   1  -3  265.67   10.70
   4  -1  -3    6.50    0.70
   4   1  -3    6.90    0.70
   4   1  -3    7.30    0.80
   3  -1  -3 1124.69   45.50
   3   1  -3 1209.68   45.40
  -2   1   3  325.07   12.90
   2   1  -3  326.77   12.80
  -1  -1   3 3270.77  123.39
  -1   1   3 3086.99  123.49
   0  -1   3   79.69    3.20
   0   1   3   82.29    3.20
   0   1   3   79.09    3.40
   1  -1   3   79.99    3.10
   1   1   3   74.89    3.40
   2  -1   3    2.50    0.70
   2  -1   3    1.60    0.30
   3  -1   3  201.88    8.50
   3  -1   3  221.88    8.40
   3   1   3  213.08    8.60
   4  -1   3   68.09    2.80
   4  -1   3   64.49    4.50
   4   1   3   64.59    3.50
   5  -1   3  168.18    8.70
   5   1   3  183.38    6.80
   5   1   3  173.18    7.70
   5   1   3  149.79    7.10
   6  -1   3    1.40    1.80
   6   1   3    0.10    1.10
   6   1   3    0.30    0.30
   6   1   3    0.80    0.50
   7  -1   3   11.50    1.80
   7  -1   3   13.40    2.90
   7   1   3   14.00    1.20
   7   1   3   13.90    2.20
   8  -1   3   49.10    4.60
   8  -1   3   47.20    2.10
   8  -1   3   45.70    2.10
   8   1   3   47.50    2.50
   8   1   3   46.40    2.00
   8   1   3   48.90    3.20
   9  -1   3   49.40    4.50
   9  -1   3   46.70    2.10
   9  -1   3   42.50    2.30
   9   1   3   47.50    2.10
   9   1   3   45.20    2.20
  10  -1   3    0.30    0.60
  10  -1   3   -0.30    1.50
  10  -1   3    0.20    0.40
  10   1   3   -0.10    0.50
  10   1   3    0.10    0.30
  11  -1   3   55.39    2.80
  11  -1   3   57.29    2.60
  11   1   3   58.19    2.50
  11   1   3   54.99    2.70
  12  -1   3   -0.60    0.60
  12  -1   3    0.00    0.20
  12  -1   3    0.10    0.40
  12   1   3   -0.20    0.50
  12   1   3    0.30    0.40
  13  -1   3   40.50    2.10
  13  -1   3   37.10    1.80
  13   1   3   38.40    1.80
  13   1   3   36.20    2.00
  14  -1   3    0.70    0.40
  14  -1   3    1.40    0.60
  14   1   3    0.90    0.50
  14   1   3    1.10    0.30
  15  -2  -3    0.60    0.50
  15   2  -3    0.00    0.50
  14  -2  -3    0.00    0.60
  14   2  -3    0.60    0.60
  14   2  -3    0.30    0.50
  13  -2  -3   95.19    4.30
  13  -2  -3   99.19    4.10
  13   2  -3   96.09    4.20
  12  -2  -3    0.00    0.50
  12  -2  -3    0.60    0.70
  12  -2  -3    1.10    2.80
  12  -2  -3    0.70    1.00
  12   2  -3   -0.20    0.40
  12   2  -3   -0.50    1.70
  12   2  -3    0.50    0.60
  11  -2  -3   54.09    3.20
  11  -2  -3   60.99    2.80
  11  -2  -3   53.29    2.90
  11   2  -3   52.99    5.10
  11   2  -3   55.79    2.80
  11   2  -3   61.09    2.60
  11   2  -3   55.99    2.80
  11   2  -3   58.69    2.50
  10  -2  -3    9.80    1.00
  10  -2  -3    8.90    0.80
  10  -2  -3    8.80    1.40
  10   2  -3    9.50    3.20
  10   2  -3    7.80    0.90
  10   2  -3    9.20    1.00
  10   2  -3    9.00    0.80
  10   2  -3    7.90    0.90
   9  -2  -3   46.10    2.00
   9  -2  -3   42.30    2.20
   9  -2  -3   44.90    2.60
   9   2  -3   49.20    2.60
   9   2  -3   43.40    2.00
   9   2  -3   43.70    2.20
   9   2  -3   41.00    2.20
   9   2  -3   46.30    5.10
   8  -2  -3    0.60    0.80
   8   2  -3   -0.80    2.00
   8   2  -3    0.60    0.80
   7   2  -3  769.42   30.60
   7   2  -3  783.62   33.10
   6   2  -3   16.70    3.20
   6   2  -3   16.10    1.40
   5   2  -3  142.59    6.10
   5   2  -3  149.29    8.20
   5   2  -3  153.08    6.20
  -4   2   3  170.18    6.50
   4   2  -3  162.58    6.60
   4   2  -3  151.28    6.60
   3   2  -3  887.91   36.20
  -3   2   3  974.30   36.20
  -2   2   3   78.19    3.20
  -2   2   3   71.69    3.20
   2   2  -3   75.79    3.10
  -1   2   3  210.88    8.40
  -1   2   3  208.48    8.50
   1   2  -3  211.78    8.40
  -1   2   3  212.58    8.30
   0  -2   3  169.98    6.60
   0   2   3  163.18    6.80
   0   2   3  167.68    6.50
   0   2   3  169.88    6.60
   1  -2   3 9999.00  387.66
   2  -2   3  146.49    5.70
   2  -2   3  138.69    5.80
   3  -2   3    0.70    0.60
   3  -2   3    0.00    0.30
   4  -2   3   46.70    4.30
   4   2   3   50.89    2.10
   5  -2   3  106.29    6.70
   5   2   3  105.29    4.40
   6  -2   3   26.00    4.00
   6   2   3   23.10    1.40
   7  -2   3   32.30    4.30
   7   2   3   31.50    1.80
   8  -2   3    2.30    0.50
   8  -2   3    3.00    2.40
   8  -2   3    2.50    0.50
   8   2   3    3.30    0.40
   8   2   3    3.40    0.70
   9  -2   3  112.29    4.70
   9  -2   3  121.29    7.90
   9  -2   3  108.49    4.70
   9  -2   3  114.79    4.90
   9   2   3  114.29    4.60
  10  -2   3   25.30    3.80
  10  -2   3   30.50    1.80
  10  -2   3   30.20    1.60
  10   2   3   26.20    1.70
  10   2   3   27.20    1.40
  11  -2   3   47.10    2.30
  11  -2   3   38.40    3.80
  11  -2   3   50.39    2.50
  11   2   3   50.89    2.20
  11   2   3   49.50    2.40
  12  -2   3   10.90    1.20
  12  -2   3    9.70    0.70
  12  -2   3   10.60    1.00
  12   2   3   11.90    0.90
  12   2   3   11.00    1.10
  13  -2   3    2.50    0.70
  13  -2   3    4.80    0.40
  13  -2   3    2.90    0.50
  13   2   3    5.40    0.80
  13   2   3    3.60    0.50
  13   2   3    3.40    0.50
  14  -2   3    0.80    0.40
  14  -2   3    1.20    0.60
  14   2   3    0.80    0.30
  14   2   3    0.70    0.30
  14   2   3    1.00    0.50
  15  -3  -3   12.80    0.70
  15  -3  -3   11.10    1.00
  15   3  -3   13.00    0.90
  14  -3  -3    2.70    0.70
  14   3  -3    2.60    0.60
  14   3  -3    2.30    0.50
  13  -3  -3    3.50    0.80
  13  -3  -3    4.20    0.70
  13   3  -3    4.10    0.70
  13   3  -3    4.50    0.80
  12  -3  -3    0.60    0.70
  12  -3  -3    0.60    1.00
  12  -3  -3    0.30    0.50
  12   3  -3   -0.40    0.40
  12   3  -3    0.40    0.40
  12   3  -3    0.00    0.60
  12   3  -3    0.50    0.60
  11  -3  -3  176.28    7.10
  11  -3  -3  160.58    7.40
  11  -3  -3  162.98    7.10
  11   3  -3  172.68    6.80
  11   3  -3  167.08    6.90
  11   3  -3  169.88    6.90
  11   3  -3  163.78    6.80
  10  -3  -3   21.30    1.80
  10  -3  -3   22.90    1.60
  10   3  -3   22.30    1.30
  10   3  -3   21.70    1.50
  10   3  -3   22.80    1.50
  10   3  -3   22.60    1.30
  10   3  -3   22.70    3.80
  10   3  -3   23.00    1.20
   9  -3  -3   68.79    3.30
   9  -3  -3   73.99    3.10
   9  -3  -3   77.19    3.70
   9   3  -3   71.89    3.20
   9   3  -3   71.39    3.10
   9   3  -3   77.29    6.00
   9   3  -3   71.79    3.20
   9   3  -3   73.29    3.20
   8   3  -3   16.60    3.50
   7   3  -3   26.90    4.10
   5   3  -3  690.93   28.60
   5   3  -3  670.23   26.70
  -4   3   3   12.50    1.00
   4   3  -3   14.80    2.80
   4   3  -3   11.50    0.90
   3   3  -3  201.48    8.20
  -3   3   3  206.48    8.10
  -2   3   3  856.71   33.30
  -2   3   3  858.11   33.40
   2   3  -3  852.11   33.30
   1   3  -3 1284.07   49.60
  -1   3   3 1268.67   49.50
   0   3   3  669.53   25.80
   0   3  -3  658.13   25.90
   3  -3   3  528.15   21.50
   3   3   3  574.24   21.40
   4  -3   3   11.60    2.70
   4   3   3   10.70    0.70
   5  -3   3   49.00    5.00
   5   3   3   52.59    2.30
   6  -3   3    4.70    2.80
   6   3   3    5.00    0.60
   7  -3   3   66.79    6.00
   7   3   3   57.09    2.70
   7   3   3   52.79    2.30
   8  -3   3    5.70    0.70
   8  -3   3    6.60    0.90
   8  -3   3    6.40    3.10
   8   3   3    6.70    0.60
   8   3   3    5.10    0.50
   8   3   3    5.60    0.80
   9  -3   3   12.80    1.00
   9  -3   3   11.10    3.50
   9  -3   3   13.00    1.20
   9   3   3   12.30    0.80
   9   3   3   11.00    0.80
   9   3   3   13.70    1.20
  10  -3   3    1.20    2.50
  10  -3   3    2.50    0.50
  10  -3   3    2.60    0.80
  10   3   3    2.70    0.40
  10   3   3    3.20    0.50
  11  -3   3   18.20    1.60
  11  -3   3   11.90    2.90
  11  -3   3   21.10    1.10
  11   3   3   19.50    1.40
  11   3   3   21.10    1.10
  11   3   3   18.20    1.10
  12  -3   3    1.10    0.60
  12  -3   3    0.40    0.70
  12  -3   3    0.60    0.30
  12   3   3    1.20    0.40
  12   3   3    0.40    0.40
  12   3   3    0.70    0.60
  13  -3   3   24.20    1.20
  13  -3   3   25.00    1.40
  13  -3   3   26.00    1.80
  13   3   3   27.40    1.30
  13   3   3   26.60    1.50
  13   3   3   26.20    1.30
  14  -3   3    0.80    0.60
  14  -3   3    0.30    0.60
  14   3   3    0.30    0.40
  14   3   3    0.30    0.20
  14   3   3   -0.10    0.20
  15  -4  -3    0.00    0.20
  15   4  -3    0.30    0.40
  14  -4  -3    6.30    0.90
  14   4  -3    5.40    0.60
  14   4  -3    6.70    0.80
  13  -4  -3   52.59    2.70
  13  -4  -3   52.69    2.50
  13   4  -3   52.79    2.40
  13   4  -3   53.49    2.50
  12  -4  -3    2.40    1.10
  12  -4  -3    1.80    0.70
  12  -4  -3    1.50    0.70
  12   4  -3    1.90    0.40
  12   4  -3    1.80    0.60
  12   4  -3    1.50    0.50
  12   4  -3    1.30    0.70
  11  -4  -3   14.00    1.40
  11  -4  -3   11.30    1.60
  11   4  -3   11.40    1.10
  11   4  -3   10.30    0.90
  11   4  -3   11.20    0.90
  11   4  -3   13.40    1.10
  10  -4  -3    4.20    0.80
  10  -4  -3    2.80    1.00
  10   4  -3    2.80    0.70
  10   4  -3    2.90    0.50
  10   4  -3    2.10    0.60
  10   4  -3    2.30    0.50
   9  -4  -3   29.30    1.80
   9   4  -3   30.20    1.60
   9   4  -3   32.90    1.70
   9   4  -3   33.70    1.50
   9   4  -3   31.50    1.70
   8   4  -3    2.50    0.50
   8   4  -3    3.10    2.30
   8   4  -3    3.60    0.60
   7   4  -3  146.19    8.40
   6   4  -3   28.10    3.60
   5   4  -3  185.68    7.80
   5   4  -3  195.18    9.70
   4   4  -3  294.97   11.80
   3   4  -3   61.19    2.70
  -3   4   3   59.89    2.70
  -2   4   3   18.80    1.00
   2   4  -3   17.50    1.00
   1   4  -3  463.35   18.60
  -1   4   3  484.45   18.50
   0   4   3    3.00    0.30
   0   4  -3    4.60    0.50
   1   4   3  470.05   18.30
   2   4   3    6.60    0.40
   3   4   3  149.59    5.90
   4  -4   3   23.10    3.90
   4   4   3   20.10    1.00
   5  -4   3  210.78   11.80
   5   4   3  224.18    8.70
   6  -4   3   15.20    3.70
   6   4   3   15.90    1.00
   7  -4   3   28.50    4.90
   7   4   3   27.90    1.50
   7   4   3   23.30    1.20
   8  -4   3    0.90    0.60
   8  -4   3    1.60    3.00
   8  -4   3    0.70    0.50
   8   4   3    0.40    0.20
   8   4   3    0.70    0.50
   8   4   3    0.80    0.30
   9  -4   3  111.89    9.00
   9  -4   3  113.59    4.90
   9  -4   3  117.49    5.10
   9   4   3  118.09    4.70
   9   4   3  116.39    4.70
  10  -4   3   36.80    5.50
  10  -4   3   42.80    1.90
  10  -4   3   42.70    2.10
  10  -4   3   42.30    2.40
  10   4   3   40.20    1.90
  10   4   3   40.60    1.90
  11  -4   3   18.50    4.00
  11  -4   3   24.10    1.80
  11  -4   3   23.00    1.20
  11   4   3   23.10    1.20
  11   4   3   23.10    1.20
  12  -4   3   -0.30    0.70
  12  -4   3    0.00    0.30
  12   4   3    0.20    0.30
  12   4   3   -0.40    0.50
  12   4   3    0.50    0.30
  13  -4   3    0.10    0.20
  13  -4   3    0.70    0.70
  13   4   3    0.40    0.30
  13   4   3    0.20    0.30
  13   4   3    0.20    0.50
  14  -4   3    0.10    0.50
  14   4   3    0.20    0.40
  14   4   3    0.10    0.20
  14  -5  -3   -0.10    0.30
  14   5  -3    0.20    0.50
  14   5  -3   -0.10    0.30
  13  -5  -3    0.60    0.70
  13  -5  -3   -0.10    0.50
  13   5  -3    0.90    0.40
  13   5  -3    1.30    0.60
  12  -5  -3   28.40    1.90
  12  -5  -3   26.40    1.90
  12   5  -3   26.30    1.60
  12   5  -3   27.60    1.60
  12   5  -3   26.20    1.40
  12   5  -3   29.20    1.50
  11  -5  -3   34.60    2.10
  11  -5  -3   29.40    2.30
  11   5  -3   35.40    1.70
  11   5  -3   34.50    1.90
  11   5  -3   35.60    1.90
  11   5  -3   32.60    1.70
  10  -5  -3   18.00    1.50
  10  -5  -3   18.30    1.80
  10   5  -3   18.10    1.20
  10   5  -3   16.80    1.10
  10   5  -3   16.10    1.00
  10   5  -3   17.10    1.30
   9  -5  -3   52.99    2.70
   9   5  -3   53.69    2.40
   9   5  -3   49.20    2.30
   9   5  -3   52.09    2.50
   9   5  -3   52.19    2.30
   8  -5  -3    1.60    0.70
   8   5  -3    1.60    0.40
  -8   5   3    1.90    1.30
   8   5  -3    0.50    0.50
   8   5  -3    0.90    0.40
   4   5  -3   59.59    2.70
  -3   5   3   29.60    1.60
   3   5  -3   30.90    1.60
   2   5  -3   24.00    1.30
  -2   5   3   24.60    1.30
   1   5  -3   78.39    3.50
  -1   5   3   85.29    3.40
   0   5   3   30.10    1.40
   1   5   3  234.68    9.20
   2   5   3  743.63   28.90
   3   5   3  503.85   19.70
   4   5   3   43.70    1.90
   5   5   3   17.30    1.00
   6   5   3   15.90    1.00
   6   5   3   13.70    0.70
   7  -5   3  159.38    6.70
   7   5   3  163.88    6.30
   7   5   3  162.08    6.60
   7   5   3  156.78    6.30
   8  -5   3    3.50    0.70
   8  -5   3    5.20    0.90
   8  -5   3    3.30    3.40
   8   5   3    2.40    0.40
   8   5   3    2.70    0.60
   8   5   3    2.50    0.40
   9  -5   3    1.80    3.00
   9  -5   3    1.00    0.50
   9  -5   3    0.90    0.30
   9  -5   3    1.60    0.70
   9   5   3    0.80    0.30
   9   5   3    0.80    0.30
  10  -5   3    3.40    0.60
  10  -5   3    4.50    0.50
  10  -5   3    4.20    1.00
  10  -5   3    4.10    3.30
  10   5   3    5.00    0.50
  10   5   3    4.20    0.50
  11  -5   3   57.69    2.40
  11  -5   3   57.29    3.00
  11  -5   3   58.39    2.50
  11  -5   3   46.00    5.60
  11   5   3   57.09    2.40
  11   5   3   58.29    2.50
  12  -5   3    0.50    0.70
  12  -5   3    0.20    0.30
  12   5   3    0.00    0.30
  12   5   3   -0.10    0.30
  13  -5   3    2.70    0.30
  13  -5   3    3.30    0.80
  13   5   3    2.50    0.30
  14  -5   3    6.60    0.80
  14  -6  -3    1.50    0.30
  14   6  -3    1.70    0.30
  14   6  -3    1.90    0.50
  13  -6  -3   13.20    1.10
  13   6  -3   12.80    0.90
 -13   6   3   12.90    1.40
  13   6  -3   10.80    1.00
  13   6  -3   12.10    1.00
  12  -6  -3    0.80    0.90
  12  -6  -3    0.30    0.70
  12   6  -3    0.00    0.50
  12   6  -3    0.10    0.30
  12   6  -3    0.70    0.60
 -12   6   3   -0.10    0.80
  12   6  -3   -0.10    0.40
  11  -6  -3   17.10    1.60
  11  -6  -3   13.60    1.80
 -11   6   3   13.10    1.60
  11   6  -3   17.30    1.30
  11   6  -3   15.20    1.10
  11   6  -3   15.60    1.00
  11   6  -3   17.30    1.20
  10  -6  -3    2.00    0.80
  10   6  -3    1.80    0.60
  10   6  -3    0.70    0.40
  10   6  -3    1.40    0.40
 -10   6   3    1.30    0.90
  10   6  -3    1.20    0.60
   9  -6  -3   29.80    2.00
   9   6  -3   31.50    1.50
   9   6  -3   30.70    1.70
  -9   6   3   31.80    2.20
   9   6  -3   31.80    1.60
   8  -6  -3    6.50    1.10
   8   6  -3    7.30    0.70
  -8   6   3    5.80    1.40
  -8   6   3    6.10    1.10
   8   6  -3    6.40    0.70
   8   6  -3    5.60    0.60
   7   6  -3   65.49    2.80
  -7   6   3   65.29    3.20
  -7   6   3   63.39    3.70
   7   6  -3   59.89    2.70
   7   6  -3   60.59    2.70
  -6   6   3   68.09    3.30
  -5   6   3  390.16   15.60
  -2   6   3   10.80    0.90
  -1   6   3  173.88    7.00
   0   6   3  138.99    5.70
   1   6   3  638.24   24.90
   2   6   3    1.30    0.30
   3   6   3   27.40    1.30
   4   6   3    5.10    0.50
   5   6   3  181.88    7.80
   5   6   3  216.08    8.00
   6  -6   3   26.00    2.50
   6   6   3   23.40    1.20
   6   6   3   20.00    1.00
   6   6   3   22.20    1.10
   7  -6   3   47.40    2.50
   7  -6   3   41.90    1.90
   7   6   3   41.30    1.80
   7   6   3   44.90    2.10
   7   6   3   41.90    1.80
   8  -6   3   84.89    3.90
   8  -6   3   83.89    3.50
   8   6   3   82.79    3.40
   8   6   3   81.19    3.40
   9  -6   3   77.79    3.70
   9  -6   3   78.19    3.20
   9  -6   3   75.39    3.50
   9   6   3   76.49    3.20
   9   6   3   76.39    3.20
  10  -6   3   11.60    4.00
  10  -6   3   12.40    1.20
  10  -6   3   11.80    0.90
  10  -6   3   12.90    1.40
  10   6   3   10.60    0.80
  10   6   3   11.20    0.80
  11  -6   3   15.00    1.60
  11  -6   3   13.40    0.90
  11  -6   3   13.20    1.10
  11   6   3   13.10    0.80
  11   6   3   12.60    0.80
  12  -6   3    0.90    0.30
  12  -6   3    0.50    0.80
  12   6   3    0.80    0.20
  12   6   3    1.40    0.30
  13  -6   3   14.10    1.40
  13  -6   3   18.40    0.90
  14   7  -3    0.10    0.30
  13  -7  -3    1.60    0.30
  13  -7  -3    1.30    0.50
  13   7  -3    1.90    0.40
 -13   7   3    0.80    0.60
  13   7  -3    1.50    0.50
  13   7  -3    1.60    0.50
  12  -7  -3   11.80    1.30
  12   7  -3   12.90    1.10
  12   7  -3   11.90    1.10
  12   7  -3   12.40    0.90
 -12   7   3   11.90    1.40
  11  -7  -3   23.00    2.60
  11   7  -3   26.70    1.40
  11   7  -3   24.60    1.60
  11   7  -3   28.30    1.40
  11   7  -3   27.60    1.60
 -11   7   3   27.90    2.00
  10   7  -3    0.90    0.60
  10   7  -3    1.20    0.40
  10   7  -3    0.20    0.50
 -10   7   3    0.50    0.80
  10   7  -3    1.00    0.40
   9   7  -3   49.50    2.20
   9   7  -3   47.40    2.30
  -9   7   3   48.00    2.80
   9   7  -3   45.10    2.20
   8   7  -3   44.00    2.10
   8   7  -3   43.60    2.10
  -8   7   3   45.80    3.00
  -8   7   3   46.00    2.60
   8   7  -3   44.10    2.00
   7   7  -3   21.80    1.40
  -7   7   3   25.50    1.70
   7   7  -3   22.40    1.20
   7   7  -3   19.90    1.30
  -7   7   3   23.00    2.30
  -6   7   3   -0.40    1.10
   6   7  -3   -0.40    0.40
   6   7  -3    0.30    0.30
   6   7  -3   -0.30    0.40
  -6   7   3    0.30    0.50
  -5   7   3   10.70    1.10
  -4   7   3  310.37   12.40
  -3   7   3   79.29    3.40
  -1   7   3  210.98    8.60
   0   7   3   16.60    1.00
   1   7   3    2.10    0.40
   2   7   3   55.49    2.40
   3   7   3  125.59    5.10
   4   7   3    5.20    0.40
   4   7   3    5.50    0.60
   5   7   3    0.90    0.30
   5   7   3    0.80    0.20
   5   7   3    0.70    0.30
   6  -7   3  124.99    5.40
   6   7   3  123.89    5.10
   6   7   3  126.69    4.90
   6   7   3  116.09    4.90
   7  -7   3  128.49    5.70
   7  -7   3  129.09    5.20
   7   7   3  131.39    5.20
   7   7   3  127.79    5.20
   8  -7   3    0.70    0.70
   8  -7   3    0.40    0.30
   8   7   3    0.20    0.30
   8   7   3    0.00    0.30
   9  -7   3    3.20    0.90
   9  -7   3    2.90    0.50
   9  -7   3    3.20    0.70
   9   7   3    2.50    0.40
   9   7   3    2.60    0.40
  10  -7   3   29.10    2.10
  10  -7   3   29.80    1.90
  10  -7   3   29.40    1.50
  10   7   3   31.60    1.40
  10   7   3   28.70    1.40
  11  -7   3   42.10    1.90
  11  -7   3   41.40    2.50
  11  -7   3   41.70    2.10
  11   7   3   45.60    1.90
  11   7   3   42.80    1.80
  12  -7   3    1.60    0.80
  13  -7   3   13.10    1.20
  13  -7   3   12.50    0.70
  13  -8  -3    7.60    0.70
  13  -8  -3    9.30    0.90
  13   8  -3    8.30    0.80
  13   8  -3    6.60    0.70
  13   8  -3    8.60    0.70
  12  -8  -3    0.20    0.50
  12   8  -3    0.30    0.50
  12   8  -3   -0.30    0.50
  12   8  -3   -0.10    0.30
 -12   8   3    0.50    0.60
 -11   8   3    1.20    0.70
  11   8  -3    2.40    0.50
  11   8  -3    2.20    0.60
  11   8  -3    2.10    0.70
 -10   8   3    2.40    0.80
  10   8  -3    3.30    0.50
  10   8  -3    2.20    0.60
  10   8  -3    3.90    0.70
   9   8  -3    5.90    0.70
   9   8  -3    5.50    0.70
  -9   8   3    6.80    1.10
   8   8  -3    3.10    0.60
  -8   8   3    3.20    0.90
   8   8  -3    2.70    0.50
  -8   8   3    4.00    0.60
   7   8  -3   34.30    1.70
  -7   8   3   32.10    1.70
  -7   8   3   33.70    2.10
   7   8  -3   31.60    1.60
   7   8  -3   32.80    1.80
  -7   8   3   31.90    2.60
   6   8  -3  126.49    5.20
  -6   8   3  132.29    6.00
   6   8  -3  120.59    5.30
  -6   8   3  133.69    5.30
  -6   8   3  131.59    5.60
   6   8  -3  126.69    5.20
  -5   8   3   41.30    2.80
   5   8  -3   39.00    1.90
  -5   8   3   40.90    1.90
  -5   8   3   44.60    2.20
   5   8  -3   37.90    1.80
   5   8  -3   37.80    1.90
   4   8  -3   50.39    2.50
  -4   8   3   50.99    2.40
   4   8  -3   53.39    2.30
  -3   8   3   48.10    2.10
  -1   8   3    2.10    0.90
   1   8  -3    2.70    0.50
   0   8  -3    6.60    0.90
   0   8   3    6.10    0.70
  -1   8  -3   68.99    3.20
   1   8   3   69.89    3.10
  -2   8  -3   40.40    2.20
   2   8   3   39.90    1.80
   2   8   3   42.80    2.00
  -3   8  -3    0.80    0.60
   3   8   3    1.20    0.40
   3   8   3    1.20    0.30
   4   8   3   56.89    2.90
   4   8   3   67.09    2.70
  -4   8  -3   67.99    3.40
   4   8   3   68.39    2.90
   5  -8   3    8.70    1.20
   5   8   3    6.50    0.70
   5   8   3   10.20    0.80
   5   8   3    6.30    0.50
   5   8   3    7.90    0.60
   6  -8   3   15.80    1.60
   6   8   3   14.60    0.80
   6   8   3   15.70    0.90
   7  -8   3   11.90    1.40
   7   8   3   11.00    0.70
   7   8   3   12.40    0.80
   8  -8   3   45.90    2.70
   8  -8   3   48.80    2.20
   8   8   3   48.90    2.10
   8   8   3   50.29    2.10
   9  -8   3   12.70    1.30
   9  -8   3   12.50    1.00
   9  -8   3   13.00    1.50
   9   8   3   13.90    0.80
   9   8   3   15.30    0.90
  10  -8   3   17.50    1.10
  10  -8   3   19.30    1.40
  10  -8   3   20.30    1.70
  10   8   3   17.10    1.00
  10   8   3   18.00    0.90
  11  -8   3    4.00    0.50
  11  -8   3    5.10    0.70
  11  -8   3    4.00    0.90
  12  -8   3    1.60    0.30
  12  -8   3    2.30    0.80
  13  -9  -3    2.30    0.40
  13   9  -3    2.80    0.60
  12  -9  -3   10.00    1.10
 -12   9   3    8.60    0.90
  12   9  -3   10.70    0.70
  12   9  -3   11.40    0.90
  12   9  -3    8.00    0.80
  11   9  -3    8.80    0.80
  11   9  -3    9.30    1.00
 -11   9   3    9.40    1.10
  11   9  -3    9.40    0.90
  10   9  -3    1.70    0.40
  10   9  -3    1.70    0.60
 -10   9   3    0.90    0.60
  10   9  -3    2.20    0.60
   9   9  -3   14.40    1.10
   9   9  -3   15.70    1.00
  -9   9   3   12.30    1.30
   8   9  -3   64.99    2.70
   8   9  -3   60.29    2.80
  -8   9   3   61.09    2.80
  -8   9   3   61.19    3.10
   7   9  -3   28.40    1.50
   7   9  -3   27.40    1.60
   7   9  -3   30.10    1.70
  -7   9   3   30.60    1.90
  -7   9   3   29.10    1.60
  -6   9   3   -0.50    0.50
  -6   9   3    0.20    0.60
   6   9  -3    0.10    0.30
   6   9  -3    0.70    0.50
   6   9  -3    0.10    0.50
  -5   9   3   29.30    1.60
  -5   9   3   30.80    1.90
  -5   9   3   31.00    1.70
   5   9  -3   28.90    1.50
  -5   9   3   28.80    2.50
  -5   9   3   27.00    2.00
   5   9  -3   30.20    1.60
   5   9  -3   30.40    1.70
   4   9  -3  110.89    4.60
  -4   9   3  114.29    4.90
   4   9  -3  106.99    4.60
  -4   9   3  110.79    4.60
  -4   9   3  114.09    5.30
   4   9  -3  113.69    4.70
   4   9  -3  109.59    4.60
  -4   9   3  106.39    4.90
  -4   9   3  115.49    4.60
  -3   9   3    4.80    0.90
  -3   9   3    4.10    0.60
   3   9  -3    4.90    0.60
  -3   9   3    4.70    0.80
   3   9  -3    4.70    0.70
   3   9  -3    5.50    0.70
  -3   9   3    7.50    1.40
  -2   9   3   15.40    1.00
   2   9  -3   20.00    1.10
   2   9  -3   14.70    1.40
  -2   9   3   17.10    1.50
   2   9  -3   16.40    1.10
  -2   9   3   16.20    1.10
  -2   9   3   15.00    1.30
   1   9  -3   64.89    2.70
  -1   9   3   61.99    2.70
  -1   9   3   60.49    2.70
   1   9  -3   63.49    2.80
   1   9  -3   66.39    2.80
  -1   9   3   59.19    2.70
   0   9  -3    1.20    0.50
   0   9   3    0.70    0.40
   0   9   3    0.80    0.30
   1   9   3    0.40    0.40
   1   9   3    1.30    0.60
   1   9   3    0.60    0.30
  -1   9  -3    0.30    0.50
   1   9   3    0.60    0.40
   2   9   3    8.90    0.80
  -2   9  -3    9.30    1.10
   2   9   3    8.30    0.70
   2   9   3    9.20    0.90
   2   9   3    7.80    0.60
   3   9   3   33.90    1.60
   3   9   3   32.30    1.70
   3   9   3   33.90    1.50
  -3   9  -3   33.60    2.00
   3   9   3   32.20    1.70
   4   9   3   15.10    0.80
   4   9   3   14.00    1.00
   4   9   3   12.20    1.00
   4   9   3   14.00    1.00
  -4   9  -3   14.00    1.40
   5   9   3   23.20    1.10
  -5   9  -3   25.40    1.90
   5   9   3   22.10    1.40
   6  -9   3   69.19    3.60
  -6   9  -3   66.19    3.60
   6   9   3   70.39    2.90
   6   9   3   70.09    3.10
   7  -9   3    6.20    1.20
  -7   9  -3    5.20    1.10
   7   9   3    5.70    0.50
   8  -9   3   10.70    1.40
   8   9   3   13.40    0.70
   8   9   3   11.40    0.80
   9  -9   3    0.50    0.30
   9  -9   3    0.20    0.60
   9  -9   3    0.40    0.80
   9   9   3    0.10    0.20
  10  -9   3   12.80    0.90
  10  -9   3   13.00    1.20
  10  -9   3   13.20    1.40
  11  -9   3    7.30    0.80
  11  -9   3    5.70    0.50
 -11   9  -3    5.20    0.90
  12  -9   3    0.10    0.20
  12 -10  -3    0.00    0.70
  12  10  -3    0.70    0.40
 -12  10   3    0.60    0.60
  12  10  -3    0.10    0.30
  11  10  -3    2.60    0.50
 -11  10   3    2.10    0.70
  11  10  -3    2.70    0.40
  11  10  -3    3.10    0.60
 -10  10   3   28.40    2.50
  10  10  -3   24.50    1.40
  10  10  -3   27.30    1.50
 -10  10   3   21.40    1.30
  10  10  -3   27.30    1.30
   9  10  -3    0.50    0.40
  -9  10   3    1.50    1.00
   9  10  -3    0.10    0.50
  -9  10   3    1.20    0.60
  -8  10   3    0.00    0.80
  -8  10   3    0.00    0.50
  -8  10   3    0.20    0.50
   8  10  -3    0.50    0.40
   8  10  -3    0.20    0.50
   7  10  -3    6.80    0.90
  -7  10   3    6.30    0.70
   7  10  -3    5.80    0.70
   7  10  -3    5.70    0.60
  -7  10   3    5.80    0.80
  -7  10   3    5.10    1.00
  -6  10   3  116.89    4.70
   6  10  -3  112.89    4.70
   6  10  -3  113.09    4.70
  -6  10   3  112.19    5.10
  -6  10   3  111.39    4.70
   6  10  -3  107.79    4.70
   5  10  -3    7.10    0.70
  -5  10   3    6.40    1.00
  -5  10   3    8.60    1.10
  -5  10   3    7.50    0.80
   5  10  -3    5.90    0.80
   5  10  -3    6.30    0.70
  -4  10   3   54.19    2.50
   4  10  -3   54.69    2.50
   4  10  -3   58.39    2.50
  -4  10   3   51.89    2.80
   4  10  -3   59.59    2.60
  -4  10   3   55.89    2.90
  -3  10   3   39.30    2.30
   3  10  -3   40.10    1.90
   3  10  -3   40.40    1.90
   3  10  -3   37.50    2.00
  -3  10   3   37.20    1.90
  -3  10   3   34.00    2.00
   2  10  -3    1.60    0.50
   2  10  -3    0.50    0.50
  -2  10   3    1.10    0.40
  -2  10   3    1.90    0.80
  -2  10   3    1.10    0.50
   2  10  -3    1.90    0.60
  -2  10   3    1.30    0.40
  -1  10   3    1.10    0.40
  -1  10   3    1.70    0.80
  -1  10   3    2.20    0.40
   1  10  -3    2.20    0.60
   1  10  -3    1.70    0.60
   1  10  -3    1.50    0.50
   0  10  -3   17.80    1.20
   0  10   3   18.10    1.00
   0  10   3   15.00    1.10
   0  10  -3   16.70    1.20
   0  10  -3   17.20    1.50
   0  10  -3   17.70    1.10
  -1  10  -3   38.80    2.00
  -1  10  -3   33.70    1.80
   1  10   3   38.90    1.80
   1  10   3   36.60    1.80
   1  10   3   36.60    1.70
   2  10   3   28.90    1.60
   2  10   3   31.70    1.60
  -2  10  -3   31.90    1.90
  -2  10  -3   28.40    1.60
   2  10   3   34.50    1.50
   3  10   3    0.00    0.40
   3  10   3    0.30    0.40
   3  10   3   -0.10    0.30
  -3  10  -3   -0.30    0.50
   4  10   3   75.49    2.90
  -4  10  -3   69.19    3.40
   4  10   3   66.29    3.00
   4  10   3   66.49    3.00
  -5  10  -3   17.30    1.60
   5  10   3   18.60    1.20
   5  10   3   18.20    0.90
   6  10   3    4.30    0.40
   6  10   3    4.60    0.70
  -6  10  -3    3.50    0.90
  -7  10  -3    0.60    0.70
   7  10   3    0.60    0.30
   7  10   3    0.90    0.30
   8  10   3   42.20    1.90
  -8  10  -3   39.90    2.50
   8  10   3   47.80    1.90
   9 -10   3    0.70    0.60
  -9  10  -3    0.20    0.60
  10 -10   3    1.20    0.60
  10 -10   3    0.50    0.30
 -10  10  -3    0.60    0.60
  11 -10   3    0.20    0.30
  11 -10   3    0.90    0.30
  11  11  -3    3.80    0.60
  11  11  -3    2.80    0.30
 -11  11   3    2.90    0.60
  11  11  -3    3.90    0.50
  10  11  -3    1.10    0.50
  10  11  -3    1.00    0.50
  10  11  -3    0.50    0.30
 -10  11   3    0.90    0.70
   9  11  -3    5.00    0.60
   9  11  -3    5.60    0.70
  -9  11   3    4.10    0.90
   8  11  -3   42.90    2.00
   8  11  -3   42.60    2.00
  -8  11   3   45.30    2.50
  -8  11   3   38.10    2.10
  -7  11   3   21.10    1.30
   7  11  -3   20.10    1.30
  -7  11   3   22.70    1.80
   7  11  -3   20.10    1.40
   7  11  -3   20.60    1.20
  -6  11   3    9.20    0.80
   6  11  -3    8.70    0.80
   6  11  -3   10.50    1.00
   6  11  -3    9.10    0.80
  -6  11   3    7.40    1.10
   5  11  -3    7.30    0.80
   5  11  -3    8.10    0.80
  -5  11   3    8.20    0.80
   5  11  -3    7.60    0.80
  -5  11   3    6.10    0.90
  -4  11   3   60.99    2.80
   4  11  -3   63.39    2.80
  -4  11   3   66.69    3.00
   4  11  -3   61.89    2.90
   4  11  -3   65.59    2.80
   3  11  -3   17.70    1.20
  -3  11   3   16.00    1.10
   3  11  -3   17.10    1.20
  -3  11   3   17.10    1.20
   3  11  -3   16.30    1.10
   2  11  -3   14.40    1.10
   2  11  -3   14.60    1.10
   2  11  -3   14.30    1.20
  -2  11   3   14.60    1.00
  -2  11   3   15.50    1.10
   1  11  -3   51.69    2.30
  -1  11   3   48.70    2.30
   1  11  -3   53.59    2.30
  -1  11   3   46.20    2.20
   1  11  -3   47.10    2.50
   0  11  -3    1.90    0.50
   0  11   3    1.50    0.50
   0  11  -3    1.60    0.70
   0  11   3    1.30    0.50
   0  11   3    1.70    0.40
   0  11  -3    1.70    0.50
  -1  11  -3    0.20    0.60
  -1  11  -3   -0.50    0.50
  -1  11  -3    0.30    0.40
  -1  11  -3    1.10    0.50
   1  11   3    0.80    0.50
   1  11   3    0.20    0.50
   1  11   3    0.90    0.30
  -2  11  -3   12.20    1.10
  -2  11  -3   12.30    1.10
   2  11   3   14.10    0.90
   2  11   3   10.90    1.00
  -2  11  -3   12.80    1.60
   2  11   3   12.20    1.00
  -3  11  -3    8.40    1.00
   3  11   3   11.10    0.90
   3  11   3    9.30    0.70
   3  11   3   11.00    0.90
   4  11   3   12.20    1.00
  -4  11  -3    9.30    1.10
   4  11   3   11.70    1.00
   4  11   3   11.10    0.80
   5  11   3    2.80    0.40
  -5  11  -3    3.90    0.90
   5  11   3    2.90    0.60
   6  11   3   89.09    3.70
  -6  11  -3   79.59    4.00
   6  11   3   89.79    3.50
  -7  11  -3    9.70    1.20
   7  11   3    9.00    0.60
   7  11   3    9.00    0.70
   8  11   3    0.20    0.20
  -8  11  -3    0.50    0.70
   9 -11   3    1.70    0.70
  -9  11  -3    2.00    0.70
  10 -11   3   10.70    0.90
  10 -11   3    9.90    0.70
  10  12  -3   25.70    1.30
  10  12  -3   26.70    1.20
  10  12  -3   25.50    1.40
 -10  12   3   27.10    1.40
   9  12  -3    0.60    0.50
   9  12  -3    0.90    0.50
  -9  12   3    1.30    0.60
   9  12  -3    0.80    0.30
  -8  12   3    0.40    0.60
   8  12  -3    0.20    0.30
   8  12  -3    0.10    0.50
   7  12  -3    1.00    0.50
  -7  12   3    0.40    0.50
   7  12  -3    1.00    0.40
  -7  12   3    0.10    0.60
   6  12  -3   49.10    2.40
  -6  12   3   52.79    2.50
   6  12  -3   49.10    2.30
  -6  12   3   49.30    2.30
   6  12  -3   50.59    2.30
   5  12  -3    8.40    0.80
  -5  12   3    9.80    1.10
   5  12  -3    8.30    0.80
   5  12  -3    9.30    0.90
  -5  12   3    9.70    0.90
   4  12  -3   12.70    1.00
   4  12  -3   14.20    1.20
   4  12  -3   16.30    1.10
  -4  12   3   15.00    1.10
  -3  12   3   12.20    1.10
   3  12  -3   13.70    1.10
   3  12  -3   11.90    1.20
   3  12  -3   13.50    1.10
   2  12  -3   12.40    1.10
  -2  12   3   11.60    0.90
  -2  12   3   13.30    1.10
   2  12  -3   12.90    1.00
  -1  12   3    0.00    0.50
   1  12  -3    0.00    0.50
   1  12  -3    0.20    0.40
  -1  12   3   -0.10    0.30
  -1  12   3   -0.50    0.40
   1  12  -3    0.00    0.50
   0  12   3    4.50    0.70
   0  12   3    3.50    0.50
   0  12  -3    4.00    0.80
   0  12   3    4.60    0.70
   0  12  -3    4.80    0.70
   0  12  -3    4.90    0.70
  -1  12  -3    1.60    0.70
  -1  12  -3    2.40    0.60
   1  12   3    1.40    0.50
   1  12   3    1.50    0.40
   1  12   3    1.70    0.50
  -1  12  -3    2.30    0.60
   2  12   3    0.90    0.50
   2  12   3    0.80    0.50
  -2  12  -3    0.80    0.50
  -2  12  -3   -0.40    0.50
   2  12   3    0.60    0.40
  -2  12  -3    0.40    0.60
  -3  12  -3    3.90    0.90
   3  12   3    4.30    0.60
   3  12   3    4.00    0.70
  -3  12  -3    3.00    0.50
   3  12   3    4.30    0.50
   4  12   3   43.50    2.00
   4  12   3   42.60    1.80
   4  12   3   39.70    2.00
  -4  12  -3   37.80    2.00
  -4  12  -3   40.60    2.50
   5 -12   3   10.20    0.90
   5  12   3    9.50    0.70
   5  12   3    9.70    0.90
  -5  12  -3    8.80    1.00
  -6  12  -3    7.10    0.90
   6  12   3    6.50    0.80
   6  12   3    7.30    0.60
   6  12   3    9.50    0.60
  -7  12  -3    3.60    0.70
   7  12   3    3.00    0.30
  -8  12  -3   20.60    1.20
   9 -12   3   -0.40    0.40
   9  13  -3   -0.40    0.40
   9  13  -3    0.50    0.40
   8  13  -3   18.50    1.00
   8  13  -3   19.00    1.10
   7  13  -3    1.20    0.40
  -7  13   3    1.40    0.40
   7  13  -3    1.00    0.40
  -6  13   3    3.80    0.50
   6  13  -3    2.90    0.50
   6  13  -3    2.30    0.60
   6  13  -3    2.70    0.60
   5  13  -3    6.50    0.70
   5  13  -3    6.10    0.80
   5  13  -3    4.50    0.50
  -5  13   3    4.50    0.60
   4  13  -3   23.40    1.40
  -4  13   3   22.90    1.30
   4  13  -3   20.80    1.30
   4  13  -3   20.30    1.20
   3  13  -3    2.10    0.60
   3  13  -3    1.20    0.50
  -3  13   3    2.20    0.60
   3  13  -3    1.80    0.40
  -2  13   3   15.80    1.10
   2  13  -3   18.40    1.20
  -2  13   3   17.60    1.20
   2  13  -3   19.30    1.30
  -2  13   3   19.10    1.20
  -1  13   3    3.40    0.60
  -1  13   3    2.60    0.60
  -1  13   3    3.90    0.60
   1  13  -3    3.60    0.60
   1  13  -3    2.50    0.70
   0  13  -3    1.40    0.60
   0  13  -3    1.70    0.50
   0  13   3    1.90    0.60
   0  13   3    1.70    0.40
   0  13   3    2.10    0.60
   0  13  -3    0.80    0.50
  -1  13  -3   15.70    1.30
   1  13   3   12.80    1.00
  -1  13  -3   15.00    1.10
   1  13   3   14.70    1.10
   1  13   3   15.90    1.00
  -1  13  -3   13.20    1.10
  -2  13  -3    4.60    0.80
   2  13   3    5.60    0.70
  -2  13  -3    4.90    0.70
   2  13   3    4.50    0.50
   2  13   3    4.60    0.60
  -2  13  -3    4.10    0.60
   3  13   3    2.50    0.60
   3  13   3    2.80    0.50
   3  13   3    3.80    0.60
  -3  13  -3    2.80    0.60
  -3  13  -3    2.70    0.80
   4 -13   3    4.30    0.60
  -4  13  -3    5.20    0.70
   4  13   3    6.40    0.70
   4  13   3    5.80    0.70
   4  13   3    5.70    0.50
  -4  13  -3    5.30    0.90
   5  13   3    0.10    0.30
   5  13   3   -0.10    0.50
  -5  13  -3    0.80    0.50
  -5  13  -3    0.40    0.70
   6  13   3   31.10    1.60
   6  13   3   27.70    1.30
  -6  13  -3   31.10    1.90
  -6  13  -3   27.40    1.50
  -7  13  -3    2.40    0.50
  -7  13  -3    2.30    0.70
  -8  13  -3    0.30    0.50
  -8  13  -3    1.00    0.40
   8  14  -3    0.20    0.50
  -8  14   3    0.50    0.60
   7  14  -3    1.20    0.40
   7  14  -3    0.50    0.30
  -6  14   3   19.60    1.10
  -6  14   3   19.00    1.10
   6  14  -3   18.00    1.00
   6  14  -3   20.00    1.10
   5  14  -3    1.00    0.40
  -5  14   3    0.40    0.40
   5  14  -3    0.90    0.40
  -5  14   3    1.20    0.50
   5  14  -3    0.60    0.50
   4  14  -3   12.10    0.90
   4  14  -3   13.40    1.10
  -4  14   3   13.50    1.00
   4  14  -3   12.00    1.00
  -4  14   3   12.30    1.00
   3  14  -3    4.10    0.60
  -3  14   3    3.90    0.60
   3  14  -3    4.80    0.70
  -3  14   3    4.40    0.60
  -3  14   3    3.90    0.60
   3  14  -3    4.90    0.60
  -2 -14   3   17.30    1.20
   2  14  -3   20.00    1.20
  -2  14   3   18.40    1.10
  -2  14   3   17.70    1.20
  -2  14   3   18.50    1.20
   2  14  -3   18.80    1.20
  -1 -14   3    0.10    0.50
  -1  14   3    0.20    0.40
   1  14  -3    0.00    0.50
  -1  14   3   -0.10    0.50
  -1  14   3    0.60    0.50
   1  14  -3    0.50    0.40
   0 -14   3    5.50    0.70
   0  14  -3    6.90    0.80
   0  14   3    5.30    0.70
   0  14  -3    4.70    0.60
   0  14   3    5.60    0.60
   0  14   3    5.60    0.70
   1 -14   3    2.10    0.50
   1  14   3    1.70    0.50
   1  14   3    1.50    0.50
  -1  14  -3    1.70    0.50
  -1  14  -3    1.80    0.50
   1  14   3    2.10    0.40
   2 -14   3    5.40    0.70
   2  14   3    6.70    0.80
   2  14   3    8.70    0.70
  -2  14  -3    8.40    0.90
   2  14   3    7.60    0.70
  -2  14  -3    6.00    0.70
   3 -14   3    2.40    0.50
  -3  14  -3    3.10    0.60
   3  14   3    3.20    0.50
   3  14   3    3.30    0.60
   3  14   3    2.90    0.40
  -3  14  -3    2.80    0.50
   4  14   3    7.50    0.70
  -4  14  -3    6.80    0.70
   4  14   3   10.80    0.70
  -4  14  -3    9.60    1.00
   5  14   3    0.40    0.20
   5  14   3    0.50    0.40
  -5  14  -3    0.40    0.50
  -5  14  -3    0.30    0.40
  -6  14  -3    7.00    0.90
   6  14   3    5.80    0.60
  -6  14  -3    5.60    0.60
  -7  14  -3    0.20    0.40
  -5  15   3    1.70    0.40
   5  15  -3    2.70    0.50
  -5  15   3    3.50    0.50
  -4  15   3   27.20    1.40
   4  15  -3   29.90    1.40
   4  15  -3   27.30    1.50
   4  15  -3   28.80    1.40
  -4  15   3   28.90    1.40
   3  15  -3    1.60    0.40
   3  15  -3    1.00    0.30
  -3  15   3    1.80    0.40
  -3  15   3    1.40    0.50
   3  15  -3    2.10    0.50
  -3  15   3    1.40    0.50
  -2  15   3   15.30    1.00
   2  15  -3   14.10    1.00
  -2  15   3   14.40    1.00
   2  15  -3   15.60    1.00
  -2  15   3   15.00    1.00
   1  15  -3    0.70    0.50
  -1  15   3    0.70    0.40
   1  15  -3    0.60    0.40
  -1  15   3    0.90    0.50
  -1  15   3    0.70    0.30
   0  15  -3    9.90    0.90
   0  15   3   11.20    0.90
   0  15   3   10.70    0.80
   0  15   3   10.60    0.70
   0  15  -3    9.90    0.80
   1  15   3    2.70    0.50
  -1  15  -3    1.80    0.50
   1  15   3    1.90    0.40
  -1  15  -3    1.80    0.40
   1  15   3    2.20    0.40
   2  15   3   16.80    1.00
  -2  15  -3   16.30    1.00
   2  15   3   16.10    1.10
   2  15   3   18.70    1.00
   2  15   3   16.90    0.90
   3  15   3    0.10    0.30
   3  15   3    0.30    0.20
  -3  15  -3    0.20    0.40
   3  15   3   -0.70    0.30
   4  15   3    6.50    0.50
  -4  15  -3    4.40    0.50
   4  15   3    4.80    0.50
   2  16  -3   17.20    1.40
  -2  16   3   16.90    1.00
   2  16  -3   16.50    0.90
  -1  16   3    0.30    0.40
   1  16  -3    0.20    0.30
   0  16   3    3.90    0.50
   0  16  -3    4.30    0.50
   1  16   3    0.20    0.30
  -1  16  -3    0.20    0.30
   2  16   3   10.30    0.80
  15   0  -4   -0.50    0.40
  14   0  -4   22.30    1.50
  13   0  -4    0.90    0.70
  12   0  -4    2.80    0.70
  12   0  -4    2.80    0.50
  12   0  -4    0.90    2.50
  12   0  -4    3.60    0.80
  12   0  -4    2.20    1.00
  11   0  -4   -0.40    0.30
  11   0  -4    1.10    2.70
  11   0  -4   -0.30    0.50
  11   0  -4    0.30    0.90
  11   0  -4    0.00    0.60
  10   0  -4   21.00    1.60
  10   0  -4   24.90    1.20
  10   0  -4   24.60    2.00
  10   0  -4   24.40    1.50
  10   0  -4   26.50    1.60
  10   0  -4   18.00    6.30
   9   0  -4   -0.10    0.50
   9   0  -4    0.30    0.30
   9   0  -4   -0.40    0.80
   9   0  -4    0.10    0.60
   8   0  -4   37.30    2.30
   7   0  -4   -1.10    0.70
   6   0  -4  186.38    7.70
   5   0  -4    0.50    0.70
   4   0  -4  265.27   10.90
   4   0  -4  283.27   10.90
  -2   0   4 1069.19   41.60
  -1   0   4    0.30    0.30
   0   0   4   71.69    3.20
   0   0   4   70.89    2.90
   1   0   4    0.00    0.20
   1   0   4    0.20    0.80
   2   0   4  101.39    4.40
   2   0   4  103.69    4.10
   3   0   4   -0.90    1.20
   3   0   4   -1.00    0.20
   4   0   4   23.70    2.50
   4   0   4   23.20    1.20
   5   0   4    0.20    0.30
   5   0   4    0.80    1.50
   6   0   4   13.00    2.20
   7   0   4   -0.40    0.50
   7   0   4   -0.60    1.30
   8   0   4  247.38    9.90
   8   0   4  251.27   11.20
   9   0   4    0.00    0.30
   9   0   4    0.20    0.50
  10   0   4   26.10    1.40
  10   0   4   26.60    1.60
  11   0   4   -0.20    0.40
  11   0   4   -0.60    0.20
  11   0   4    0.00    0.50
  12   0   4   56.19    2.50
  12   0   4   53.99    2.70
  13   0   4   -0.20    0.60
  13   0   4    0.20    0.30
  14   0   4   -0.10    0.30
  14   0   4    0.00    0.30
  14   0   4    0.00    0.50
  15  -1  -4    0.40    0.50
  15   1  -4    0.20    0.50
  14  -1  -4   15.70    1.30
  14   1  -4   15.90    1.30
  13  -1  -4   -0.50    0.60
  13  -1  -4    0.20    0.50
  13   1  -4    1.10    0.70
  12  -1  -4   63.69    2.90
  12  -1  -4   49.99    6.20
  12  -1  -4   58.39    2.80
  12  -1  -4   57.19    3.30
  12   1  -4   61.59    2.70
  12   1  -4   43.70    5.20
  12   1  -4   57.09    2.60
  12   1  -4   62.59    2.90
  11  -1  -4   17.20    1.50
  11  -1  -4   18.80    1.90
  11  -1  -4   19.50    1.10
  11  -1  -4   18.80    1.50
  11   1  -4   18.60    1.10
  11   1  -4   17.20    1.30
  11   1  -4   19.40    1.50
  11   1  -4   18.20    1.40
  11   1  -4   14.80    3.80
  11   1  -4   17.50    1.80
  10  -1  -4    0.80    0.40
  10  -1  -4    1.10    0.60
  10  -1  -4    0.50    0.90
  10   1  -4    0.40    0.60
  10   1  -4    1.10    0.40
  10   1  -4    1.00    0.50
  10   1  -4    1.20    2.50
  10   1  -4    1.00    0.90
   9  -1  -4    2.60    0.90
   9  -1  -4    4.30    0.50
   9  -1  -4    3.30    0.70
   9   1  -4    3.10    2.80
   9   1  -4    3.10    0.60
   9   1  -4    3.60    0.50
   9   1  -4    3.80    1.00
   9   1  -4    3.30    0.70
   8  -1  -4   91.49    4.30
   8   1  -4   92.89    7.30
   8   1  -4   92.19    4.30
   7  -1  -4   90.89    4.00
   7   1  -4   87.69    4.00
   7   1  -4   76.79    6.50
   6   1  -4  126.29    5.20
   6   1  -4  110.89    8.60
   5   1  -4  425.16   16.90
   4   1  -4 1295.97   49.99
   4   1  -4 1273.77   49.99
  -3   1   4   25.60    1.50
  -2   1   4   13.70    1.00
  -1  -1   4 1185.38   44.90
  -1   1   4 1138.59   44.90
  -1   1   4 1144.69   45.00
   0  -1   4  188.58    7.30
   0   1   4  182.88    7.50
   0   1   4  183.68    7.20
   1  -1   4  231.58    8.90
   1  -1   4  220.08    9.20
   1   1   4  227.78    9.20
   1   1   4  228.28    8.80
   2  -1   4  148.19    5.90
   2  -1   4  150.78    6.10
   2   1   4  143.09    6.20
   2   1   4  150.08    5.80
   3  -1   4   26.40    2.90
   3  -1   4   28.60    1.30
   3  -1   4   26.50    1.50
   3   1   4   26.00    1.20
   4  -1   4  175.78    8.70
   4  -1   4  184.98    7.10
   4   1   4  171.38    7.00
   5  -1   4   28.40    3.40
   5   1   4   33.00    1.50
   6  -1   4   88.29    5.80
   6   1   4   98.59    3.90
   6   1   4   89.49    4.00
   7  -1   4    2.40    1.90
   7  -1   4    2.70    0.70
   7   1   4    3.70    0.50
   7   1   4    3.10    0.70
   8  -1   4   79.39    3.40
   8  -1   4   84.29    5.70
   8   1   4   79.39    3.80
   8   1   4   83.29    3.40
   9  -1   4   10.40    2.40
   9  -1   4   11.70    0.90
   9  -1   4   11.80    1.10
   9   1   4   12.20    0.80
  10  -1   4  211.48    8.30
  10  -1   4  202.68    8.50
  10   1   4  197.28    8.40
  10   1   4  213.38    8.30
  11  -1   4    5.70    0.70
  11  -1   4    7.50    1.00
  11  -1   4    6.90    0.60
  11   1   4    6.70    0.70
  11   1   4    7.00    0.90
  12  -1   4   19.80    1.00
  12  -1   4   20.80    1.20
  12  -1   4   21.30    1.50
  12   1   4   21.40    1.20
  12   1   4   19.70    1.40
  13  -1   4    0.10    0.40
  13  -1   4    0.50    0.60
  13   1   4   -0.20    0.30
  13   1   4    0.00    0.30
  13   1   4    0.30    0.60
  14  -1   4   12.90    1.10
  14  -1   4   13.90    0.80
  14   1   4   13.00    1.00
  14   1   4   12.70    0.80
  14   1   4   12.60    0.70
  15  -2  -4    3.20    0.60
  15   2  -4    1.40    0.50
  14  -2  -4   21.20    1.50
  14   2  -4   21.80    1.40
  13  -2  -4    2.00    0.80
  13  -2  -4    1.30    0.60
  13   2  -4    1.30    0.60
  12  -2  -4    4.00    0.80
  12  -2  -4    5.30    0.90
  12  -2  -4    2.50    1.10
  12   2  -4    4.30    0.80
  12   2  -4    5.00    0.60
  12   2  -4    4.10    2.40
  11  -2  -4    8.60    1.10
  11  -2  -4   10.10    1.50
  11  -2  -4    7.30    1.10
  11   2  -4    7.20    2.80
  11   2  -4    9.90    1.10
  11   2  -4   10.70    1.10
  11   2  -4   10.50    1.10
  11   2  -4   10.00    0.80
  10  -2  -4   94.29    4.60
  10  -2  -4   93.69    4.10
  10  -2  -4   93.29    3.90
  10   2  -4   90.99    4.00
  10   2  -4   94.29    3.90
  10   2  -4   92.99    4.10
  10   2  -4   93.39    7.40
   9  -2  -4   17.40    1.40
   9  -2  -4   19.10    1.70
   9  -2  -4   17.10    1.10
   9   2  -4   20.80    1.30
   9   2  -4   16.20    3.70
   9   2  -4   20.10    1.10
   9   2  -4   19.50    1.70
   9   2  -4   21.10    1.30
   8  -2  -4  108.79    4.90
   8   2  -4  106.59    7.60
   8   2  -4  110.09    5.00
   7   2  -4  253.27   13.40
   7   2  -4  271.77   10.80
   6   2  -4 1321.67   54.69
   6   2  -4 1355.86   52.29
   5   2  -4  136.59    5.70
   5   2  -4  133.49    8.00
   4   2  -4    4.20    0.80
  -4   2   4    5.60    1.00
  -3   2   4  143.69    5.80
  -3   2   4  145.99    5.80
   3   2  -4  137.89    5.80
   3   2  -4  136.19    5.70
  -2   2   4  821.52   32.10
  -2   2   4  861.61   32.10
   2   2  -4  782.72   32.00
  -1   2   4  171.88    7.00
  -1   2   4  171.88    6.80
   0  -2   4  733.63   28.50
   0   2   4  730.03   28.40
   0   2   4  749.13   28.40
   0   2   4  715.73   28.70
   1  -2   4  709.83   26.80
   1   2   4  665.83   27.00
   2  -2   4  302.87   12.00
   2  -2   4  301.37   11.90
   3  -2   4   34.90    3.30
   3  -2   4   31.60    1.70
   3  -2   4   33.00    1.50
   4  -2   4   29.50    3.60
   5  -2   4   44.40    4.40
   5   2   4   45.10    2.10
   6  -2   4  384.96   17.90
   6   2   4  386.16   15.40
   6   2   4  396.26   15.30
   7  -2   4   47.90    4.70
   7   2   4   47.90    2.30
   7   2   4   44.70    2.00
   8  -2   4  289.57   11.80
   8  -2   4  318.17   15.00
   8  -2   4  293.77   12.00
   8  -2   4  304.87   11.80
   8   2   4  302.07   11.80
   8   2   4  296.97   12.20
   8   2   4  294.57   11.70
   9  -2   4   32.80    1.90
   9  -2   4   32.30    1.70
   9  -2   4   32.90    4.20
   9   2   4   34.00    1.60
   9   2   4   31.50    2.00
   9   2   4   34.10    1.50
  10  -2   4    7.70    0.60
  10  -2   4    4.80    0.70
  10  -2   4    5.30    0.90
  10  -2   4    5.00    2.10
  10   2   4    5.80    0.50
  10   2   4    6.70    0.70
  11  -2   4    1.50    0.50
  11  -2   4    1.30    0.70
  11  -2   4    1.60    0.30
  11   2   4    1.40    0.70
  11   2   4    1.80    0.40
  11   2   4    1.30    0.40
  12  -2   4   32.20    1.40
  12  -2   4   32.10    2.00
  12  -2   4   30.30    1.60
  12   2   4   31.60    1.50
  12   2   4   30.30    1.50
  12   2   4   30.40    1.70
  13  -2   4    4.80    0.80
  13  -2   4    4.60    0.60
  13   2   4    4.20    0.50
  13   2   4    5.10    0.50
  13   2   4    5.40    0.70
  14  -2   4    0.20    0.30
  14  -2   4    0.30    0.50
  14   2   4    0.20    0.20
  14   2   4   -0.10    0.20
  14   2   4    0.70    0.50
  15  -3  -4    0.10    0.60
  15   3  -4    0.30    0.40
  14  -3  -4   23.80    1.50
  14   3  -4   23.00    1.40
  13  -3  -4    2.80    0.70
  13  -3  -4    2.60    0.80
  13   3  -4    2.80    0.70
  12  -3  -4   31.50    2.00
  12  -3  -4   30.00    1.80
  12  -3  -4   25.50    2.20
  12   3  -4   29.10    1.70
  12   3  -4   28.20    1.50
  12   3  -4   29.10    1.80
  11  -3  -4   18.00    2.00
  11  -3  -4   20.10    1.60
  11   3  -4   23.40    1.30
  11   3  -4   19.20    1.20
  11   3  -4   22.70    1.50
  11   3  -4   21.50    1.50
  11   3  -4   17.70    3.60
  10  -3  -4   48.50    2.90
  10  -3  -4   51.49    2.50
  10   3  -4   48.40    2.40
  10   3  -4   50.29    2.30
  10   3  -4   52.49    2.40
  10   3  -4   49.60    5.30
   9  -3  -4    9.10    1.30
   9  -3  -4   10.30    1.00
   9  -3  -4    8.70    0.70
   9   3  -4   11.60    1.00
   9   3  -4    8.80    0.90
   9   3  -4   10.10    0.80
   9   3  -4    9.40    2.90
   8   3  -4  273.47   14.00
   7   3  -4    0.80    2.50
   6   3  -4   70.09    3.30
   5   3  -4  178.58    9.50
   4   3  -4  354.66   19.20
   4   3  -4  360.26   14.60
  -4   3   4  382.86   14.50
   3   3  -4  163.88    6.90
  -3   3   4  180.58    7.00
  -2   3   4   17.40    1.30
  -2   3   4   18.80    1.20
   2   3  -4   17.10    1.00
  -1   3   4   15.40    0.90
  -1   3   4   16.70    1.00
   1   3  -4   16.10    0.90
  -1   3   4   16.30    1.30
   0   3   4 1028.40   40.00
   0   3   4 1034.10   40.00
   1  -3   4    0.30    0.30
   3  -3   4   59.99    4.40
   3  -3   4   57.59    2.60
   4  -3   4  503.75   22.00
   4   3   4  505.85   19.70
   5  -3   4   70.09    5.70
   5   3   4   71.69    3.00
   6  -3   4  214.28   11.70
   6   3   4  218.18    8.70
   7  -3   4   13.10    3.50
   7   3   4    8.80    0.60
   7   3   4    9.60    0.90
   8  -3   4  125.29    5.30
   8  -3   4  120.89    5.10
   8  -3   4  120.89    5.10
   8  -3   4  125.39    8.60
   8   3   4  126.19    5.00
   8   3   4  126.59    4.90
   8   3   4  122.19    5.30
   9  -3   4    2.90    0.70
   9  -3   4    2.60    0.50
   9  -3   4    3.00    0.50
   9  -3   4    3.50    2.50
   9   3   4    2.40    0.30
   9   3   4    3.30    0.50
  10  -3   4  200.68   11.50
  10  -3   4  214.28    8.80
  10  -3   4  227.48    9.00
  10  -3   4  218.48    8.60
  10   3   4  218.48    8.60
  10   3   4  223.68    8.70
  11  -3   4   28.40    1.90
  11  -3   4   21.80    2.80
  11  -3   4   26.80    1.50
  11  -3   4   26.00    1.30
  11   3   4   27.00    1.30
  11   3   4   27.30    1.30
  12  -3   4    5.10    0.60
  12  -3   4    6.00    0.60
  12  -3   4    7.30    1.00
  12   3   4    6.40    0.80
  12   3   4    4.40    0.50
  12   3   4    5.80    0.60
  13  -3   4    1.90    0.70
  13  -3   4    0.90    0.40
  13  -3   4    1.30    0.20
  13   3   4    1.10    0.30
  13   3   4    1.20    0.30
  13   3   4    1.60    0.60
  14  -3   4    4.20    0.70
  14   3   4    4.60    0.70
  14   3   4    4.90    0.40
  15  -4  -4    0.50    0.20
  15   4  -4    0.90    0.40
  14  -4  -4    7.60    0.90
  14   4  -4    9.80    0.80
  14   4  -4    9.80    1.00
  13  -4  -4   -0.70    0.60
  13  -4  -4    0.80    0.60
  13   4  -4    0.90    0.60
  13   4  -4    0.90    0.50
  12  -4  -4   56.19    3.40
  12  -4  -4   66.19    3.10
  12  -4  -4   62.19    3.10
  12   4  -4   65.69    3.00
  12   4  -4   65.99    3.00
  12   4  -4   66.49    3.00
  12   4  -4   59.99    2.70
  11  -4  -4    0.70    0.90
  11  -4  -4    0.90    0.70
  11   4  -4    0.30    0.60
  11   4  -4   -0.20    0.40
  11   4  -4    0.20    0.60
  10  -4  -4    7.10    1.40
  10  -4  -4    6.60    0.90
  10   4  -4    7.20    0.90
  10   4  -4    6.40    0.70
  10   4  -4    7.10    0.90
   9  -4  -4   12.10    1.10
   9   4  -4   14.00    3.40
   9   4  -4   11.50    0.90
   9   4  -4   12.00    1.00
   9   4  -4   11.10    1.10
   8   4  -4   19.20    3.70
   8   4  -4   18.20    1.00
   8   4  -4   17.50    1.20
   7   4  -4   64.89    5.50
   6   4  -4   68.59    5.50
   5   4  -4   24.40    3.70
   4   4  -4   -0.80    1.80
   3   4  -4    3.10    0.50
   2   4  -4  499.05   19.70
  -2   4   4  502.05   19.60
   1   4  -4    9.60    0.80
  -1   4   4    8.60    0.60
   0   4   4  142.69    5.70
   1   4   4  395.96   15.40
   3  -4   4   65.09    4.90
   4  -4   4  281.47   14.20
   4   4   4  301.87   11.50
   5  -4   4   40.10    4.90
   5   4   4   39.30    1.80
   6  -4   4  203.98   11.50
   6   4   4  192.18    7.90
   7  -4   4   27.60    4.90
   7  -4   4   23.00    1.50
   7   4   4   22.20    1.10
   7   4   4   23.60    1.30
   7   4   4   22.40    1.00
   8  -4   4  141.29    5.90
   8  -4   4  132.99    5.80
   8  -4   4  145.09    9.90
   8  -4   4  136.29    5.50
   8   4   4  140.59    5.50
   8   4   4  140.59    5.50
   8   4   4  138.39    5.80
   9  -4   4   26.10    1.80
   9  -4   4   26.00    1.30
   9  -4   4   25.30    4.90
   9  -4   4   24.80    1.50
   9   4   4   28.80    1.30
   9   4   4   27.10    1.30
  10  -4   4    0.30    2.20
  10  -4   4    0.60    0.40
  10  -4   4    0.30    0.30
  10  -4   4    0.20    0.70
  10   4   4    0.10    0.30
  10   4   4    0.20    0.30
  11  -4   4    1.60    1.90
  11  -4   4    1.10    0.30
  11  -4   4    1.10    0.80
  11   4   4    0.90    0.30
  11   4   4    1.30    0.40
  12  -4   4   32.40    1.50
  12  -4   4   32.40    2.10
  12   4   4   33.40    1.50
  12   4   4   32.70    1.50
  13  -4   4    4.10    0.60
  13  -4   4    4.00    0.80
  13  -4   4    5.30    0.50
  13   4   4    5.30    0.50
  14  -4   4    0.80    0.60
  14  -5  -4   16.10    0.90
  14   5  -4   15.40    1.00
  14   5  -4   15.30    1.10
  13  -5  -4    1.40    0.60
  13   5  -4    1.00    0.60
  13   5  -4    0.80    0.60
 -13   5   4    0.70    0.70
  13   5  -4    0.90    0.50
  12  -5  -4   19.20    1.60
  12  -5  -4   17.40    1.60
  12   5  -4   18.50    1.40
  12   5  -4   18.70    1.40
  12   5  -4   17.90    1.20
  12   5  -4   19.00    1.10
  11  -5  -4   17.70    1.50
  11  -5  -4   14.20    1.70
  11   5  -4   17.10    1.30
  11   5  -4   17.30    1.30
  11   5  -4   16.90    1.00
  11   5  -4   18.20    1.10
  10  -5  -4   20.40    1.90
  10  -5  -4   18.10    1.50
  10   5  -4   18.80    1.30
  10   5  -4   20.70    1.10
  10   5  -4   17.90    1.20
  10   5  -4   20.80    1.30
   9  -5  -4    0.00    0.60
   9   5  -4   -0.40    0.40
   9   5  -4    0.30    0.50
   9   5  -4    0.20    0.40
   9   5  -4   -0.10    0.50
   8  -5  -4   14.90    1.30
   8   5  -4   14.60    1.10
   8   5  -4   14.20    0.90
  -8   5   4   14.40    1.50
  -8   5   4   15.40    2.00
   7   5  -4   91.09    4.00
  -7   5   4   85.69    4.10
  -6   5   4   43.70    2.30
  -3   5   4    0.70    0.40
  -2   5   4  179.18    7.20
  -1   5   4  147.79    6.00
   0   5   4  731.13   28.50
   1   5   4   97.79    3.90
   2   5   4  125.59    5.00
   3   5   4  308.17   12.10
   4   5   4  378.36   14.80
   5   5   4    0.40    0.30
   6  -5   4   71.49    8.00
   6   5   4   72.19    2.90
   6   5   4   76.89    3.10
   6   5   4   70.39    2.90
   7  -5   4   58.19    2.80
   7  -5   4   53.79    2.30
   7  -5   4   51.39    2.60
   7  -5   4   54.09    6.40
   7   5   4   52.49    2.50
   7   5   4   56.39    2.30
   7   5   4   54.49    2.50
   7   5   4   57.39    2.30
   8  -5   4   44.40    2.50
   8  -5   4   48.50    2.00
   8  -5   4   44.20    2.30
   8  -5   4   46.40    6.20
   8   5   4   43.90    1.90
   8   5   4   46.50    1.90
   9  -5   4    0.90    0.30
   9  -5   4    0.70    2.70
   9  -5   4   -0.40    0.70
   9  -5   4    0.50    0.40
   9   5   4   -0.60    0.30
   9   5   4   -0.40    0.30
  10  -5   4   65.59    2.80
  10  -5   4   51.09    6.10
  10  -5   4   62.59    2.60
  10  -5   4   60.89    3.20
  10   5   4   59.39    2.60
  10   5   4   60.49    2.60
  11  -5   4   10.30    3.20
  11  -5   4   15.10    1.60
  11  -5   4   13.80    0.90
  11   5   4   15.60    0.90
  11   5   4   15.20    0.90
  12  -5   4    0.00    0.70
  12  -5   4   -0.20    0.30
  12   5   4   -0.20    0.20
  12   5   4   -0.10    0.20
  13  -5   4    3.40    0.30
  13  -5   4    5.50    0.90
  14  -6  -4    2.50    0.50
  14  -6  -4    3.10    0.40
  14   6  -4    3.30    0.40
  14   6  -4    3.40    0.60
  13  -6  -4    2.60    0.60
  13   6  -4    2.30    0.60
  13   6  -4    3.40    0.60
  13   6  -4    2.90    0.50
 -13   6   4    3.00    0.90
 -12   6   4    6.80    1.20
  12   6  -4    8.50    0.90
  12   6  -4    7.20    0.80
  12   6  -4    8.30    0.70
  12   6  -4    6.40    0.80
  11  -6  -4    0.50    0.90
  11   6  -4   -0.10    0.40
  11   6  -4   -0.10    0.60
  11   6  -4    0.10    0.40
 -11   6   4    0.00    0.70
  11   6  -4    0.40    0.50
  10   6  -4    0.40    0.50
  10   6  -4    0.50    0.50
  10   6  -4    0.10    0.40
  10   6  -4    0.60    0.40
 -10   6   4    1.00    0.70
   9   6  -4   22.00    1.30
  -9   6   4   21.60    2.30
   9   6  -4   22.20    1.50
   9   6  -4   22.60    1.30
   9   6  -4   24.50    1.40
  -9   6   4   25.10    1.90
  -8   6   4   12.20    1.80
  -8   6   4   11.90    1.30
   8   6  -4    7.30    0.80
   8   6  -4    9.90    0.90
   8   6  -4    8.20    0.80
  -7   6   4   24.10    1.70
  -7   6   4   25.50    2.30
   7   6  -4   21.60    1.20
   7   6  -4   23.10    1.30
   7   6  -4   23.80    1.30
  -6   6   4   18.80    1.40
  -5   6   4    7.00    1.00
  -4   6   4    9.60    1.20
  -2   6   4  789.02   30.90
  -1   6   4  211.58    8.50
   0   6   4    7.90    0.70
   1   6   4  164.38    6.60
   2   6   4  534.15   20.80
   3   6   4    1.10    0.30
   4   6   4   14.70    0.80
   5   6   4  173.18    6.60
   5   6   4  166.78    6.50
   5   6   4  149.99    6.40
   6  -6   4  173.58    7.00
   6  -6   4  173.98    7.40
   6   6   4  174.38    6.90
   6   6   4  174.88    7.10
   6   6   4  190.88    7.00
   6   6   4  170.08    6.90
   7  -6   4    6.50    1.00
   7  -6   4    5.60    0.50
   7   6   4    5.90    0.50
   7   6   4    6.00    0.50
   7   6   4    5.00    0.50
   7   6   4    5.20    0.60
   8  -6   4   43.50    2.40
   8  -6   4   40.10    2.20
   8  -6   4   42.00    1.90
   8   6   4   39.60    1.80
   8   6   4   42.50    1.80
   9  -6   4    1.50    0.40
   9  -6   4    1.40    0.60
   9  -6   4    4.90    3.30
   9  -6   4    1.90    0.80
   9   6   4    2.30    0.40
   9   6   4    2.00    0.30
  10  -6   4    0.70    2.90
  10  -6   4    1.70    0.40
  10  -6   4    1.70    0.80
  10  -6   4    1.40    0.60
  10   6   4    1.10    0.30
  10   6   4    1.70    0.30
  11  -6   4    2.60    0.90
  11  -6   4    3.20    0.40
  11   6   4    4.10    0.40
  11   6   4    3.60    0.40
  12  -6   4   18.60    1.60
  12  -6   4   19.30    1.00
  13  -6   4    2.60    0.30
  13  -6   4    3.70    0.80
  14   7  -4   12.80    0.90
  13  -7  -4    0.60    0.30
  13  -7  -4    0.40    0.40
  13   7  -4    0.80    0.50
  13   7  -4    0.80    0.50
  13   7  -4    0.40    0.30
 -13   7   4    0.40    0.50
  12   7  -4   17.40    1.30
  12   7  -4   18.80    1.10
 -12   7   4   18.60    1.60
  12   7  -4   19.30    1.10
  12   7  -4   17.80    1.30
  11  -7  -4    9.50    1.70
  11   7  -4   10.70    0.90
  11   7  -4   10.90    1.00
  11   7  -4   11.30    1.10
  11   7  -4   11.20    0.80
 -11   7   4   11.30    1.40
  10   7  -4    7.70    0.90
 -10   7   4    8.60    1.30
  10   7  -4    8.60    0.80
  10   7  -4    7.60    0.80
  10   7  -4    7.70    0.80
  -9   7   4   -0.60    0.70
   9   7  -4    0.10    0.40
   9   7  -4   -0.30    0.50
   9   7  -4    0.10    0.40
   8   7  -4   22.90    1.30
  -8   7   4   21.20    2.20
   8   7  -4   23.20    1.30
  -8   7   4   22.70    1.70
   8   7  -4   19.70    1.20
   7   7  -4    3.10    0.60
  -7   7   4    3.80    0.90
   7   7  -4    3.40    0.50
   7   7  -4    3.20    0.70
  -7   7   4    4.30    1.40
   7   7  -4    3.50    0.50
  -6   7   4    0.90    0.60
   6   7  -4    0.40    0.30
  -6   7   4   -0.30    1.20
   6   7  -4    0.40    0.50
   6   7  -4    0.20    0.40
  -5   7   4   42.30    2.20
  -4   7   4  174.68    7.10
  -3   7   4    1.70    0.40
   2   7  -4  121.79    5.40
  -2   7   4  121.29    5.20
  -1   7   4   62.99    2.80
   0   7   4   82.59    3.50
   1   7   4   12.50    0.80
   2   7   4   35.30    1.60
   3   7   4   42.90    1.90
   4   7   4  204.88    8.40
   4   7   4  217.58    8.50
   4   7   4  218.48    8.40
   5  -7   4    1.10    0.80
   5   7   4    0.90    0.20
   5   7   4    1.20    0.30
   5   7   4    0.80    0.30
   5   7   4    0.90    0.30
   6  -7   4   25.30    1.90
   6  -7   4   26.10    1.30
   6   7   4   25.50    1.20
   6   7   4   26.80    1.30
   6   7   4   25.40    1.10
   6   7   4   23.30    1.10
   7  -7   4    3.20    0.90
   7  -7   4    2.30    0.40
   7   7   4    3.00    0.30
   7   7   4    2.50    0.30
   7   7   4    3.20    0.40
   8  -7   4    7.20    1.20
   8  -7   4    6.60    0.90
   8  -7   4    8.30    0.80
   8   7   4    7.90    0.60
   8   7   4    9.30    0.60
   8   7   4    7.80    0.60
   9  -7   4   -0.30    0.30
   9  -7   4   -0.40    0.80
   9  -7   4   -0.40    0.50
   9   7   4    0.20    0.30
   9   7   4   -0.10    0.20
  10  -7   4   24.30    1.30
  10  -7   4   24.00    2.00
  10  -7   4   24.90    1.60
  10   7   4   24.00    1.10
  11  -7   4    9.30    1.30
  11  -7   4    9.60    0.70
  12  -7   4    2.00    0.80
  12  -7   4    1.70    0.30
  13  -7   4    0.90    0.20
  13  -8  -4    3.50    0.60
  13   8  -4    3.00    0.60
  13   8  -4    4.70    0.60
  13   8  -4    6.30    0.60
 -12   8   4    4.80    0.80
  12   8  -4    4.70    0.50
  12   8  -4    5.90    0.70
  12   8  -4    4.30    0.70
  11   8  -4    0.00    0.30
  11   8  -4    0.20    0.40
 -11   8   4    0.20    0.60
  11   8  -4   -0.10    0.60
  11   8  -4    0.20    0.50
  10   8  -4    5.70    0.60
 -10   8   4    5.70    1.00
  10   8  -4    6.30    0.70
  10   8  -4    6.40    0.80
  10   8  -4    7.70    0.90
   9   8  -4    7.30    1.00
   9   8  -4    7.50    0.80
   9   8  -4    8.20    0.80
  -9   8   4    8.00    0.80
  -9   8   4    9.10    1.20
   8   8  -4    5.70    0.70
  -8   8   4    8.20    1.60
  -8   8   4    6.80    0.80
   8   8  -4    7.00    0.80
  -8   8   4    6.50    1.00
   7   8  -4   22.20    1.30
  -7   8   4   22.70    2.30
   7   8  -4   24.60    1.40
  -7   8   4   21.80    1.40
   7   8  -4   25.30    1.50
  -7   8   4   22.80    1.60
  -6   8   4   27.40    2.60
  -6   8   4   37.00    1.90
  -6   8   4   33.20    1.90
   6   8  -4   29.10    1.60
   6   8  -4   31.80    1.70
  -6   8   4   31.60    1.70
   6   8  -4   32.30    1.60
   5   8  -4    5.70    0.60
  -5   8   4    4.30    0.90
  -5   8   4    5.70    0.90
   5   8  -4    4.60    0.70
  -5   8   4    6.10    0.70
   5   8  -4    5.10    0.70
  -5   8   4    5.00    0.70
  -5   8   4    4.00    1.30
  -4   8   4    1.20    0.50
  -4   8   4    1.40    0.40
   4   8  -4    2.00    0.50
   4   8  -4    1.90    0.50
   2   8  -4  153.98    6.40
  -1   8   4   89.49    4.00
   1   8  -4   91.69    4.00
   0   8   4   35.80    1.90
   0   8  -4   37.70    2.00
   1   8   4   23.80    1.10
   1   8   4   24.80    1.40
  -1   8  -4   24.50    1.60
   2   8   4   90.19    3.80
   2   8   4   95.09    4.00
  -2   8  -4   96.39    4.30
   3   8   4    0.20    0.30
  -3   8  -4    0.20    0.70
   3   8   4    0.50    0.20
   4  -8   4    6.30    1.10
   4   8   4    4.70    0.40
   4   8   4    4.60    0.50
   4   8   4    4.70    0.60
   5  -8   4   27.70    1.90
   5   8   4   26.00    1.10
   5   8   4   25.90    1.30
   5   8   4   24.70    1.20
   6  -8   4    3.30    1.00
   6   8   4    2.70    0.30
   6   8   4    2.90    0.30
   7  -8   4   10.40    0.80
   7  -8   4   12.50    1.40
   7   8   4   11.00    0.70
   7   8   4   10.30    0.70
   7   8   4   10.60    0.70
   8  -8   4   64.69    2.70
   8  -8   4   63.39    3.30
   8   8   4   63.89    2.60
   8   8   4   61.79    2.50
   8   8   4   58.19    2.60
   9  -8   4    1.40    0.70
   9  -8   4    1.40    0.40
   9  -8   4    1.20    0.90
  10  -8   4    9.10    0.80
  10  -8   4    5.50    1.10
  10  -8   4    8.50    1.10
  11  -8   4    4.70    0.90
  11  -8   4    4.30    0.50
  12  -8   4   18.90    0.90
  12  -8   4   18.90    1.40
  13   9  -4    0.00    0.40
  12   9  -4    4.80    0.70
  12   9  -4    5.70    0.70
  12   9  -4    6.30    0.60
  11   9  -4   14.20    1.10
 -11   9   4   12.80    1.10
  11   9  -4   14.50    1.10
  11   9  -4   15.70    1.00
  10   9  -4   13.00    0.90
  10   9  -4   10.80    1.00
  10   9  -4   12.40    1.10
 -10   9   4   12.50    1.10
  -9   9   4    0.60    0.50
  -9   9   4    0.20    0.60
   9   9  -4    0.10    0.40
   9   9  -4    0.70    0.50
  -8   9   4   15.70    1.30
   8   9  -4   15.60    1.20
  -8   9   4   16.00    1.20
   8   9  -4   15.90    1.10
   7   9  -4    3.40    0.60
  -7   9   4    3.00    0.70
  -7   9   4    3.30    0.90
   7   9  -4    2.70    0.60
   7   9  -4    2.60    0.70
  -7   9   4    4.10    0.70
  -6   9   4    6.00    0.80
  -6   9   4    4.60    0.90
   6   9  -4    4.80    0.60
  -6   9   4    6.70    1.50
   6   9  -4    5.80    0.70
  -6   9   4    5.90    0.70
   6   9  -4    5.00    0.70
  -6   9   4    5.80    1.00
   5   9  -4   20.10    1.20
  -5   9   4   16.40    1.20
  -5   9   4   19.50    1.10
  -5   9   4   20.50    2.10
  -5   9   4   16.60    1.50
  -5   9   4   19.20    1.50
   5   9  -4   17.90    1.30
  -4   9   4   69.99    3.10
   4   9  -4   60.89    2.90
  -4   9   4   59.39    3.00
  -4   9   4   62.59    2.80
  -4   9   4   56.59    3.60
   4   9  -4   63.59    2.80
   4   9  -4   66.49    2.70
   4   9  -4   60.39    2.90
  -3   9   4    0.30    1.10
   3   9  -4   -0.30    0.50
  -3   9   4    0.30    0.50
   3   9  -4    0.40    0.50
  -3   9   4    0.20    0.70
   3   9  -4    0.10    0.40
  -3   9   4    0.40    0.40
   3   9  -4    0.20    0.40
  -3   9   4    0.30    0.50
  -2   9   4   16.70    2.00
   2   9  -4   14.10    1.40
  -2   9   4   13.00    1.00
  -2   9   4   14.20    0.90
   2   9  -4   16.90    1.10
  -2   9   4   13.40    1.00
   2   9  -4   18.40    1.10
  -2   9   4   15.80    1.30
   1   9  -4    1.90    0.50
   1   9  -4    1.30    0.50
  -1   9   4    1.40    0.40
  -1   9   4    0.30    0.40
  -1   9   4    0.00    0.60
   1   9  -4    2.10    0.50
   0   9   4   12.80    1.30
   0   9   4   11.70    0.90
   0   9  -4   10.80    0.90
   0   9   4   14.10    1.10
   0   9  -4   13.40    1.10
   0   9  -4   12.80    1.20
   0   9   4   13.50    0.80
   1   9   4   11.10    0.70
   1   9   4   11.70    0.90
   1   9   4   13.30    1.30
   1   9   4   10.60    0.90
   1   9   4   11.50    0.90
  -1   9  -4   10.80    1.20
   2   9   4   34.50    1.80
   2   9   4   39.70    1.90
  -2   9  -4   39.70    2.20
   2   9   4   38.60    1.70
   3   9   4  147.09    5.80
   3   9   4  139.69    6.00
  -3   9  -4  150.08    6.40
   3   9   4  144.39    5.90
  -4   9  -4   31.80    2.10
   4   9   4   31.80    1.60
   4   9   4   34.10    1.50
   5  -9   4   20.80    1.90
   5   9   4   18.60    1.00
   5   9   4   20.60    1.30
  -5   9  -4   22.40    1.80
   5   9   4   21.70    1.00
   6  -9   4   33.40    2.40
   6   9   4   31.70    1.50
   6   9   4   33.30    1.40
   7  -9   4    4.10    1.10
   7   9   4    2.20    0.30
   7   9   4    1.60    0.30
   8  -9   4    8.90    0.80
   8  -9   4    8.60    1.30
   8   9   4    9.00    0.60
   9  -9   4    0.60    0.40
   9  -9   4   -0.10    0.80
   9  -9   4    0.50    0.60
  10  -9   4   14.60    1.60
  10  -9   4   18.10    1.30
  10  -9   4   16.70    1.00
  11  -9   4    8.10    0.70
 -12  10   4    1.40    0.60
  12  10  -4    0.30    0.50
  12  10  -4    1.40    0.40
  11  10  -4    0.50    0.50
 -11  10   4    0.20    0.60
  11  10  -4    0.70    0.30
  11  10  -4    0.50    0.50
 -10  10   4   16.70    1.60
  10  10  -4   17.30    1.20
  10  10  -4   15.60    1.20
  10  10  -4   16.90    1.00
   9  10  -4   40.50    2.10
  -9  10   4   44.80    2.60
   9  10  -4   45.30    2.00
  -9  10   4   41.40    2.00
  -8  10   4    0.10    0.70
   8  10  -4    0.50    0.40
   8  10  -4   -0.30    0.50
  -8  10   4    0.50    0.50
   7  10  -4   17.90    1.10
  -7  10   4   16.20    1.60
   7  10  -4   16.80    1.20
   7  10  -4   17.50    1.40
  -7  10   4   16.70    1.20
  -6  10   4   39.20    1.90
   6  10  -4   41.60    2.10
   6  10  -4   42.30    2.00
  -6  10   4   39.40    2.40
  -6  10   4   37.90    2.30
   6  10  -4   37.50    1.90
  -5  10   4    0.30    0.50
  -5  10   4    0.50    0.60
  -5  10   4    0.50    0.80
   5  10  -4    0.10    0.50
   5  10  -4    0.20    0.50
   5  10  -4    0.60    0.40
   4  10  -4    2.80    0.50
  -4  10   4    5.80    1.40
  -4  10   4    3.40    0.60
   4  10  -4    3.30    0.70
  -4  10   4    3.40    0.70
   4  10  -4    3.20    0.70
  -4  10   4    3.90    0.90
  -3  10   4    3.70    1.20
   3  10  -4    2.20    0.60
  -3  10   4    2.10    0.80
  -3  10   4    3.00    0.50
  -3  10   4    2.10    0.50
  -3  10   4    1.40    0.60
   3  10  -4    2.70    0.60
   3  10  -4    2.10    0.50
  -2  10   4   19.80    1.60
   2  10  -4   17.70    1.20
   2  10  -4   16.90    1.50
   2  10  -4   18.60    1.20
  -2  10   4   17.70    1.20
  -2  10   4   16.80    1.00
  -2  10   4   23.70    2.10
   1  10  -4   86.39    3.60
  -1  10   4   84.29    3.90
  -1  10   4   84.79    3.50
   1  10  -4   75.49    3.80
   1  10  -4   85.19    3.60
  -1  10   4   82.59    3.50
   0  10   4   18.40    1.60
   0  10   4   18.20    1.10
   0  10  -4   20.90    1.30
   0  10  -4   20.80    1.20
   0  10   4   17.10    1.20
   0  10  -4   20.90    1.20
  -1  10  -4  194.08    7.80
   1  10   4  185.68    7.50
   1  10   4  193.88    7.50
   1  10   4  180.08    7.50
  -1  10  -4  180.08    7.50
   2  10   4    2.50    0.50
  -2  10  -4    2.30    0.70
   2  10   4    2.20    0.50
   2  10   4    2.70    0.40
  -3  10  -4    9.70    1.20
   3  10   4    8.70    0.70
   3  10   4    9.50    0.80
   4  10   4    4.50    0.50
  -4  10  -4    6.00    1.00
   4  10   4    4.30    0.60
   5  10   4   71.89    3.10
   5  10   4   73.49    2.90
  -5  10  -4   70.19    3.50
   5  10   4   62.49    2.90
  -6  10  -4    2.40    0.90
   6  10   4    3.30    0.40
   6  10   4    3.20    0.40
  -7  10  -4    6.60    1.10
   7  10   4    7.40    0.60
  -8  10  -4    0.10    0.70
   9 -10   4    3.90    0.80
   9 -10   4    3.00    0.50
  -9  10  -4    3.90    0.90
  10 -10   4    4.10    0.60
  10 -10   4    3.20    0.40
 -10  10  -4    3.70    0.80
  11 -10   4    1.70    0.30
  11  11  -4   31.00    1.60
  11  11  -4   32.20    1.60
  11  11  -4   32.10    1.40
  10  11  -4   -0.20    0.50
  10  11  -4    0.40    0.30
  10  11  -4    0.50    0.50
 -10  11   4    0.20    0.60
  -9  11   4    3.40    0.80
   9  11  -4    4.40    0.60
   9  11  -4    3.50    0.50
   8  11  -4   14.70    1.00
   8  11  -4   15.30    1.10
  -8  11   4   14.10    1.10
  -8  11   4   14.50    1.60
   7  11  -4   14.70    1.10
  -7  11   4   17.60    1.60
   7  11  -4   16.00    1.10
  -7  11   4   16.50    1.20
   7  11  -4   15.50    1.30
  -6  11   4    6.00    0.70
  -6  11   4    4.70    0.80
   6  11  -4    4.80    0.70
   6  11  -4    4.40    0.80
   6  11  -4    4.30    0.60
  -5  11   4   30.50    1.80
   5  11  -4   31.40    1.70
   5  11  -4   28.40    1.50
  -5  11   4   29.20    1.60
   5  11  -4   29.40    1.60
   4  11  -4    0.80    0.50
  -4  11   4    1.50    0.50
  -4  11   4    1.50    0.80
  -4  11   4    0.80    0.50
   4  11  -4    0.90    0.60
   3  11  -4    1.30    0.50
  -3  11   4    1.70    0.50
  -3  11   4    1.10    0.50
   3  11  -4    1.40    0.50
  -3  11   4    1.00    0.80
   3  11  -4    1.40    0.60
   2  11  -4    0.10    0.50
  -2  11   4    0.70    0.80
   2  11  -4    0.30    0.50
  -2  11   4    0.90    0.40
   2  11  -4   -0.40    0.40
  -2  11   4    0.60    0.50
   1  11  -4    1.60    0.70
   1  11  -4    2.60    0.60
   1  11  -4    2.10    0.50
  -1  11   4    2.00    0.60
  -1  11   4    1.60    0.40
   0  11   4    9.40    0.80
   0  11  -4    6.80    1.00
   0  11   4    8.40    0.80
   0  11   4    9.20    0.80
   0  11  -4    8.00    0.80
   0  11  -4    8.70    0.80
  -1  11  -4    3.20    0.60
   1  11   4    4.70    0.60
   1  11   4    4.10    0.50
  -1  11  -4    2.80    0.60
  -1  11  -4    4.10    0.60
  -1  11  -4    3.40    0.80
   1  11   4    4.50    0.70
   2  11   4    3.70    0.60
   2  11   4    3.60    0.50
  -2  11  -4    4.40    0.80
   3  11   4   77.59    3.20
   3  11   4   75.69    3.30
  -3  11  -4   74.09    3.60
   4  11   4    1.50    0.30
  -4  11  -4    1.50    0.70
   4  11   4    1.50    0.50
   5 -11   4    0.30    0.40
   5  11   4    0.30    0.30
   5  11   4    0.20    0.50
  -5  11  -4    0.90    0.70
   5  11   4    0.30    0.30
   6  11   4    0.70    0.60
  -6  11  -4    1.70    0.70
   6  11   4    1.00    0.30
   6  11   4    0.90    0.30
  -7  11  -4    4.70    0.90
  -8  11  -4    4.10    0.90
   9 -11   4   -0.10    0.50
   9 -11   4   -0.10    0.30
  -9  11  -4    0.00    0.50
  10 -11   4    1.30    0.40
  10 -11   4    1.70    0.30
  10  12  -4    1.10    0.40
  10  12  -4    0.80    0.30
  10  12  -4    1.70    0.40
   9  12  -4   22.50    1.30
  -9  12   4   26.10    1.30
   9  12  -4   23.80    1.40
   9  12  -4   23.60    1.20
   8  12  -4    2.00    0.50
   8  12  -4    1.50    0.40
  -8  12   4    1.70    0.50
  -8  12   4    2.10    0.60
   7  12  -4    7.30    0.80
   7  12  -4    6.70    0.70
  -7  12   4    6.60    0.70
  -7  12   4    5.60    0.70
   6  12  -4    4.50    0.60
   6  12  -4    4.10    0.70
  -6  12   4    4.90    0.60
   6  12  -4    4.80    0.80
  -6  12   4    3.30    0.60
  -5  12   4    1.10    0.50
   5  12  -4    0.70    0.40
   5  12  -4    1.30    0.60
   5  12  -4    1.20    0.60
   4  12  -4    4.10    0.70
   4  12  -4    3.10    0.60
  -4  12   4    3.20    0.60
   3  12  -4   10.20    0.90
   3  12  -4   12.10    1.00
  -3  12   4    9.70    0.80
  -3  12   4   10.80    0.90
  -2 -12   4    1.40    0.50
   2  12  -4    1.60    0.50
   2  12  -4    2.00    0.50
  -2  12   4    1.20    0.40
  -2  12   4    1.80    0.60
   2  12  -4    1.40    0.60
   1  12  -4    2.90    0.60
  -1  12   4    4.20    0.70
  -1  12   4    3.60    0.50
   1  12  -4    2.80    0.60
   1  12  -4    3.20    0.70
  -1  12   4    4.20    0.70
   0  12   4    9.00    0.80
   0  12   4    6.20    0.70
   0  12   4    7.10    0.70
   0  12  -4    7.60    0.80
   0  12  -4    6.50    0.70
   0  12  -4    6.20    0.90
  -1  12  -4   22.60    1.30
   1  12   4   21.70    1.20
  -1  12  -4   22.20    1.70
  -1  12  -4   21.30    1.40
   1  12   4   21.00    1.30
   1  12   4   23.40    1.40
   2  12   4    0.10    0.50
  -2  12  -4   -0.20    0.70
  -2  12  -4    0.00    0.50
  -2  12  -4   -0.20    0.40
   2  12   4    0.10    0.50
   2  12   4    0.10    0.30
  -3  12  -4   -0.10    0.40
  -3  12  -4    0.70    0.50
  -3  12  -4   -0.10    0.70
   3  12   4   -0.30    0.50
   3  12   4   -0.10    0.30
   4 -12   4    0.50    0.40
  -4  12  -4    0.70    0.50
   4  12   4    0.40    0.30
   4  12   4    0.10    0.50
   5  12   4   53.69    2.40
  -5  12  -4   46.80    2.50
   5  12   4   50.29    2.20
   5  12   4   56.49    2.20
  -6  12  -4    0.60    0.60
   6  12   4    2.00    0.50
   6  12   4    1.50    0.30
  -7  12  -4    4.90    0.80
   8 -12   4    0.40    0.50
  -8  12  -4    0.60    0.50
   9 -12   4    0.90    0.40
   9  13  -4    5.70    0.60
   9  13  -4    7.40    0.70
   8  13  -4    3.30    0.50
   8  13  -4    2.70    0.50
   7  13  -4    4.00    0.60
   7  13  -4    4.00    0.50
  -7  13   4    4.90    0.60
  -6  13   4   -0.10    0.40
   6  13  -4   -0.20    0.40
   6  13  -4    0.10    0.40
   6  13  -4   -0.40    0.50
  -5  13   4    0.30    0.50
   5  13  -4   -0.20    0.50
   5  13  -4    0.40    0.30
   5  13  -4    0.60    0.60
  -4  13   4    0.10    0.50
   4  13  -4    0.50    0.50
   4  13  -4   -0.10    0.50
  -3  13   4    3.80    0.60
   3  13  -4    4.40    0.70
  -3  13   4    4.30    0.60
   3  13  -4    3.70    0.60
  -3  13   4    3.50    0.60
  -2 -13   4    1.80    0.60
  -2  13   4    1.10    0.50
  -2  13   4    2.20    0.50
   2  13  -4    1.40    0.50
  -2  13   4    1.80    0.40
   2  13  -4    0.80    0.60
  -1 -13   4   14.50    1.10
   1  13  -4   15.80    1.20
   1  13  -4   16.80    1.10
  -1  13   4   14.60    1.10
  -1  13   4   15.30    1.10
  -1  13   4   15.00    1.00
   1  13  -4   16.10    1.10
   0 -13   4    0.10    0.40
   0  13  -4    0.10    0.50
   0  13   4    0.10    0.40
   0  13  -4   -0.40    0.50
   0  13  -4    0.00    0.50
   0  13   4    0.20    0.50
   0  13   4    0.20    0.50
   1 -13   4   -0.10    0.40
  -1  13  -4    0.60    0.50
   1  13   4    0.40    0.40
  -1  13  -4   -0.20    0.50
   1  13   4    0.70    0.40
  -1  13  -4    0.10    0.50
   1  13   4    0.20    0.50
   2 -13   4    5.10    0.70
   2  13   4    6.70    0.80
  -2  13  -4    5.20    0.90
   2  13   4    6.50    0.60
   2  13   4    6.50    0.70
  -2  13  -4    4.60    0.70
   3 -13   4   10.00    0.90
  -3  13  -4   10.40    1.40
   3  13   4    9.20    0.90
  -3  13  -4   11.60    1.00
   3  13   4   11.80    0.70
   4 -13   4    0.10    0.30
   4  13   4   -0.30    0.50
  -4  13  -4    1.20    0.50
   4  13   4    0.30    0.20
   4  13   4   -0.20    0.30
  -4  13  -4    0.30    0.70
  -5  13  -4    2.80    0.80
  -5  13  -4    4.00    0.60
   5  13   4    3.40    0.60
   5  13   4    2.90    0.30
  -6  13  -4    1.20    0.40
  -6  13  -4    0.70    0.70
   6  13   4    1.10    0.70
  -7  13  -4    8.90    1.20
  -7  13  -4    5.10    0.50
  -8  13  -4    0.20    0.60
   8  14  -4    0.40    0.40
  -7  14   4    8.50    0.70
   7  14  -4    8.60    0.80
   7  14  -4    8.70    0.60
  -7  14   4    9.30    0.80
  -6  14   4    1.40    0.50
  -6  14   4    1.70    0.40
   6  14  -4    1.10    0.30
   6  14  -4    1.60    0.50
   5  14  -4    4.80    0.60
   5  14  -4    5.20    0.60
  -5  14   4    6.40    0.60
   5  14  -4    3.70    0.60
  -5  14   4    6.50    0.70
  -4  14   4    0.70    0.50
  -4  14   4   -0.20    0.40
   4  14  -4    0.20    0.30
   4  14  -4   -0.20    0.50
   4  14  -4    0.00    0.40
  -3  14   4   16.40    1.10
  -3  14   4   16.50    1.10
   3  14  -4   16.40    1.10
  -3  14   4   16.40    1.10
   3  14  -4   16.30    1.20
  -2 -14   4    1.40    0.50
  -2  14   4    1.30    0.50
  -2  14   4    1.50    0.40
  -2  14   4    1.30    0.50
   2  14  -4    2.40    0.60
   2  14  -4    1.30    0.50
  -1 -14   4   10.40    1.00
   1  14  -4    8.40    0.80
  -1  14   4    8.80    0.80
   1  14  -4    9.30    0.90
  -1  14   4   10.10    0.80
  -1  14   4    9.30    0.90
   0 -14   4    0.10    0.40
   0  14   4    0.70    0.50
   0  14  -4    0.60    0.50
   0  14  -4    0.30    0.40
   0  14   4    0.70    0.40
   0  14   4    0.90    0.50
   1 -14   4   21.40    1.30
   1  14   4   22.60    1.20
  -1  14  -4   22.10    1.30
   1  14   4   23.10    1.40
  -1  14  -4   21.40    1.30
   1  14   4   22.00    1.10
   2 -14   4    3.00    0.50
  -2  14  -4    2.60    0.50
  -2  14  -4    2.50    0.50
   2  14   4    2.70    0.60
   2  14   4    3.30    0.40
   3  14   4    0.10    0.50
  -3  14  -4   -0.10    0.50
  -3  14  -4    0.10    0.40
   3  14   4    0.10    0.20
   4  14   4    0.40    0.40
   4  14   4    1.00    0.20
  -4  14  -4    1.60    0.60
  -4  14  -4    0.80    0.40
  -5  14  -4   21.20    1.20
  -5  14  -4   25.10    1.50
   5  14   4   23.30    1.30
  -6  14  -4    0.20    0.50
  -6  14  -4    0.00    0.30
  -7  14  -4    2.10    0.80
  -5  15   4    9.00    0.70
  -5  15   4    9.00    0.70
   5  15  -4    8.80    0.70
  -4  15   4    1.30    0.40
  -4  15   4    0.90    0.40
   4  15  -4    0.10    0.40
   4  15  -4    1.20    0.50
   3  15  -4    6.10    0.70
   3  15  -4    6.80    0.60
  -3  15   4    7.90    0.70
  -3  15   4    8.80    0.80
  -3  15   4    8.80    0.70
   2  15  -4    3.50    0.60
  -2  15   4    4.10    0.50
   2  15  -4    3.30    0.50
  -2  15   4    4.00    0.50
  -2  15   4    4.20    0.50
  -1  15   4   19.20    1.00
   1  15  -4   18.70    1.10
  -1  15   4   18.50    1.10
   1  15  -4   20.10    1.20
  -1  15   4   20.40    1.20
   0  15  -4    1.20    0.40
   0  15  -4    0.90    0.40
   0  15   4    1.50    0.40
   0  15   4    0.80    0.50
   0  15   4    0.70    0.30
   1  15   4    4.20    0.40
   1  15   4    5.10    0.50
  -1  15  -4    3.80    0.50
   1  15   4    4.30    0.60
  -2  15  -4    0.00    0.40
   2  15   4   -0.10    0.30
   2  15   4   -0.20    0.20
   2  15   4   -0.10    0.40
   3  15   4   21.10    1.20
   3  15   4   20.00    0.90
   3  15   4   22.20    1.00
  -3  15  -4   20.40    1.10
  -4  15  -4    0.70    0.30
   4  15   4    1.50    0.40
  -2  16   4    0.70    0.40
  -1  16   4    4.20    0.50
   1  16  -4    3.80    0.50
   0  16  -4    1.30    0.50
   0  16   4    1.30    0.40
   1  16   4    9.70    0.90
  15   0  -5    0.30    0.50
  14   0  -5   -0.60    0.50
  13   0  -5   87.39    3.70
  13   0  -5   85.89    3.90
  12   0  -5   -0.80    0.60
  12   0  -5   -0.10    2.40
  12   0  -5   -0.60    0.50
  12   0  -5   -0.10    0.90
  12   0  -5   -0.20    0.40
  11   0  -5    1.40    0.40
  11   0  -5    1.20    1.00
  11   0  -5    0.30    0.60
  11   0  -5    0.90    0.60
  10   0  -5   -0.10    0.80
  10   0  -5    0.80    0.60
  10   0  -5    0.20    0.60
  10   0  -5    0.40    0.40
   9   0  -5  114.79    4.90
   9   0  -5  113.99    4.90
   9   0  -5  114.29    5.30
   9   0  -5  114.69    4.70
   8   0  -5   -0.40    0.80
   7   0  -5   39.70    2.20
   6   0  -5    0.00    0.70
   5   0  -5  721.83   28.30
   4   0  -5   -0.70    0.60
  -3   0   5  800.52   31.80
  -2   0   5    0.60    0.40
  -1   0   5  150.88    6.00
   0   0   5   -0.30    0.30
   0   0   5    0.10    1.00
   1   0   5  508.35   19.90
   1   0   5  498.15   19.60
   2   0   5    0.90    0.90
   2   0   5    1.40    1.00
   2   0   5    0.40    0.20
   3   0   5  591.54   23.80
   3   0   5  599.44   23.70
   3   0   5  584.74   23.10
   3   0   5  594.04   23.40
   4   0   5   -0.50    1.20
   4   0   5    0.30    0.30
   4   0   5    0.90    1.00
   5   0   5  748.73   28.20
   5   0   5  692.73   29.00
   6   0   5    0.90    1.30
   7   0   5   26.40    1.30
   7   0   5   29.60    1.80
   8   0   5    0.20    0.60
   8   0   5   -0.20    0.30
   9   0   5   44.10    2.20
   9   0   5   44.00    2.00
   9   0   5   44.10    1.80
  10   0   5    0.10    0.20
  10   0   5    0.50    0.40
  10   0   5   -0.30    0.50
  11   0   5    7.30    0.90
  11   0   5    5.70    0.60
  12   0   5   -0.20    0.30
  12   0   5    0.50    0.60
  13   0   5   56.99    2.40
  13   0   5   52.09    2.40
  13   0   5   53.49    2.60
  14   0   5    0.20    0.20
  14   0   5   -0.20    0.20
  14   0   5   -0.70    0.50
  15  -1  -5   17.70    1.20
  15   1  -5   20.40    1.20
  14  -1  -5    4.40    0.80
  14   1  -5    5.30    0.80
  13  -1  -5   -0.20    0.60
  13  -1  -5    0.10    0.50
  13   1  -5    0.10    0.60
  12  -1  -5    0.50    0.60
  12  -1  -5    0.90    1.00
  12  -1  -5    0.20    0.70
  12   1  -5    1.10    0.40
  12   1  -5    1.90    2.40
  12   1  -5    0.50    0.60
  12   1  -5    0.90    0.60
  11  -1  -5   48.40    2.80
  11  -1  -5   55.99    3.20
  11  -1  -5   58.59    2.50
  11  -1  -5   57.89    2.80
  11   1  -5   58.29    2.50
  11   1  -5   46.00    6.00
  11   1  -5   53.09    2.70
  11   1  -5   56.29    3.20
  11   1  -5   59.19    2.70
  11   1  -5   58.99    2.80
  10  -1  -5    4.80    0.50
  10  -1  -5    5.40    1.20
  10  -1  -5    4.30    0.80
  10   1  -5    4.10    1.10
  10   1  -5    5.30    0.80
  10   1  -5    5.10    0.60
  10   1  -5    4.50    0.70
   9  -1  -5   28.50    1.30
   9  -1  -5   27.10    2.10
   9  -1  -5   26.20    1.60
   9   1  -5   25.50    1.30
   9   1  -5   25.70    1.50
   9   1  -5   23.10    1.60
   9   1  -5   25.30    2.00
   8  -1  -5   82.39    4.00
   8   1  -5   81.99    3.90
   7  -1  -5  477.55   19.20
   7   1  -5  483.35   19.20
   6   1  -5   36.30    2.10
   5   1  -5  163.78    6.80
   4   1  -5    7.80    0.90
  -3   1   5   10.90    1.00
   3   1  -5   11.20    1.10
  -2  -1   5   43.70    2.10
  -2   1   5   44.70    2.10
  -1  -1   5    6.10    0.60
  -1   1   5    7.60    1.10
  -1   1   5    6.10    0.50
   0  -1   5   63.19    2.60
   0   1   5   64.29    3.00
   0   1   5   59.09    2.50
   1  -1   5  922.11   34.60
   1  -1   5  894.91   34.90
   1   1   5  863.21   34.60
   1   1   5  886.81   34.90
   2  -1   5   61.49    2.60
   2  -1   5   60.69    2.90
   2  -1   5   67.29    3.50
   2   1   5   57.59    2.90
   2   1   5   59.49    2.50
   3  -1   5  480.95   18.20
   3  -1   5  470.45   19.40
   3  -1   5  452.65   18.40
   3   1   5  458.05   18.10
   4  -1   5   67.19    2.80
   4  -1   5   63.29    4.40
   4   1   5   64.19    2.70
   5  -1   5  112.19    6.50
   5   1   5  120.19    4.80
   6  -1   5    0.50    1.60
   6   1   5    0.80    0.40
   7  -1   5   62.09    4.50
   7  -1   5   57.79    2.50
   7   1   5   61.09    2.90
   7   1   5   55.79    2.40
   8  -1   5    0.20    0.50
   8  -1   5    0.40    0.40
   8  -1   5    0.60    1.60
   8   1   5    0.50    0.60
   8   1   5    0.60    0.30
   8   1   5    0.20    0.20
   8   1   5    0.00    0.20
   9  -1   5    0.60    0.60
   9  -1   5   -0.10    0.30
   9  -1   5    0.10    0.20
   9   1   5    0.50    0.20
   9   1   5   -0.10    0.20
   9   1   5    0.30    0.30
  10  -1   5    4.50    0.80
  10  -1   5    4.20    0.60
  10  -1   5    4.20    0.40
  10   1   5    5.40    0.60
  10   1   5    4.00    0.50
  11  -1   5   42.20    2.30
  11  -1   5   45.80    1.90
  11  -1   5   45.10    2.10
  11   1   5   44.30    2.30
  11   1   5   45.40    2.10
  11   1   5   46.60    2.00
  12  -1   5    0.50    0.70
  12  -1   5    0.40    0.40
  12   1   5    0.80    0.40
  12   1   5    1.00    0.60
  12   1   5    1.00    0.30
  13  -1   5    1.50    0.40
  13  -1   5    2.40    0.70
  13   1   5    1.60    0.30
  13   1   5    2.20    0.70
  13   1   5    1.80    0.40
  14  -1   5    0.20    0.20
  14  -1   5   -0.60    0.30
  14  -1   5   -0.20    0.50
  14  -1   5    0.20    0.30
  14   1   5    0.00    0.50
  14   1   5    0.00    0.20
  14   1   5    0.20    0.20
  15  -2  -5    1.50    0.50
  15   2  -5    1.00    0.50
  14  -2  -5   -0.60    0.60
  14   2  -5    0.30    0.60
  13  -2  -5   66.79    3.10
  13  -2  -5   66.49    3.10
  13   2  -5   63.39    2.80
  13   2  -5   66.99    3.10
  12  -2  -5    1.20    0.70
  12  -2  -5    0.80    1.00
  12  -2  -5    1.10    0.70
  12   2  -5    1.60    2.30
  12   2  -5    2.10    0.60
  12   2  -5    1.60    0.60
  12   2  -5    1.10    0.50
  11  -2  -5    4.40    0.80
  11  -2  -5    3.50    1.20
  11  -2  -5    4.00    0.50
  11   2  -5    4.30    0.70
  11   2  -5    2.30    2.50
  11   2  -5    3.90    0.60
  11   2  -5    5.20    0.80
  11   2  -5    4.10    0.90
  10  -2  -5    8.00    0.70
  10  -2  -5    9.00    1.00
  10  -2  -5    8.50    1.40
  10   2  -5    7.50    0.70
  10   2  -5    9.40    1.00
  10   2  -5    6.10    3.10
  10   2  -5    9.10    1.00
   9  -2  -5  291.77   12.00
   9  -2  -5  301.67   11.80
   9  -2  -5  302.07   12.40
   9   2  -5  282.27   15.60
   9   2  -5  303.07   11.90
   9   2  -5  300.37   11.80
   9   2  -5  299.77   12.00
   9   2  -5  308.57   12.40
   8  -2  -5    3.80    1.00
   8   2  -5    2.90    1.00
   7   2  -5   65.19    3.30
   6   2  -5  126.29    5.50
   5   2  -5  836.32   34.20
  -5   2   5  911.91   34.30
  -4   2   5   67.59    3.20
   4   2  -5   69.69    3.10
  -3   2   5   45.90    2.30
   3   2  -5   47.40    2.20
  -3   2   5   46.60    2.40
  -2   2   5  344.47   14.10
  -2   2   5  364.86   14.10
  -1  -2   5  176.38    7.20
  -1   2   5  180.78    7.40
  -1   2   5  182.08    7.20
   0  -2   5  197.08    8.00
   0   2   5  202.28    8.20
   0   2   5  203.68    7.90
   1  -2   5  342.67   13.30
   1   2   5  331.87   13.50
   2  -2   5  115.99    5.10
   2  -2   5  125.19    4.90
   3  -2   5  616.74   25.20
   3  -2   5  588.24   23.80
   3  -2   5  611.44   23.70
   4  -2   5   53.69    4.40
   4   2   5   54.09    2.20
   5  -2   5  563.84   24.00
   5   2   5  546.15   21.60
   6  -2   5    7.30    2.50
   6   2   5    6.50    0.70
   6   2   5    6.90    0.60
   7  -2   5    1.50    0.40
   7  -2   5    2.20    2.10
   7   2   5    1.10    0.50
   7   2   5    0.80    0.30
   7   2   5    0.50    0.20
   8  -2   5   10.50    2.70
   8  -2   5    9.60    0.60
   8  -2   5   11.20    1.10
   8  -2   5    9.40    0.80
   8   2   5   10.70    0.70
   8   2   5    8.90    0.80
   8   2   5    9.90    0.60
   8   2   5   11.10    1.00
   9  -2   5   72.09    3.10
   9  -2   5   71.49    3.40
   9  -2   5   72.99    5.20
   9  -2   5   74.09    3.00
   9   2   5   72.29    3.00
   9   2   5   72.89    3.00
  10  -2   5   12.10    1.00
  10  -2   5   11.80    1.20
  10  -2   5   11.90    0.80
  10   2   5   11.80    0.80
  10   2   5   11.10    0.80
  11  -2   5    0.20    0.20
  11  -2   5   -0.40    0.30
  11  -2   5   -0.10    0.70
  11   2   5   -0.20    0.30
  11   2   5   -0.20    0.40
  12  -2   5    0.00    0.40
  12  -2   5    0.30    0.20
  12  -2   5   -0.40    0.70
  12   2   5    0.00    0.30
  12   2   5   -0.70    0.50
  12   2   5   -0.10    0.30
  13  -2   5   12.00    1.30
  13  -2   5   12.30    0.90
  13   2   5   12.10    1.10
  13   2   5   13.90    0.80
  13   2   5   12.30    0.70
  14  -2   5    0.00    0.50
  15   3  -5   11.00    0.90
  14  -3  -5    2.00    0.40
  14  -3  -5    1.80    0.60
  14   3  -5    1.90    0.60
  13  -3  -5    1.20    0.60
  13  -3  -5    1.50    0.70
  13   3  -5    0.50    0.40
  13   3  -5    1.30    0.60
  12  -3  -5   42.50    2.90
  12  -3  -5   48.10    2.70
  12  -3  -5   50.39    2.50
  12   3  -5   47.20    2.20
  12   3  -5   49.10    2.50
  12   3  -5   50.89    2.40
  11  -3  -5  138.79    6.40
  11  -3  -5  140.89    5.90
  11   3  -5  141.49    5.80
  11   3  -5  134.09    9.00
  11   3  -5  139.39    5.90
  11   3  -5  141.59    5.70
  11   3  -5  136.29    5.80
  10  -3  -5    5.10    0.80
  10  -3  -5    5.20    0.60
  10  -3  -5    4.30    1.10
  10   3  -5    5.70    0.80
  10   3  -5    6.30    0.80
  10   3  -5    4.80    2.90
  10   3  -5    5.10    0.60
   9  -3  -5    9.50    1.00
   9  -3  -5   10.80    1.50
   9   3  -5    8.30    0.90
   9   3  -5    8.00    0.80
   9   3  -5    8.40    3.10
   9   3  -5    8.70    0.80
   8   3  -5   15.30    1.10
   8   3  -5   14.30    3.60
   7   3  -5  192.88   10.90
   6   3  -5   18.00    3.80
   6   3  -5   13.40    1.40
  -4   3   5   79.09    3.50
  -3   3   5  227.18    9.20
  -2   3   5   20.60    1.50
  -2   3   5   23.10    1.30
  -1   3   5   47.20    2.40
  -1   3   5   48.70    2.20
   0   3   5    2.80    0.40
   0   3   5    2.60    1.00
   0   3   5    2.40    0.30
   3  -3   5  432.36   18.60
   3  -3   5  422.76   16.90
   4  -3   5    2.80    2.20
   5  -3   5  272.27   13.60
   5   3   5  273.77   10.80
   6  -3   5    1.50    2.40
   6   3   5    1.60    0.40
   6   3   5    0.80    0.30
   7  -3   5  343.77   15.90
   7  -3   5  303.57   12.40
   7  -3   5  313.77   12.30
   7  -3   5  309.27   12.40
   7   3   5  322.17   12.20
   7   3   5  295.57   12.20
   7   3   5  315.47   12.50
   8  -3   5   74.79    3.20
   8  -3   5   73.79    3.40
   8  -3   5   74.09    3.20
   8  -3   5   72.29    3.00
   8  -3   5   77.59    6.40
   8   3   5   72.09    3.00
   8   3   5   75.29    3.00
   8   3   5   72.99    3.40
   8   3   5   73.19    3.20
   9  -3   5   -0.50    0.60
   9  -3   5    0.70    0.30
   9  -3   5    0.30    0.40
   9  -3   5    1.60    2.20
   9   3   5    0.80    0.30
   9   3   5    0.40    0.20
  10  -3   5    1.50    1.80
  10  -3   5    2.30    0.80
  10  -3   5    1.70    0.50
  10  -3   5    1.90    0.30
  10   3   5    2.40    0.40
  10   3   5    1.60    0.30
  11  -3   5   40.90    2.40
  11  -3   5   43.90    2.10
  11  -3   5   43.50    1.80
  11   3   5   42.00    1.90
  11   3   5   40.90    1.80
  12  -3   5   -0.30    0.70
  12  -3   5    0.20    0.20
  12  -3   5    0.00    0.40
  12   3   5   -0.40    0.30
  12   3   5   -0.30    0.20
  13  -3   5    0.20    0.30
  13  -3   5   -0.30    0.60
  13   3   5    0.10    0.20
  14  -3   5   -0.50    0.50
  15  -4  -5    0.00    0.20
  15   4  -5    0.10    0.40
  14  -4  -5    1.30    0.40
  14   4  -5    1.70    0.50
 -14   4   5    0.70    0.60
  13  -4  -5    2.10    0.70
  13  -4  -5    2.40    0.70
  13   4  -5    2.40    0.40
  13   4  -5    2.60    0.60
  12  -4  -5    1.80    1.00
  12  -4  -5    1.40    0.70
  12   4  -5    2.10    0.60
  12   4  -5    2.00    0.70
  12   4  -5    1.60    0.50
  11  -4  -5   14.10    1.30
  11  -4  -5   11.80    1.70
  11   4  -5   11.50    1.20
  11   4  -5   13.20    1.20
  11   4  -5   13.30    1.10
  11   4  -5   14.10    0.90
  10  -4  -5   12.70    1.70
  10  -4  -5   12.20    1.30
  10   4  -5   12.00    1.20
  10   4  -5   14.20    0.90
  10   4  -5   13.60    1.20
   9  -4  -5  135.99    5.90
   9   4  -5  144.29    5.80
   9   4  -5  149.69    9.20
   9   4  -5  140.19    5.90
  -9   4   5  119.99    7.30
   9   4  -5  150.48    5.70
   8   4  -5    9.80    3.10
   8   4  -5    8.10    0.70
   8   4  -5    8.80    0.90
   8   4  -5    9.40    0.80
  -8   4   5    9.00    2.20
  -8   4   5   11.20    1.40
  -7   4   5  229.38    9.70
   7   4  -5  237.98   12.50
   6   4  -5    2.30    2.20
   5   4  -5  142.39    8.50
  -3   4   5   49.50    2.50
  -2   4   5    7.70    1.10
  -1   4   5  297.27   11.70
   0   4   5    3.10    0.30
   1   4   5 2476.45   95.89
   2  -4   5   52.59    2.20
   3  -4   5  216.28   10.70
   4  -4   5   16.70    3.30
   5  -4   5   94.19    7.00
   5   4   5   89.49    3.70
   6  -4   5   10.50    3.40
   6   4   5    7.40    0.50
   6   4   5    7.50    0.40
   6   4   5    9.10    0.70
   7  -4   5   38.30    1.70
   7  -4   5   41.60    5.50
   7  -4   5   38.40    2.00
   7  -4   5   40.80    2.20
   7   4   5   38.40    1.70
   7   4   5   42.60    1.90
   7   4   5   39.70    1.70
   7   4   5   38.50    1.90
   7   4   5   39.90    1.90
   8  -4   5    3.30    0.40
   8  -4   5    3.90    0.90
   8  -4   5    3.90    3.10
   8  -4   5    3.80    0.60
   8   4   5    4.00    0.40
   8   4   5    3.70    0.40
   9  -4   5  148.59    5.80
   9  -4   5  142.39    6.20
   9  -4   5  148.99    5.70
   9  -4   5  129.39    9.20
   9   4   5  143.59    5.70
   9   4   5  142.39    5.70
  10  -4   5    3.20    0.40
  10  -4   5    0.80    2.20
  10  -4   5    3.30    0.90
  10   4   5    2.80    0.40
  10   4   5    3.20    0.40
  11  -4   5    4.60    0.40
  11  -4   5    5.20    1.00
  11  -4   5    4.60    0.70
  11   4   5    4.90    0.50
  11   4   5    4.30    0.40
  12  -4   5    0.20    0.40
  12  -4   5    0.00    0.20
  12  -4   5    0.30    0.70
  12   4   5    0.10    0.20
  12   4   5   -0.10    0.20
  13  -4   5    4.10    0.50
  13  -4   5    5.00    0.90
  14  -5  -5    2.50    0.40
  14   5  -5    2.60    0.40
  14   5  -5    2.80    0.50
 -14   5   5    2.50    0.80
  13  -5  -5    4.30    0.80
  13   5  -5    2.80    0.70
  13   5  -5    4.30    0.70
  13   5  -5    3.80    0.80
 -13   5   5    1.60    0.70
  13   5  -5    3.40    0.50
  12   5  -5   22.50    1.40
  12   5  -5   22.90    1.50
 -12   5   5   19.90    1.80
  12   5  -5   21.70    1.20
  11  -5  -5   28.80    2.30
  11   5  -5   34.40    1.70
  11   5  -5   32.20    1.90
  11   5  -5   35.10    1.90
 -11   5   5   36.80    2.40
  10  -5  -5   14.00    1.70
  10   5  -5   16.30    1.20
  10   5  -5   16.20    1.30
 -10   5   5   18.20    1.80
  10   5  -5   16.10    1.00
  -9   5   5    5.70    1.10
   9   5  -5    4.20    0.70
  -9   5   5    4.40    1.50
   9   5  -5    4.70    0.60
   9   5  -5    5.20    0.80
   8   5  -5    4.80    0.70
  -8   5   5    4.20    1.00
  -8   5   5    3.10    1.40
   8   5  -5    4.00    0.60
  -7   5   5  131.19    5.60
   7   5  -5  121.59    5.10
  -6   5   5    2.50    0.70
  -5   5   5  238.98   10.30
  -2   5   5   11.40    0.90
  -1   5   5  153.78    6.20
   0   5   5   48.50    2.10
   1   5   5  108.99    4.40
   2   5   5  147.49    5.80
   5  -5   5    9.60    3.30
   5   5   5    7.30    0.50
   6  -5   5   -0.50    0.60
   6  -5   5   -0.30    0.20
   6  -5   5    0.00    2.60
   6   5   5    0.20    0.30
   6   5   5    0.20    0.20
   6   5   5   -0.20    0.20
   6   5   5    0.30    0.40
   6   5   5   -0.10    0.20
   7  -5   5  144.49    5.60
   7  -5   5  136.19    6.00
   7  -5   5  134.29    5.80
   7  -5   5  149.88   10.10
   7   5   5  134.79    5.50
   7   5   5  151.88    5.80
   7   5   5  122.99    5.60
   7   5   5  144.39    5.50
   7   5   5  137.19    5.70
   8  -5   5   79.59    7.60
   8  -5   5   77.49    3.20
   8  -5   5   76.39    3.50
   8  -5   5   83.49    3.80
   8   5   5   77.69    3.20
   8   5   5   79.79    3.20
   9  -5   5   12.00    1.30
   9  -5   5   12.30    0.80
   9  -5   5   13.10    1.10
   9  -5   5   12.20    3.90
   9   5   5   12.70    0.70
   9   5   5   12.70    0.80
  10  -5   5    7.40    2.90
  10  -5   5    6.40    1.10
  10  -5   5    7.80    0.70
  10   5   5    7.10    0.60
  10   5   5    6.80    0.60
  11  -5   5   16.30    0.90
  11  -5   5   14.50    1.50
  11   5   5   14.00    0.80
  12  -5   5    0.30    0.70
  12  -5   5   -0.10    0.20
  13  -5   5    0.90    0.70
  14  -6  -5    0.30    0.30
  14  -6  -5    0.20    0.30
  14   6  -5    0.10    0.40
  13  -6  -5    2.90    0.70
  13   6  -5    2.70    0.50
 -13   6   5    3.00    0.80
  13   6  -5    3.70    0.60
  13   6  -5    3.10    0.60
  12   6  -5    4.50    0.60
  12   6  -5    3.50    0.50
  12   6  -5    3.90    0.70
 -12   6   5    4.50    1.00
  12   6  -5    3.40    0.70
  11  -6  -5    0.00    0.90
  11   6  -5   -0.60    0.30
 -11   6   5    0.10    0.60
  11   6  -5   -0.20    0.40
  11   6  -5   -0.10    0.60
  11   6  -5   -0.50    0.50
  10   6  -5   10.80    1.20
  10   6  -5   11.70    1.00
 -10   6   5   11.80    1.40
  10   6  -5   11.00    0.80
  -9   6   5    7.70    1.20
   9   6  -5    8.40    0.80
   9   6  -5    9.10    0.90
  -9   6   5    6.90    1.60
   9   6  -5    7.50    0.90
  -8   6   5   12.80    1.40
   8   6  -5   12.80    0.90
  -8   6   5   14.80    2.00
   8   6  -5   12.00    1.00
   7   6  -5  113.49    4.70
  -7   6   5  114.79    5.60
   7   6  -5  115.89    4.70
  -7   6   5  116.29    5.10
  -6   6   5   10.30    1.10
   6   6  -5   10.20    0.90
  -5   6   5  246.68   10.00
  -4   6   5   73.19    3.20
  -3  -6   5  160.18    6.40
  -2   6   5  253.07   10.20
  -1   6   5  262.77   10.50
   0   6   5    1.50    0.40
   1   6   5    0.80    0.30
   2   6   5   94.29    3.80
   3   6   5  294.97   11.60
   4   6   5    2.60    0.30
   5   6   5   66.79    2.80
   5   6   5   72.59    2.80
   5   6   5   70.69    2.90
   6  -6   5   10.50    0.80
   6  -6   5   11.30    1.20
   6   6   5   11.80    0.90
   6   6   5   10.50    0.60
   6   6   5   10.70    0.70
   6   6   5   10.60    0.60
   6   6   5    9.90    0.60
   7  -6   5   27.70    1.40
   7  -6   5   25.20    1.60
   7  -6   5   30.10    1.90
   7   6   5   27.70    1.20
   7   6   5   27.90    1.20
   8  -6   5    7.90    0.70
   8  -6   5    8.90    1.20
   8  -6   5    7.60    1.00
   8  -6   5    7.50    3.70
   8   6   5    7.70    0.60
   8   6   5    7.80    0.60
   9  -6   5    5.00    1.00
   9  -6   5    5.30    0.70
   9  -6   5    2.70    3.10
   9  -6   5    4.40    0.50
   9   6   5    4.30    0.40
  10  -6   5   17.00    4.00
  10  -6   5   28.20    1.30
  10  -6   5   26.40    2.00
  10  -6   5   27.20    1.40
  10   6   5   27.60    1.20
  11  -6   5    0.60    0.30
  11  -6   5    1.50    0.90
  12  -6   5   14.40    1.40
  12  -6   5   13.80    0.80
  13  -6   5   12.90    0.60
  13  -6   5   12.70    1.20
  14   7  -5    8.50    0.70
  13  -7  -5    3.20    0.60
  13   7  -5    3.30    0.50
  13   7  -5    3.60    0.60
  13   7  -5    3.60    0.70
 -13   7   5    2.60    0.60
  12   7  -5   12.00    0.80
 -12   7   5   11.40    1.30
  12   7  -5   12.90    0.90
  12   7  -5   12.90    1.10
  12   7  -5   13.60    1.10
  11   7  -5    9.50    0.90
  11   7  -5    8.70    1.00
  11   7  -5   10.00    1.00
  11   7  -5    9.90    0.80
 -11   7   5   10.50    1.30
 -10   7   5    9.40    1.30
  10   7  -5    9.50    0.90
  10   7  -5   11.10    0.80
  10   7  -5    8.10    0.90
  10   7  -5    8.30    0.90
  -9   7   5    5.30    1.50
  -9   7   5    5.20    1.00
   9   7  -5    5.40    0.70
   9   7  -5    5.60    0.70
   8   7  -5    5.50    0.70
  -8   7   5    5.40    1.60
  -8   7   5    4.90    1.00
   8   7  -5    4.00    0.60
  -7   7   5  139.49    5.80
  -7   7   5  134.39    6.40
   7   7  -5  131.69    5.40
   7   7  -5  128.59    5.50
  -6   7   5    6.90    1.50
  -6   7   5   10.40    1.10
   6   7  -5   10.50    0.90
   6   7  -5   11.60    0.90
  -6   7   5   10.60    1.20
   6   7  -5   11.30    1.00
   5   7  -5   66.09    2.90
  -5   7   5   63.19    2.90
   5   7  -5   64.09    2.80
  -4   7   5  226.18    9.00
   2   7  -5    0.00    0.40
  -2   7   5    0.30    0.40
  -1   7   5  222.18    9.00
   0   7   5   59.19    2.60
   1   7   5    5.70    0.60
   2   7   5   18.70    1.00
   3   7   5   45.70    2.00
   3   7   5   50.99    2.10
   4   7   5   47.40    2.00
   4   7   5   49.60    2.10
   5  -7   5    1.40    0.80
   5  -7   5    1.10    0.40
   5   7   5    0.90    0.30
   5   7   5    2.00    0.30
   5   7   5    2.70    0.50
   6  -7   5   19.20    1.70
   6  -7   5   17.00    1.00
   6   7   5   16.90    0.80
   6   7   5   16.20    0.80
   7  -7   5   44.50    2.60
   7  -7   5   39.20    2.30
   7  -7   5   43.40    1.90
   7   7   5   40.20    1.80
   7   7   5   43.90    1.80
   8  -7   5   20.80    1.50
   8  -7   5   17.60    1.10
   8  -7   5   18.60    1.80
   9  -7   5    1.20    0.40
   9  -7   5    0.30    2.80
   9  -7   5    1.10    0.60
   9  -7   5    0.60    0.90
  10  -7   5   42.40    2.00
  10  -7   5   42.30    1.90
  10  -7   5   42.40    2.50
  11  -7   5   41.90    1.80
  11  -7   5   38.30    2.40
  12  -7   5    0.40    0.70
  12  -7   5    0.20    0.20
  13  -8  -5    2.90    0.50
  13   8  -5    3.10    0.40
  13   8  -5    2.80    0.50
  13   8  -5    3.20    0.50
  12   8  -5    1.80    0.60
  12   8  -5    1.40    0.60
 -12   8   5    1.50    0.50
  12   8  -5    2.30    0.50
  12   8  -5    1.60    0.30
 -11   8   5    0.10    0.60
  11   8  -5   -1.10    0.50
  11   8  -5   -0.20    0.30
  11   8  -5   -0.60    0.60
  11   8  -5   -0.70    0.40
  10   8  -5   10.30    1.00
 -10   8   5    6.00    1.00
  10   8  -5    9.30    0.90
  10   8  -5    9.40    0.90
 -10   8   5    9.00    0.80
  10   8  -5    9.90    0.80
   9   8  -5    7.60    0.80
   9   8  -5    8.50    0.80
   9   8  -5    8.70    0.90
  -9   8   5    9.60    0.90
  -9   8   5    7.20    1.10
   8   8  -5    8.40    0.80
  -8   8   5    8.60    1.70
   8   8  -5    7.40    1.10
   8   8  -5    6.10    0.80
  -8   8   5    9.20    1.10
  -8   8   5    6.90    0.80
  -7   8   5   29.80    1.80
   7   8  -5   34.50    1.90
   7   8  -5   34.70    1.70
  -7   8   5   28.50    2.80
  -7   8   5   29.40    1.70
  -6   8   5   20.90    1.70
  -6   8   5   19.30    1.50
  -6   8   5   18.90    1.30
  -6   8   5   20.90    1.40
   6   8  -5   21.60    1.40
   6   8  -5   22.60    1.30
  -6   8   5   22.80    2.30
   5   8  -5  156.68    6.40
   5   8  -5  148.99    6.50
   5   8  -5  157.48    6.30
  -5   8   5  161.48    6.40
  -5   8   5  148.89    6.60
  -5   8   5  159.98    7.20
  -5   8   5  159.08    6.40
  -5   8   5  166.18    6.60
   5   8  -5  152.88    6.50
  -4   8   5   68.19    3.10
   4   8  -5   55.99    3.70
   4   8  -5   71.89    2.90
  -4   8   5   64.59    2.80
   4   8  -5   68.29    2.80
  -4   8   5   69.29    3.80
  -4   8   5   64.99    3.00
   4   8  -5   63.59    3.00
  -3   8   5   63.99    3.40
   3   8  -5   78.19    3.00
  -3   8   5   70.89    3.10
  -3   8   5   69.29    3.00
   2   8  -5  207.78    8.40
  -2   8   5  199.98    8.10
  -1   8   5   25.30    1.20
  -1   8   5   25.70    1.50
   1   8  -5   25.90    1.60
   0   8   5    0.70    0.40
   0   8   5    1.10    0.30
   0   8  -5    1.40    0.60
  -1   8  -5    6.50    0.90
   1   8   5    4.00    0.60
   1   8   5    3.40    0.40
   2   8   5   22.70    1.20
   2   8   5   22.50    1.10
  -2   8  -5   23.70    2.00
   3  -8   5   32.30    2.40
   3   8   5   36.40    1.50
   3   8   5   34.10    1.70
   3   8   5   36.70    1.50
   3   8   5   31.50    1.90
   4  -8   5   25.90    2.10
   4   8   5   27.10    1.30
   4   8   5   25.90    1.20
   4   8   5   26.80    1.20
   5  -8   5   35.10    2.20
   5   8   5   33.10    1.40
   6  -8   5    2.50    0.90
   6  -8   5    1.90    0.40
   6   8   5    1.80    0.30
   7  -8   5   12.10    1.40
   7  -8   5   10.20    0.80
   7   8   5    8.70    0.60
   8  -8   5   11.30    1.40
   8  -8   5    8.80    1.30
   8  -8   5   10.50    0.90
   9  -8   5   38.60    2.10
   9  -8   5   35.20    2.40
   9  -8   5   37.60    1.80
  10  -8   5    1.70    0.50
  10  -8   5    1.30    0.90
  10  -8   5    1.70    0.40
  11  -8   5   -0.10    0.80
  11  -8   5    0.30    0.30
  12  -8   5   14.60    0.80
  12  -8   5   13.40    1.20
  13   9  -5    0.00    0.30
  12   9  -5    5.10    0.60
  12   9  -5    4.50    0.60
 -12   9   5    5.20    0.90
  12   9  -5    5.70    0.60
  11   9  -5   14.30    1.00
  11   9  -5   15.20    1.20
  11   9  -5   15.50    1.20
 -11   9   5   17.30    1.70
 -10   9   5    3.90    0.60
 -10   9   5    4.70    1.00
  10   9  -5    3.40    0.60
  10   9  -5    4.70    0.70
  10   9  -5    3.90    0.70
 -10   9   5    4.30    0.70
   9   9  -5    8.80    0.90
  -9   9   5    6.50    1.10
   9   9  -5    6.60    0.80
  -9   9   5    5.30    0.80
  -9   9   5    6.30    0.80
  -8   9   5   36.40    1.90
  -8   9   5   36.50    2.40
  -8   9   5   36.60    1.90
   8   9  -5   38.20    1.80
   8   9  -5   38.20    1.90
   7   9  -5   48.10    2.30
  -7   9   5   47.40    2.30
  -7   9   5   47.30    2.70
  -7   9   5   48.50    2.30
  -7   9   5   51.49    3.30
   6   9  -5    2.10    0.60
  -6   9   5    1.60    0.50
   6   9  -5    3.30    0.60
  -6   9   5    1.20    1.30
  -6   9   5    2.90    0.90
  -6   9   5    2.80    0.80
  -5   9   5    6.80    1.00
  -5   9   5    8.90    0.80
  -5   9   5    7.30    1.10
   5   9  -5    9.00    0.80
   5   9  -5    9.90    1.20
  -5   9   5    7.70    1.70
   5   9  -5   10.70    0.90
  -4   9   5  109.09    5.30
  -4   9   5  108.49    4.50
   4   9  -5  105.29    4.70
   4   9  -5   98.99    4.60
  -4   9   5  111.79    4.80
  -4   9   5  107.69    4.60
   4   9  -5  110.99    4.50
   4   9  -5  109.59    4.50
  -3   9   5   22.90    1.30
  -3   9   5   29.50    2.50
   3   9  -5   18.90    1.60
   3   9  -5   21.60    1.30
   3   9  -5   20.20    1.50
  -3   9   5   22.70    1.30
  -3   9   5   25.50    1.60
  -3   9   5   23.90    1.30
   3   9  -5   23.10    1.40
   2   9  -5   26.70    1.80
   2   9  -5   31.10    1.50
  -2   9   5   33.00    1.90
  -2   9   5   32.60    2.60
  -2   9   5   30.30    1.60
   2   9  -5   29.10    1.60
  -2   9   5   30.60    1.50
   1   9  -5   40.20    2.00
  -1   9   5   34.70    1.70
  -1   9   5   35.00    1.80
  -1   9   5   35.10    2.10
   1   9  -5   33.30    1.90
   1   9  -5   36.50    1.80
   1   9  -5   37.80    1.80
   0   9  -5  122.09    5.00
   0   9   5  128.99    5.30
   0   9  -5  129.29    5.40
   0   9  -5  113.79    5.00
   0   9   5  119.79    5.20
   0   9   5  121.99    4.90
   0   9   5  120.19    5.00
   1   9   5   28.70    1.80
   1   9   5   29.30    1.30
   1   9   5   27.10    1.60
  -1   9  -5   28.30    1.80
   1   9   5   27.50    1.50
   2   9   5   16.90    1.20
   2   9   5   19.30    1.00
  -2   9  -5   20.00    1.50
   2   9   5   20.20    1.60
   2   9   5   17.90    1.20
  -3   9  -5   10.60    1.30
   3   9   5    9.40    0.60
   3   9   5   10.70    0.90
   3   9   5    9.00    0.80
   4  -9   5    0.60    0.90
   4   9   5    1.00    0.30
   4   9   5    0.80    0.30
  -4   9  -5    0.70    0.80
   4   9   5    0.90    0.50
   5  -9   5    0.20    0.80
   5   9   5    1.30    0.30
   5   9   5    1.10    0.30
   6  -9   5   17.70    1.70
   6   9   5   13.60    0.80
   7  -9   5   76.19    3.20
   7  -9   5   74.59    3.80
   8  -9   5   19.90    2.00
   8  -9   5   21.90    1.60
   8  -9   5   23.30    1.30
   9  -9   5    1.20    0.40
   9  -9   5   -0.50    0.80
   9  -9   5    1.10    0.60
  10  -9   5   28.90    1.40
  10  -9   5   26.10    1.90
  11  -9   5   12.60    0.70
  11  -9   5   11.60    1.20
  12  10  -5    3.60    0.60
 -12  10   5    6.70    1.00
  12  10  -5    4.50    0.50
  11  10  -5    0.90    0.40
  11  10  -5    0.50    0.50
  11  10  -5    0.60    0.50
 -11  10   5    1.30    0.60
  10  10  -5   21.50    1.30
  10  10  -5   22.50    1.20
 -10  10   5   22.60    1.70
  10  10  -5   21.50    1.40
  -9  10   5   12.20    1.50
   9  10  -5   10.60    0.90
   9  10  -5   10.80    0.90
  -9  10   5   12.90    1.00
   8  10  -5    2.50    0.60
  -8  10   5    4.00    0.90
   8  10  -5    3.30    0.60
  -8  10   5    5.30    0.70
  -7  10   5    2.50    0.80
  -7  10   5    3.50    0.70
   7  10  -5    4.30    0.60
   7  10  -5    3.80    0.60
  -6  10   5   13.60    1.80
   6  10  -5   13.00    1.20
   6  10  -5   11.40    1.00
  -6  10   5   11.70    1.40
  -6  10   5   11.00    1.00
  -6  10   5   11.50    1.30
   5  10  -5   20.90    1.30
   5  10  -5   22.50    1.40
  -5  10   5   24.20    2.30
  -5  10   5   22.40    1.60
  -5  10   5   22.30    1.70
  -5  10   5   22.70    1.40
   4  10  -5   86.99    4.10
   4  10  -5   93.49    4.20
   4  10  -5   96.39    4.00
  -4  10   5   93.19    4.00
  -4  10   5   99.19    4.10
   4  10  -5   97.29    4.10
  -4  10   5   99.29    4.40
  -4  10   5   98.79    4.90
   3  10  -5   11.30    1.10
   3  10  -5   10.90    0.90
  -3  10   5   11.00    0.90
  -3  10   5   15.10    1.50
  -3  10   5   12.70    1.70
  -3  10   5   11.20    0.90
   3  10  -5    9.10    1.30
   3  10  -5   11.50    1.00
  -2 -10   5  194.68    8.00
   2  10  -5  189.48    8.10
  -2  10   5  206.68    8.30
   2  10  -5  207.28    7.90
  -2  10   5  193.58    8.50
   2  10  -5  202.98    8.00
  -2  10   5  188.38    7.90
  -2  10   5  196.28    7.90
   2  10  -5  195.58    8.20
   1  10  -5   17.50    1.20
  -1  10   5   17.20    1.00
  -1  10   5   21.70    2.00
  -1  10   5   18.80    1.60
  -1  10   5   17.90    1.20
   1  10  -5   15.50    1.20
   0  10   5    2.10    0.40
   0  10   5    2.80    0.50
   0  10   5    1.40    0.80
   0  10   5    2.00    0.50
   0  10  -5    2.50    0.70
   0  10  -5    1.90    0.50
   0  10  -5    2.50    0.60
  -1  10  -5   28.80    1.50
   1  10   5   26.40    1.90
   1  10   5   25.40    1.50
   1  10   5   28.00    1.30
  -1  10  -5   29.30    1.80
  -2  10  -5    7.60    1.10
   2  10   5    7.30    0.70
   2  10   5    6.10    0.60
   3  10   5    6.20    0.70
   3  10   5    6.20    0.60
  -3  10  -5    6.40    1.10
   4 -10   5    4.50    0.60
   4  10   5    4.60    0.70
  -4  10  -5    5.20    1.00
   4  10   5    4.60    0.40
   4  10   5    4.00    0.40
   5  10   5    0.90    0.30
   5  10   5    1.40    0.30
  -5  10  -5    1.80    0.80
  -6  10  -5   17.30    1.60
  -7  10  -5    3.20    1.00
   8 -10   5    2.20    0.40
   8 -10   5    2.80    0.80
  -8  10  -5    3.30    0.90
   9 -10   5    6.10    0.60
   9 -10   5    7.30    1.00
  -9  10  -5    6.50    1.10
  10 -10   5    8.20    0.60
  10 -10   5    8.70    0.70
  11  11  -5    4.00    0.60
 -11  11   5    3.70    0.50
  11  11  -5    2.70    0.50
  10  11  -5    6.80    0.80
  10  11  -5    7.80    0.70
 -10  11   5   10.60    1.10
  10  11  -5    7.20    0.80
   9  11  -5    0.20    0.40
   9  11  -5    1.10    0.60
   9  11  -5    0.70    0.50
  -9  11   5    1.20    0.50
  -9  11   5    0.30    0.60
   8  11  -5   23.10    1.40
  -8  11   5   23.50    1.40
   8  11  -5   24.10    1.30
  -8  11   5   25.70    1.70
   7  11  -5    0.50    0.50
  -7  11   5    0.60    0.50
   7  11  -5    0.40    0.40
  -7  11   5    0.40    0.60
   6  11  -5   10.00    1.00
  -6  11   5   11.10    1.30
  -6  11   5   12.60    1.10
  -6  11   5   11.30    1.30
   6  11  -5   11.50    1.00
   5  11  -5    1.80    0.60
  -5  11   5    1.90    0.60
  -5  11   5    1.40    0.50
   5  11  -5    1.00    0.60
  -5  11   5    1.90    0.80
  -4  11   5   31.10    2.00
   4  11  -5   28.30    1.60
   4  11  -5   28.20    1.70
   4  11  -5   29.80    1.60
  -4  11   5   28.10    1.60
  -3 -11   5   10.70    1.10
   3  11  -5   12.00    1.30
   3  11  -5   11.90    1.00
  -3  11   5   14.10    1.50
  -3  11   5   11.60    0.80
   3  11  -5   12.40    1.10
  -3  11   5   12.30    1.10
  -2 -11   5    7.40    0.90
  -2  11   5   10.70    0.80
   2  11  -5   10.40    1.00
   2  11  -5    9.70    0.90
  -2  11   5   10.50    1.30
   2  11  -5   11.00    1.30
  -2  11   5    9.90    0.90
  -1 -11   5    4.40    0.70
  -1  11   5    4.10    0.60
  -1  11   5    4.60    0.50
   1  11  -5    6.00    0.70
   1  11  -5    5.10    0.90
   1  11  -5    5.10    0.70
  -1  11   5    5.20    1.00
   0  11   5   58.79    2.70
   0  11   5   61.69    2.60
   0  11  -5   60.29    2.70
   0  11  -5   60.59    2.70
   0  11   5   58.09    2.70
   0  11  -5   58.89    3.10
  -1  11  -5    3.50    0.60
   1  11   5    3.80    0.50
  -1  11  -5    3.10    0.70
   1  11   5    3.90    0.60
   2  11   5    0.60    0.50
  -2  11  -5    0.70    0.50
   2  11   5   -0.20    0.30
  -2  11  -5   -0.10    0.50
   3 -11   5    2.60    0.50
  -3  11  -5    3.30    0.80
   3  11   5    1.90    0.30
   3  11   5    2.50    0.60
   4 -11   5    6.20    0.70
   4  11   5    6.10    0.70
  -4  11  -5    5.70    1.00
   4  11   5    5.60    0.50
   4  11   5    6.10    0.60
   5  11   5   34.00    1.50
  -5  11  -5   31.90    2.10
   5  11   5   36.40    1.80
  -6  11  -5    0.60    0.70
  -7  11  -5    4.90    0.90
   8 -11   5    5.30    0.60
   8 -11   5    9.10    1.10
  -8  11  -5    7.90    1.10
   9 -11   5   -0.10    0.40
   9 -11   5    0.10    0.30
  -9  11  -5    0.00    0.50
  10  12  -5   16.20    1.00
  10  12  -5   16.40    1.00
   9  12  -5    3.20    0.60
   9  12  -5    3.20    0.60
   9  12  -5    3.30    0.50
   8  12  -5    0.10    0.50
   8  12  -5    0.20    0.30
  -8  12   5   -0.60    0.40
   7  12  -5    0.60    0.40
   7  12  -5    1.20    0.50
  -7  12   5    0.70    0.50
   6  12  -5    4.90    0.80
   6  12  -5    4.20    0.70
   6  12  -5    4.10    0.60
  -6  12   5    4.30    0.60
   5  12  -5    2.20    0.60
  -5  12   5    1.80    0.50
   5  12  -5    2.10    0.60
  -4 -12   5    3.40    0.90
   4  12  -5    3.00    0.60
   4  12  -5    3.40    0.60
  -4  12   5    3.30    0.60
  -4  12   5    2.90    0.50
  -3 -12   5    0.50    0.50
   3  12  -5    0.80    0.60
   3  12  -5    0.40    0.50
   3  12  -5    0.70    0.50
  -3  12   5    0.00    0.50
  -3  12   5    1.00    0.40
  -2 -12   5   60.49    2.90
  -2  12   5   62.99    2.70
   2  12  -5   63.39    3.00
   2  12  -5   65.09    2.90
   2  12  -5   61.19    2.80
  -2  12   5   62.59    2.80
  -1 -12   5    5.90    0.70
  -1  12   5    7.40    0.80
   1  12  -5    5.50    0.90
  -1  12   5    6.10    0.60
   1  12  -5    6.70    0.80
  -1  12   5    7.20    0.80
   1  12  -5    6.30    0.80
   0 -12   5    1.10    0.50
   0  12   5    0.90    0.30
   0  12   5    0.90    0.50
   0  12  -5    0.90    0.50
   0  12   5    0.90    0.50
   0  12  -5    0.80    0.70
   0  12  -5    0.60    0.50
   1 -12   5   15.00    1.10
   1  12   5   15.70    0.90
   1  12   5   15.50    1.10
  -1  12  -5   15.00    1.10
  -1  12  -5   16.70    1.60
   2 -12   5   12.60    1.00
   2  12   5   13.40    0.80
  -2  12  -5   13.70    1.10
  -2  12  -5   12.40    1.00
   2  12   5   14.20    1.10
  -2  12  -5   14.10    1.70
   3 -12   5    8.50    0.80
  -3  12  -5    8.70    0.90
   3  12   5    9.60    0.70
  -3  12  -5    9.40    1.00
   3  12   5    8.90    0.80
   4 -12   5   -0.30    0.30
   4  12   5   -0.20    0.20
   4  12   5   -0.60    0.50
  -4  12  -5   -0.20    0.50
  -4  12  -5    0.20    0.50
   4  12   5    0.00    0.30
   5  12   5    0.20    0.50
  -5  12  -5    0.50    0.50
  -5  12  -5   -0.10    0.50
  -6  12  -5   11.40    1.10
  -6  12  -5   10.10    0.90
  -7  12  -5    4.60    0.70
   8 -12   5    2.20    0.50
  -8  12  -5    1.90    0.50
   9 -12   5    1.70    0.40
   9  13  -5    0.40    0.40
   9  13  -5    0.30    0.40
   8  13  -5    3.40    0.50
  -8  13   5    3.90    0.50
   8  13  -5    3.50    0.50
  -7  13   5    1.50    0.40
   7  13  -5    0.70    0.50
   7  13  -5    0.30    0.30
   6  13  -5   -0.20    0.40
  -6  13   5    0.40    0.40
   6  13  -5    0.00    0.40
  -5 -13   5    0.00    0.60
   5  13  -5    0.70    0.60
   5  13  -5    0.80    0.50
  -5  13   5    1.20    0.50
  -4 -13   5   22.80    1.50
   4  13  -5   22.00    1.30
  -4  13   5   24.40    1.30
   4  13  -5   23.10    1.40
  -4  13   5   20.80    1.30
  -3 -13   5    1.30    0.50
   3  13  -5    1.40    0.50
  -3  13   5    1.90    0.50
   3  13  -5    1.80    0.60
  -3  13   5    2.70    0.60
  -3  13   5    1.30    0.40
  -2 -13   5    0.50    0.50
  -2  13   5    0.50    0.50
   2  13  -5    0.20    0.50
  -2  13   5    0.30    0.30
  -2  13   5    0.30    0.50
   2  13  -5    0.90    0.50
  -1 -13   5    0.20    0.50
   1  13  -5    1.30    0.60
  -1  13   5    0.80    0.50
  -1  13   5    0.40    0.40
  -1  13   5    0.80    0.30
   1  13  -5    0.30    0.50
   1  13  -5    0.90    0.50
   0 -13   5   15.40    1.10
   0  13  -5   15.50    1.20
   0  13   5   15.60    1.10
   0  13  -5   17.30    1.10
   0  13   5   15.50    1.00
   0  13  -5   16.40    1.40
   0  13   5   15.60    1.10
   1 -13   5   12.30    1.00
   1  13   5   13.70    0.90
   1  13   5   14.10    1.10
  -1  13  -5   11.30    1.00
  -1  13  -5   10.80    1.30
   2 -13   5    9.60    0.90
   2  13   5   10.10    0.90
  -2  13  -5    9.10    1.40
  -2  13  -5   12.00    1.00
   2  13   5   10.60    0.70
   3 -13   5    7.70    0.70
  -3  13  -5    7.80    1.10
   3  13   5   10.10    0.60
   3  13   5    8.40    0.70
  -3  13  -5    7.50    0.80
   3  13   5    7.60    0.80
   4  13   5   12.70    0.70
  -4  13  -5   11.60    1.00
  -4  13  -5   12.70    1.60
   4  13   5   12.30    1.00
   5  13   5    2.60    0.50
  -5  13  -5    1.90    0.70
  -5  13  -5    2.90    0.50
  -6  13  -5    3.10    0.50
  -6  13  -5    3.30    0.70
   7 -13   5    1.70    0.60
  -7  13  -5    1.60    0.60
  -7  14   5    0.70    0.40
   7  14  -5    0.00    0.40
  -7  14   5    0.60    0.30
  -6  14   5   15.30    1.00
   6  14  -5   13.60    1.00
  -6  14   5   14.30    0.90
   6  14  -5   13.80    0.90
   5  14  -5    3.70    0.50
  -5  14   5    3.70    0.50
  -5  14   5    4.30    0.60
   4  14  -5    2.40    0.50
  -4  14   5    2.20    0.50
   4  14  -5    2.30    0.60
  -4  14   5    2.30    0.40
  -4  14   5    2.40    0.50
   3  14  -5    4.40    0.70
  -3  14   5    3.40    0.60
   3  14  -5    2.80    0.60
  -3  14   5    2.60    0.40
  -3  14   5    3.70    0.60
  -2 -14   5   53.19    2.80
  -2  14   5   68.79    2.80
  -2  14   5   65.19    2.80
   2  14  -5   65.59    2.90
  -2  14   5   64.29    2.80
   2  14  -5   66.29    2.80
  -1 -14   5    1.10    0.50
   1  14  -5    1.30    0.50
  -1  14   5    1.00    0.40
  -1  14   5    0.60    0.50
   1  14  -5    1.00    0.50
  -1  14   5    1.90    0.50
   0 -14   5    2.70    0.50
   0  14  -5    3.40    0.60
   0  14   5    2.90    0.60
   0  14   5    3.30    0.40
   0  14  -5    3.00    0.50
   0  14   5    3.60    0.60
   0  14   5    2.70    0.60
   1 -14   5    2.60    0.50
   1  14   5    3.50    0.40
   1  14   5    4.00    0.60
  -1  14  -5    3.50    0.60
  -1  14  -5    4.10    0.60
   1  14   5    3.80    0.50
   2  14   5   28.10    1.50
   2  14   5   32.50    1.40
  -2  14  -5   31.40    1.70
   2  14   5   30.20    1.30
  -2  14  -5   26.00    1.50
   3  14   5    1.80    0.30
  -3  14  -5    2.10    0.50
  -3  14  -5    2.20    0.60
   3  14   5    2.40    0.30
   3  14   5    1.80    0.50
   4  14   5    7.70    0.70
  -4  14  -5    8.50    0.80
  -4  14  -5    9.20    1.10
  -5  14  -5    0.60    0.30
  -5  14  -5    0.20    0.50
  -6  14  -5    6.60    0.90
   5  15  -5    1.70    0.40
  -5  15   5    2.60    0.40
  -4  15   5   10.20    0.80
  -4  15   5   10.00    0.80
   4  15  -5   10.70    0.80
   3  15  -5    1.30    0.40
  -3  15   5    0.60    0.30
   3  15  -5    1.00    0.40
  -3  15   5    0.80    0.40
  -3  15   5    0.80    0.40
   2  15  -5    0.20    0.40
  -2  15   5    0.70    0.40
   2  15  -5   -0.10    0.40
  -2  15   5    0.60    0.30
  -2  15   5    0.50    0.40
   1  15  -5    0.20    0.40
   1  15  -5   -0.40    0.40
  -1  15   5    0.70    0.40
  -1  15   5    0.20    0.30
   0  15   5   20.00    1.00
   0  15   5   21.10    1.20
   0  15   5   22.10    1.10
   0  15  -5   21.80    1.20
   1  15   5    0.50    0.30
   1  15   5    0.80    0.40
  -1  15  -5    0.10    0.40
   1  15   5    0.40    0.20
  -2  15  -5    1.70    0.40
   2  15   5    1.80    0.50
   2  15   5    1.50    0.30
   2  15   5    1.40    0.20
  -3  15  -5   -0.10    0.30
   3  15   5   -0.10    0.30
  15   0  -6   -0.10    0.40
  14   0  -6    2.80    0.70
  13   0  -6    0.10    0.50
  13   0  -6    0.30    0.60
  12   0  -6   28.80    1.70
  12   0  -6   23.20    2.10
  12   0  -6   24.80    1.70
  12   0  -6   28.20    1.40
  11   0  -6    0.10    0.30
  11   0  -6   -0.70    0.50
  11   0  -6   -0.40    0.90
  11   0  -6   -0.90    0.60
  10   0  -6   89.39    4.00
  10   0  -6   88.49    3.70
  10   0  -6   89.39    3.90
  10   0  -6   88.59    4.40
   9   0  -6    0.20    0.60
   9   0  -6    0.40    0.50
   9   0  -6   -0.60    0.30
   9   0  -6   -0.10    0.80
   8   0  -6   56.79    3.00
   7   0  -6   -0.10    0.70
   6   0  -6  168.68    7.10
   5   0  -6    0.00    0.60
   4   0  -6   60.09    2.80
   3   0  -6   -0.10    0.60
  -2   0   6  916.31   35.70
  -1   0   6    0.30    0.40
   0   0   6   66.19    3.20
   0   0   6   63.89    2.70
   1   0   6    0.20    0.20
   1   0   6   -0.50    0.90
   2   0   6 2107.69   80.79
   2   0   6 2004.90   80.19
   2   0   6 2196.88   80.99
   2   0   6 1971.10   80.49
   3   0   6    0.50    1.10
   3   0   6   -0.20    0.90
   3   0   6    1.10    0.30
   3   0   6    0.50    0.90
   4   0   6  336.67   13.80
   4   0   6  345.47   13.30
   4   0   6  334.07   13.90
   5   0   6    0.00    0.30
   7   0   6   -0.10    0.20
   7   0   6   -0.10    0.30
   7   0   6    0.20    0.50
   8   0   6    4.40    0.90
   8   0   6    5.90    0.60
   8   0   6    4.80    0.40
   9   0   6    0.00    0.20
   9   0   6   -0.10    0.30
  10   0   6  115.09    5.00
  10   0   6  118.39    4.80
  11   0   6    0.00    0.60
  11   0   6    0.40    0.40
  12   0   6   47.50    2.10
  12   0   6   47.00    2.10
  12   0   6   46.60    2.40
  13   0   6   -0.10    0.60
  13   0   6    0.10    0.30
  13   0   6    0.00    0.30
  14   0   6   11.00    0.60
  15  -1  -6    0.00    0.50
  15   1  -6    0.50    0.50
  14  -1  -6   34.90    1.90
  14   1  -6   36.80    1.90
  13  -1  -6   -0.10    0.60
  13  -1  -6   -0.80    0.60
  13   1  -6   -0.30    0.50
  13   1  -6   -0.60    0.30
  13   1  -6   -1.00    0.60
  12  -1  -6    4.90    0.90
  12  -1  -6    4.90    0.90
  12  -1  -6    4.80    1.30
  12  -1  -6    4.20    0.50
  12   1  -6    4.40    0.80
  12   1  -6    6.10    0.90
  12   1  -6    4.90    0.60
  12   1  -6    5.10    2.90
  11  -1  -6    0.20    0.90
  11  -1  -6   -0.10    0.40
  11  -1  -6    0.10    0.60
  11   1  -6   -1.40    0.80
  11   1  -6    0.80    0.60
  11   1  -6    0.00    0.70
  11   1  -6    0.30    0.40
  10  -1  -6   18.50    1.90
  10  -1  -6   17.20    1.10
  10  -1  -6   18.10    1.40
  10   1  -6   18.20    1.30
  10   1  -6   18.30    1.50
  10   1  -6   19.20    1.10
  10   1  -6   19.70    1.90
   9  -1  -6    2.10    0.60
   9  -1  -6    0.80    0.40
   9  -1  -6    1.40    1.00
   9   1  -6    2.00    1.00
   9   1  -6    0.50    0.40
   9   1  -6    1.30    0.60
   9   1  -6    2.60    0.60
   8  -1  -6   11.90    1.40
   8   1  -6   12.20    1.40
   7  -1  -6   15.70    1.50
   7   1  -6   15.00    1.50
   6  -1  -6   21.60    1.50
   6   1  -6   23.10    1.60
   5   1  -6   66.19    3.10
   4   1  -6  245.68    9.90
   3   1  -6    3.00    0.70
  -2  -1   6   36.70    1.90
  -2   1   6   41.10    1.90
  -2   1   6   42.30    2.40
  -1  -1   6   24.70    1.30
  -1   1   6   22.90    1.80
  -1   1   6   26.80    1.30
   0  -1   6  167.88    6.70
   0   1   6  172.48    7.00
   0   1   6  160.38    6.60
   1  -1   6    2.70    1.00
   1  -1   6    2.90    0.40
   1   1   6    2.80    0.30
   1   1   6    2.60    1.00
   2  -1   6    0.10    0.90
   2  -1   6    0.60    0.30
   2  -1   6    0.40    1.10
   2   1   6   -0.10    0.90
   2   1   6    0.40    0.20
   3  -1   6   29.60    2.90
   3  -1   6   26.60    2.60
   3  -1   6   27.70    1.80
   3  -1   6   29.80    1.40
   3   1   6   27.60    1.20
   4  -1   6   44.70    3.70
   4  -1   6   46.20    3.30
   4  -1   6   46.10    2.00
   4   1   6   45.00    2.00
   5  -1   6   31.10    3.20
   5  -1   6   29.30    2.80
   5   1   6   31.70    1.50
   6  -1   6   15.40    2.50
   6  -1   6   15.30    2.20
   6   1   6   14.10    1.10
   7  -1   6    3.20    1.30
   7  -1   6    3.70    0.30
   7  -1   6    2.90    1.50
   7  -1   6    3.70    0.50
   7   1   6    4.00    0.70
   7   1   6    2.60    0.40
   7   1   6    2.60    0.30
   8  -1   6    5.70    0.60
   8  -1   6    6.50    0.80
   8  -1   6    5.50    0.40
   8   1   6    4.70    0.90
   8   1   6    4.80    0.50
   8   1   6    5.10    0.50
   9  -1   6    1.70    0.40
   9  -1   6    1.50    0.30
   9  -1   6    2.80    0.70
   9   1   6    1.20    0.30
   9   1   6    1.70    0.40
  10  -1   6   76.29    3.20
  10  -1   6   72.09    3.40
  10  -1   6   67.89    2.90
  10   1   6   74.79    3.10
  10   1   6   75.49    3.10
  11  -1   6    0.00    0.40
  11  -1   6   -0.80    0.60
  11   1   6    0.50    0.60
  11   1   6   -0.50    0.30
  11   1   6    0.10    0.30
  12  -1   6   31.20    1.90
  12  -1   6   30.70    1.60
  12   1   6   33.80    1.50
  12   1   6   30.20    1.80
  12   1   6   33.20    1.50
  13  -1   6    1.20    0.30
  13  -1   6    1.50    0.30
  13  -1   6    1.20    0.40
  13  -1   6    1.70    0.70
  13   1   6    1.20    0.60
  13   1   6    1.70    0.40
  13   1   6    1.70    0.30
  13   1   6    1.20    0.30
  15   2  -6    0.40    0.50
  14  -2  -6    0.50    0.60
  14  -2  -6    0.10    0.40
  14   2  -6   -0.30    0.50
  13  -2  -6    3.10    0.70
  13  -2  -6    3.40    0.70
  13   2  -6    3.10    0.70
  13   2  -6    2.10    0.50
  12  -2  -6  125.09    5.40
  12  -2  -6  122.59    5.20
  12  -2  -6  114.59    5.60
  12   2  -6  122.89    5.10
  12   2  -6  122.99    5.10
  12   2  -6   97.59    8.10
  12   2  -6  120.09    4.90
  11  -2  -6    5.60    1.30
  11  -2  -6    6.00    0.60
  11  -2  -6    3.70    0.80
  11   2  -6    4.70    0.80
  11   2  -6    5.20    0.90
  11   2  -6    5.50    2.90
  11   2  -6    5.20    0.60
  10  -2  -6    1.40    1.00
  10  -2  -6    0.70    0.60
  10  -2  -6    0.50    0.40
  10   2  -6    1.30    0.70
  10   2  -6    1.10    0.60
  10   2  -6    1.00    0.40
   9  -2  -6    1.10    0.90
   9  -2  -6    1.20    0.60
   9  -2  -6    0.90    0.40
   9   2  -6    0.90    0.90
   9   2  -6    0.90    0.50
   9   2  -6    0.30    0.50
   9   2  -6    0.70    0.40
   8  -2  -6  115.89    5.20
   8   2  -6  112.89    5.20
   8   2  -6  114.49    4.80
   7   2  -6    2.30    0.90
   6   2  -6  201.58    8.40
  -5   2   6  116.49    4.90
   5   2  -6  104.69    4.80
  -4   2   6  639.54   24.50
   4   2  -6  600.24   24.40
   3   2  -6    5.60    0.80
  -3   2   6    6.20    1.10
  -2   2   6  391.96   15.00
  -2   2   6  364.96   15.10
  -1   2   6   40.10    1.80
  -1   2   6   38.50    2.30
   0  -2   6  294.87   12.20
   0   2   6  321.67   12.40
   0   2   6  314.77   12.10
   0   2   6  306.17   12.50
   1  -2   6   85.59    3.60
   1   2   6   85.99    3.40
   1   2   6   84.59    3.90
   2  -2   6  356.56   14.30
   2  -2   6  349.37   14.00
   2   2   6  364.66   14.40
   3  -2   6  212.08   10.10
   3  -2   6  214.38    8.80
   4  -2   6   70.19    5.00
   4   2   6   69.29    2.80
   5  -2   6    0.30    1.80
   5   2   6    0.20    0.30
   6  -2   6   23.60    3.50
   6   2   6   18.30    0.90
   6   2   6   20.80    1.20
   6   2   6   20.50    1.10
   7  -2   6   33.20    1.60
   7  -2   6   35.60    3.90
   7  -2   6   32.20    1.50
   7   2   6   36.30    1.90
   7   2   6   33.80    1.40
   7   2   6   35.00    1.50
   8  -2   6    9.20    0.80
   8  -2   6    6.80    0.60
   8  -2   6    8.30    2.20
   8  -2   6    8.50    1.00
   8   2   6    8.20    0.80
   8   2   6    7.10    0.90
   8   2   6    7.60    0.60
   8   2   6    6.90    0.50
   9  -2   6    6.60    0.90
   9  -2   6    6.20    0.60
   9  -2   6    6.10    0.70
   9   2   6    7.10    0.70
   9   2   6    5.90    0.50
  10  -2   6   45.80    2.50
  10  -2   6   51.09    2.10
  10  -2   6   46.90    2.20
  10   2   6   50.59    2.20
  10   2   6   49.10    2.10
  11  -2   6    1.70    0.30
  11  -2   6    2.60    0.50
  11  -2   6    2.90    0.80
  11   2   6    2.00    0.30
  11   2   6    1.70    0.40
  12  -2   6   34.40    2.00
  12  -2   6   33.50    1.70
  12   2   6   32.60    1.60
  12   2   6   35.70    1.50
  12   2   6   31.40    1.50
  13  -2   6    2.20    0.70
  13  -2   6    1.50    0.40
  13   2   6    1.70    0.30
  13   2   6    1.60    0.30
  15   3  -6    0.00    0.40
  14  -3  -6   44.90    2.00
  14   3  -6   40.40    2.00
 -14   3   6   34.50    2.30
  13  -3  -6    1.40    0.70
  13  -3  -6    1.40    0.70
  13   3  -6    1.60    0.60
  13   3  -6    1.50    0.40
  12  -3  -6    0.20    0.90
  12  -3  -6    1.40    0.70
  12   3  -6    1.00    0.60
  12   3  -6    1.70    0.80
  12   3  -6    1.60    0.50
  12   3  -6    1.50    0.50
  11  -3  -6    7.80    1.00
  11  -3  -6    7.60    1.40
  11   3  -6    9.00    0.80
  11   3  -6    8.40    3.10
  11   3  -6    9.00    1.00
  11   3  -6   11.10    1.10
  10  -3  -6  182.48    7.60
  10   3  -6  179.38   11.30
  10   3  -6  189.38    7.40
  10   3  -6  183.28    7.60
  10   3  -6  186.48    7.50
   9  -3  -6   11.50    1.10
   9  -3  -6   12.10    1.50
  -9   3   6   11.70    1.80
   9   3  -6    9.10    0.80
   9   3  -6   11.10    1.10
   9   3  -6   12.10    1.00
   8   3  -6  180.98    7.30
   8   3  -6  179.58    7.20
   8   3  -6  182.38    7.40
  -4   3   6    6.70    1.10
  -3   3   6  210.78    8.70
  -2   3   6    6.60    0.70
  -2   3   6    7.10    1.10
  -1   3   6   83.19    3.60
  -1   3   6   94.99    4.20
  -1   3   6   76.49    3.90
   0   3   6  698.93   27.20
   0   3   6  695.43   27.50
   2  -3   6    0.20    0.90
   3  -3   6   46.50    4.10
   3  -3   6   46.70    2.40
   4  -3   6  176.68    9.50
   5  -3   6   73.39    5.90
   5   3   6   70.59    3.00
   5   3   6   74.99    3.10
   6  -3   6   63.69    5.50
   6  -3   6   60.69    2.90
   6   3   6   62.19    2.60
   6   3   6   54.59    2.30
   6   3   6   58.49    2.50
   6   3   6   53.79    2.30
   7  -3   6    2.60    0.50
   7  -3   6    3.10    0.30
   7  -3   6    2.70    2.50
   7  -3   6    2.20    0.50
   7  -3   6    2.30    0.70
   7   3   6    2.60    0.50
   7   3   6    1.80    0.30
   7   3   6    2.40    0.40
   7   3   6    2.30    0.30
   7   3   6    2.90    0.50
   8  -3   6   91.89    6.60
   8  -3   6   79.89    3.90
   8  -3   6   84.49    3.60
   8  -3   6   85.79    3.50
   8   3   6   85.69    3.40
   8   3   6   90.69    3.70
   8   3   6   84.29    3.50
   9  -3   6    5.70    0.90
   9  -3   6    5.30    0.70
   9  -3   6    5.30    0.50
   9  -3   6    4.20    2.10
   9   3   6    4.70    0.50
   9   3   6    5.10    0.40
  10  -3   6   11.90    1.20
  10  -3   6   12.60    1.00
  10  -3   6   11.90    0.70
  10   3   6   11.20    0.70
  10   3   6   11.40    0.80
  11  -3   6    1.40    0.30
  11  -3   6    1.70    0.50
  11  -3   6    1.50    0.80
  11   3   6    1.80    0.50
  11   3   6    1.40    0.30
  11   3   6    2.10    0.40
  12  -3   6    8.20    1.10
  12  -3   6    9.20    0.80
  12   3   6    9.20    0.60
  12   3   6   10.20    0.60
  13  -3   6    1.00    0.60
  13  -3   6    0.60    0.30
  15   4  -6    4.30    0.60
  14  -4  -6    0.30    0.40
  14   4  -6   -0.60    0.40
 -14   4   6   -0.30    0.50
  13  -4  -6    0.80    0.60
 -13   4   6    1.00    0.80
  13   4  -6    1.30    0.60
  13   4  -6    1.70    0.40
  12  -4  -6   89.19    4.70
  12   4  -6   96.49    4.00
 -12   4   6   96.09    4.70
  12   4  -6  100.09    4.20
  12   4  -6   96.09    4.20
  11  -4  -6    1.90    1.00
  11  -4  -6    2.00    0.80
  11   4  -6    3.00    0.50
  11   4  -6    3.50    0.80
  11   4  -6    3.30    0.70
 -11   4   6    3.00    1.10
  10  -4  -6   68.29    3.80
  10  -4  -6   62.89    3.30
  10   4  -6   70.39    3.20
  10   4  -6   73.79    3.10
 -10   4   6   74.89    3.70
  10   4  -6   70.29    3.20
  -9   4   6    4.70    1.10
   9   4  -6    3.00    2.70
  -9   4   6    3.40    1.50
   9   4  -6    3.90    0.70
   9   4  -6    3.40    0.60
   9   4  -6    3.30    0.60
   8   4  -6   42.10    5.10
   8   4  -6   36.90    1.80
   8   4  -6   37.90    1.90
  -8   4   6   42.90    2.30
   8   4  -6   35.30    2.00
  -8   4   6   36.40    3.00
  -7   4   6    1.00    0.60
  -6   4   6   19.50    1.40
  -4  -4   6  132.19    5.70
  -4   4   6  152.68    6.00
  -3  -4   6  141.79    6.20
  -3   4   6  168.38    6.50
  -2   4   6  564.74   21.30
  -2   4   6  512.85   21.40
  -1   4   6  346.77   13.50
  -1   4   6  334.47   13.70
   0  -4   6   11.30    0.60
   0   4   6    9.10    0.80
   0   4   6   10.20    0.60
   1  -4   6    5.20    0.40
   1   4   6    4.20    0.40
   1   4   6    4.10    0.40
   2  -4   6  472.15   18.30
   3  -4   6    8.50    2.50
   4  -4   6  114.89    7.50
   5  -4   6    7.10    2.90
   6  -4   6  163.78    9.80
   6  -4   6  140.69    6.40
   6  -4   6  150.58    6.00
   6   4   6  150.18    6.00
   6   4   6  152.38    5.90
   6   4   6  152.78    6.10
   7  -4   6    2.90    0.80
   7  -4   6    2.20    0.60
   7  -4   6    3.00    0.40
   7  -4   6    2.80    0.60
   7  -4   6    3.10    2.80
   7   4   6    2.40    0.40
   7   4   6    2.60    0.50
   7   4   6    3.20    0.30
   7   4   6    3.10    0.50
   7   4   6    2.60    0.50
   7   4   6    2.50    0.30
   8  -4   6    1.90    0.80
   8  -4   6    2.10    0.30
   8  -4   6    2.30    0.50
   8  -4   6    2.30    0.50
   8  -4   6    3.40    2.50
   8   4   6    2.00    0.30
   8   4   6    1.70    0.50
   8   4   6    2.20    0.50
   8   4   6    1.70    0.30
   9  -4   6    5.90    2.60
   9  -4   6    6.70    0.60
   9  -4   6    5.60    0.70
   9  -4   6    5.80    1.00
   9   4   6    7.50    1.10
   9   4   6    8.50    0.60
   9   4   6    7.50    0.60
  10  -4   6   26.60    1.90
  10  -4   6   27.10    1.60
  10  -4   6   30.00    1.30
  10  -4   6   24.20    3.20
  10   4   6   29.20    1.30
  10   4   6   29.50    1.30
  11  -4   6    3.60    0.40
  11  -4   6    3.40    0.90
  11  -4   6    3.20    0.60
  11   4   6    3.10    0.40
  12  -4   6   10.40    0.60
  12  -4   6   10.70    1.20
  13  -4   6    4.70    0.80
  13  -4   6    4.40    0.50
  14  -5  -6   18.60    1.10
  14   5  -6   16.40    1.10
 -14   5   6   15.90    1.40
  13  -5  -6   -0.40    0.60
 -13   5   6    0.20    0.80
  13   5  -6   -1.00    0.50
  13   5  -6    0.60    0.50
  13   5  -6    0.20    0.30
  12   5  -6    1.00    0.60
  12   5  -6    0.70    0.40
 -12   5   6    0.70    0.70
  12   5  -6    0.90    0.70
  11  -5  -6    0.60    0.90
  11   5  -6    1.20    0.40
  11   5  -6    1.30    0.50
  11   5  -6    0.90    0.60
 -11   5   6    1.30    0.90
  11   5  -6    2.40    0.70
  10  -5  -6   72.59    4.00
  10   5  -6   75.29    3.20
 -10   5   6   77.79    3.90
  10   5  -6   76.79    3.40
  10   5  -6   74.29    3.40
  -9   5   6    5.20    1.10
   9   5  -6    5.80    0.80
   9   5  -6    5.20    0.60
  -9   5   6    7.30    1.60
   9   5  -6    5.70    0.70
  -8   5   6   35.20    2.90
  -8   5   6   35.90    2.20
   8   5  -6   32.90    1.60
   8   5  -6   29.70    1.70
  -7   5   6   41.30    2.30
  -7   5   6   38.20    3.00
   7   5  -6   40.50    1.90
   7   5  -6   39.50    1.90
  -6   5   6   37.60    2.10
  -5  -5   6   53.29    2.50
  -5   5   6   56.29    2.60
  -4  -5   6    2.20    0.50
  -3  -5   6   98.19    4.00
  -2  -5   6   24.10    1.20
  -1  -5   6   29.80    1.40
  -1   5   6   30.60    1.50
   0  -5   6  316.07   12.90
   0   5   6  342.57   12.90
   1  -5   6  178.88    7.30
   1   5   6  192.08    7.30
   2  -5   6   14.00    0.80
   4  -5   6  434.76   20.40
   5  -5   6    2.80    2.60
   6  -5   6   12.40    3.70
   6  -5   6    8.80    0.70
   6  -5   6   10.40    1.00
   6  -5   6   13.80    1.30
   6   5   6   10.00    0.60
   6   5   6    9.10    0.80
   7  -5   6   52.89    6.30
   7  -5   6   54.09    2.20
   7  -5   6   51.19    2.50
   7  -5   6   52.99    2.80
   7   5   6   46.50    2.20
   7   5   6   54.89    2.40
   8  -5   6   54.69    2.90
   8  -5   6   56.19    2.40
   8  -5   6   54.19    6.40
   8  -5   6   57.59    2.60
   8   5   6   55.69    2.30
   9  -5   6    5.10    0.50
   9  -5   6    6.00    3.00
   9  -5   6    6.70    0.80
   9  -5   6    5.20    1.00
   9   5   6    5.90    0.50
  10  -5   6    1.40    2.10
  10  -5   6    0.20    0.30
  10  -5   6    0.30    0.70
  11  -5   6    7.20    1.10
  11  -5   6    8.30    0.70
  12  -5   6    7.40    0.80
  12  -5   6    8.40    0.50
  12  -5   6    8.50    1.10
  13  -5   6    0.30    0.60
  14  -6  -6    0.10    0.30
  14   6  -6    0.40    0.40
  13  -6  -6    4.30    0.80
  13   6  -6    4.00    0.50
  13   6  -6    3.40    0.60
 -13   6   6    3.60    0.80
  13   6  -6    4.00    0.60
 -12   6   6   18.20    1.60
  12   6  -6   18.60    1.10
  12   6  -6   20.50    1.30
  12   6  -6   21.10    1.40
  11  -6  -6    5.50    1.30
  11   6  -6    7.30    0.90
  11   6  -6    6.50    0.90
 -11   6   6    7.50    1.30
  11   6  -6    5.60    0.60
  10  -6  -6    4.70    1.20
  10   6  -6    5.20    0.80
  10   6  -6    4.20    0.80
 -10   6   6    4.60    1.00
 -10   6   6    5.00    1.80
  10   6  -6    5.70    0.70
  -9   6   6    9.70    1.30
   9   6  -6   10.60    0.90
  -9   6   6    8.50    1.80
   9   6  -6   10.50    1.00
   9   6  -6    9.50    1.00
  -8   6   6   48.90    3.40
   8   6  -6   46.30    2.20
   8   6  -6   46.60    2.20
  -8   6   6   47.70    2.60
  -7   6   6    8.60    1.70
   7   6  -6    7.20    0.70
   7   6  -6    6.60    0.70
  -7   6   6    7.20    1.00
  -6   6   6   11.60    1.80
   6   6  -6   11.70    0.90
   6   6  -6   10.40    1.10
  -6   6   6   12.30    1.20
  -5  -6   6  103.09    4.40
  -5   6   6  104.19    4.40
  -4  -6   6  136.39    5.80
  -4   6   6  146.89    5.70
  -3  -6   6  253.27   10.00
  -2  -6   6    9.20    0.80
  -1  -6   6   62.89    2.70
  -1   6   6   66.49    2.80
   0  -6   6   94.99    3.90
   0   6   6   95.99    4.00
   1  -6   6   24.60    1.20
   1   6   6   25.30    1.20
   2  -6   6   80.79    3.30
   2   6   6   78.79    3.30
   3  -6   6   13.90    0.80
   5  -6   6   30.70    1.50
   5  -6   6   30.10    2.00
   5   6   6   32.90    1.60
   6  -6   6    8.10    1.10
   6  -6   6   10.00    3.70
   6  -6   6   10.10    0.70
   6  -6   6   10.80    1.30
   6   6   6    9.30    0.80
   7  -6   6   24.90    5.30
   7  -6   6   30.20    2.00
   7  -6   6   29.50    1.40
   7  -6   6   27.90    1.70
   8  -6   6    0.60    2.90
   8  -6   6    0.70    0.30
   8  -6   6    0.70    0.70
   8  -6   6    1.00    0.50
   9  -6   6   13.60    1.50
   9  -6   6   12.10    1.00
   9  -6   6   12.40    0.80
   9  -6   6    9.10    3.40
  10  -6   6   35.60    1.60
  10  -6   6   35.20    2.30
  11  -6   6   14.50    1.50
  11  -6   6   10.20    0.70
  12  -6   6    0.80    0.20
  12  -6   6    1.80    0.80
  13  -6   6   -0.10    1.10
  14  -7  -6    8.00    1.10
  14   7  -6    6.50    0.70
  13  -7  -6    0.50    0.50
 -13   7   6    0.10    0.40
  13   7  -6   -0.20    0.50
  13   7  -6    0.20    0.40
  13   7  -6    0.50    0.50
 -12   7   6    1.80    0.60
  12   7  -6    2.60    0.40
  12   7  -6    1.90    0.60
  12   7  -6    2.20    0.70
 -11   7   6   15.50    1.50
  11   7  -6   16.90    1.30
  11   7  -6   16.50    1.00
  11   7  -6   17.60    1.30
 -11   7   6   13.70    1.20
  10   7  -6   32.30    1.80
 -10   7   6   32.80    2.00
  10   7  -6   30.10    1.60
 -10   7   6   34.30    2.60
  10   7  -6   31.90    1.80
   9   7  -6   54.29    2.40
   9   7  -6   52.89    2.60
  -9   7   6   51.29    2.80
  -9   7   6   54.39    3.50
   9   7  -6   54.09    2.50
   8   7  -6   14.90    1.00
  -8   7   6   14.20    1.30
   8   7  -6   12.10    1.10
  -8   7   6   13.80    2.00
   7   7  -6   89.99    3.90
  -7   7   6   90.69    4.20
   7   7  -6   91.29    3.90
  -7   7   6   96.19    4.90
  -7   7   6   94.09    4.20
  -6   7   6  123.39    5.80
   6   7  -6  127.99    5.60
  -6   7   6  140.39    5.70
  -6   7   6  141.29    5.70
   6   7  -6  139.99    5.50
   6   7  -6  136.19    5.50
  -6   7   6  135.09    6.30
   6   7  -6  130.89    5.60
  -5  -7   6    5.00    1.00
   5   7  -6    4.20    0.60
  -5   7   6    3.70    0.60
   5   7  -6    5.00    0.80
  -5   7   6    3.90    1.40
   5   7  -6    6.20    0.60
  -5   7   6    2.70    0.80
  -4  -7   6    0.90    0.40
  -3  -7   6    8.80    0.80
  -2  -7   6   52.19    2.30
  -2   7   6   48.50    2.40
   2   7  -6   51.49    2.50
  -1  -7   6   53.19    2.30
   1   7  -6   55.09    3.20
  -1   7   6   51.29    2.50
   0   7   6   41.80    2.00
   1   7   6   25.50    1.40
   1   7   6   33.50    1.40
   2  -7   6   43.70    1.90
   2   7   6   42.90    1.80
   2   7   6   44.50    1.90
   3  -7   6  149.49    5.70
   3   7   6  135.79    5.60
   3   7   6  141.69    5.70
   4  -7   6  219.98    8.70
   4  -7   6  217.78    9.20
   4   7   6  238.68    8.90
   4   7   6  206.98    8.70
   5  -7   6   54.39    3.00
   5  -7   6   55.69    2.40
   5   7   6   58.89    2.60
   6  -7   6    8.30    0.70
   6  -7   6    9.70    1.30
   7  -7   6   43.20    2.40
   7  -7   6   46.10    2.00
   7  -7   6   48.10    2.70
   8  -7   6   66.59    2.80
   8  -7   6   70.59    3.50
   8  -7   6   67.99    3.20
   8  -7   6   56.39    7.20
   9  -7   6    3.90    3.10
   9  -7   6    2.90    0.60
   9  -7   6    2.70    0.40
   9  -7   6    4.60    1.10
  10  -7   6    1.20    0.90
  10  -7   6   -0.10    0.30
  11  -7   6    7.30    1.10
  11  -7   6    8.80    0.60
  12  -7   6    9.20    1.10
  12  -7   6   13.00    0.70
  13  -8  -6    3.30    0.60
  13   8  -6    4.10    0.60
 -13   8   6    3.10    0.70
  13   8  -6    2.60    0.50
  12   8  -6    4.80    0.70
  12   8  -6    4.40    0.70
  12   8  -6    6.30    0.60
 -12   8   6    5.80    1.30
  12   8  -6    4.00    0.50
  11   8  -6    1.00    0.60
  11   8  -6    1.40    0.40
 -11   8   6    1.80    0.60
 -11   8   6    0.60    0.50
  11   8  -6    0.60    0.50
  11   8  -6    1.50    0.60
 -10   8   6    6.10    0.80
 -10   8   6    5.50    0.80
  10   8  -6    5.90    0.80
  10   8  -6    7.10    0.70
  10   8  -6    7.60    0.80
   9   8  -6   20.20    1.40
   9   8  -6   21.50    1.20
  -9   8   6   22.20    1.40
  -9   8   6   20.80    2.20
  -9   8   6   18.50    1.40
  -8   8   6   21.90    1.80
   8   8  -6   19.40    1.20
  -8   8   6   20.80    2.30
  -8   8   6   19.70    1.30
   8   8  -6   20.80    1.30
  -8   8   6   19.70    1.40
   7   8  -6   44.30    2.10
   7   8  -6   42.40    2.00
  -7   8   6   42.50    2.10
  -7   8   6   45.30    3.30
  -7   8   6   41.40    2.30
  -7   8   6   42.40    2.50
  -6   8   6   69.69    3.30
   6   8  -6   71.59    3.00
  -6   8   6   67.79    3.10
  -6   8   6   65.79    3.30
   6   8  -6   73.49    3.00
  -6   8   6   65.99    4.00
  -6   8   6   67.59    3.00
   6   8  -6   71.39    3.10
   5   8  -6   94.09    4.00
  -5   8   6   97.49    4.00
  -5   8   6   96.39    4.20
  -5   8   6  101.09    5.00
   5   8  -6   95.09    4.00
   5   8  -6   94.29    4.20
  -5   8   6   94.09    4.20
   5   8  -6   90.29    4.30
  -4  -8   6  126.59    5.20
  -4   8   6  124.09    5.10
   4   8  -6  124.79    5.10
  -4   8   6  118.19    5.20
  -4   8   6  113.89    5.80
   4   8  -6  129.59    5.10
   4   8  -6  117.79    5.20
  -4   8   6  120.89    5.10
  -4   8   6  140.59    5.40
  -3  -8   6  148.99    6.00
  -3   8   6  151.58    6.20
   3   8  -6  142.19    6.10
  -3   8   6  141.69    5.90
   3   8  -6  146.39    5.90
   3   8  -6  150.18    5.90
  -3   8   6  139.09    5.90
  -3   8   6  146.19    5.90
  -2  -8   6   16.00    1.00
  -2   8   6   14.00    0.90
  -2   8   6   15.10    1.10
   2   8  -6   17.00    1.10
   2   8  -6   16.90    1.30
  -1  -8   6    4.00    0.60
   1   8  -6    4.60    0.80
  -1   8   6    3.90    0.40
  -1   8   6    3.80    0.60
   0   8  -6    6.40    0.90
   0   8   6    6.50    0.60
   0   8   6    5.00    0.60
   1   8   6   34.80    1.70
  -1   8  -6   37.10    2.20
   1   8   6   33.80    1.50
   2  -8   6   56.29    3.40
   2  -8   6   66.19    2.70
   2   8   6   58.49    2.90
   2   8   6   63.89    2.80
   2   8   6   67.69    2.60
   2   8   6   63.09    2.60
   3  -8   6   44.50    1.90
   3  -8   6   39.20    2.60
   3   8   6   42.60    1.80
   3   8   6   41.40    1.90
   3   8   6   43.60    2.00
   3   8   6   44.00    1.80
   4  -8   6    8.00    1.30
   4   8   6    5.30    0.60
   4   8   6    8.50    0.80
   4   8   6    6.00    0.40
   5  -8   6  126.99    5.20
   5  -8   6  128.29    5.70
   6  -8   6   38.10    1.80
   6  -8   6   37.00    2.40
   7  -8   6    2.90    0.50
   7  -8   6    2.80    0.70
   7  -8   6    3.40    1.00
   8  -8   6    3.10    0.50
   8  -8   6    3.50    0.80
   8  -8   6    3.30    1.10
   9  -8   6   33.10    2.20
   9  -8   6   35.30    1.60
   9  -8   6   32.60    1.80
  10  -8   6   23.40    1.90
  10  -8   6   23.80    1.20
  11  -8   6   -0.10    0.70
  11  -8   6    0.50    0.20
  13   9  -6    0.30    0.60
  12   9  -6    2.10    0.40
  12   9  -6    2.20    0.50
  12   9  -6    1.90    0.50
 -12   9   6    2.20    0.70
 -11   9   6   33.90    2.10
  11   9  -6   30.60    1.60
  11   9  -6   29.40    1.70
  11   9  -6   31.80    1.70
 -10   9   6   20.00    1.80
  10   9  -6   19.40    1.30
  10   9  -6   18.20    1.30
 -10   9   6   19.00    1.30
  10   9  -6   17.90    1.20
   9   9  -6    5.80    0.80
  -9   9   6    4.90    1.00
  -9   9   6    5.50    0.70
  -8   9   6   17.00    1.20
  -8   9   6   19.80    2.10
   8   9  -6   19.30    1.20
  -8   9   6   16.70    1.70
  -7   9   6   30.80    2.00
  -7   9   6   31.80    1.70
   7   9  -6   34.70    1.70
  -7   9   6   30.50    2.10
  -7   9   6   34.70    2.90
   6   9  -6   68.19    3.00
  -6   9   6   64.39    4.00
  -6   9   6   65.79    3.20
   6   9  -6   69.19    2.90
  -6   9   6   63.89    3.00
  -6   9   6   65.79    3.20
  -5   9   6    0.00    0.50
  -5   9   6    0.90    0.70
  -5   9   6    0.30    0.50
   5   9  -6   -0.10    0.60
   5   9  -6    0.80    0.60
   5   9  -6    0.20    0.50
  -5   9   6    0.70    1.30
   5   9  -6    0.50    0.60
  -4  -9   6   37.00    1.90
  -4   9   6   37.20    2.20
   4   9  -6   38.00    2.20
  -4   9   6   35.90    1.90
   4   9  -6   39.60    1.90
   4   9  -6   40.00    1.80
  -4   9   6   39.10    2.00
   4   9  -6   37.10    2.10
  -4   9   6   37.40    3.00
  -4   9   6   34.80    1.80
  -3  -9   6  153.78    6.20
  -3   9   6  144.09    6.10
   3   9  -6  153.68    6.10
   3   9  -6  154.58    6.20
   3   9  -6  142.79    6.30
  -3   9   6  148.99    6.10
  -3   9   6  159.48    6.40
  -3   9   6  150.98    6.90
  -2  -9   6   27.30    1.40
  -2   9   6   24.20    1.30
  -2   9   6   25.40    2.50
  -2   9   6   26.30    1.40
   2   9  -6   25.10    1.40
  -2   9   6   28.70    1.70
   2   9  -6   21.00    1.60
   2   9  -6   23.60    1.40
  -1  -9   6   56.89    2.40
   1   9  -6   51.49    2.40
  -1   9   6   51.89    2.30
   1   9  -6   55.09    2.40
   1   9  -6   45.40    2.50
  -1   9   6   51.49    2.70
   1   9  -6   56.79    2.70
  -1   9   6   50.99    2.40
   0  -9   6   45.30    2.00
   0   9   6   42.60    2.30
   0   9   6   38.40    2.10
   0   9  -6   44.30    2.40
   0   9  -6   42.40    2.00
   0   9   6   38.40    1.80
   0   9   6   41.60    2.00
   1  -9   6    0.40    0.40
  -1   9  -6    0.40    0.40
   1   9   6    0.50    0.30
   1   9   6   -0.60    0.40
   1   9   6    0.00    0.60
   1   9   6    0.00    0.40
  -1   9  -6   -0.10    0.60
   2  -9   6    3.90    0.50
   2   9   6    4.60    0.40
   2   9   6    5.60    0.90
   2   9   6    4.00    0.60
  -2   9  -6    4.80    1.00
   2   9   6    4.00    0.60
   3  -9   6   39.00    1.70
   3  -9   6   32.20    2.40
   3   9   6   38.00    1.60
  -3   9  -6   38.80    3.20
   3   9   6   33.60    1.80
   4  -9   6   31.00    1.40
   4  -9   6   32.50    2.20
   4   9   6   31.10    1.30
   5  -9   6   35.50    2.40
   6  -9   6    1.10    0.40
   6  -9   6    2.60    1.00
   7  -9   6  129.49    5.10
   7  -9   6  123.49    5.40
   7  -9   6  118.19    5.60
   8  -9   6   32.10    2.30
   8  -9   6   38.50    2.10
   8  -9   6   37.60    1.70
   9  -9   6    1.90    0.40
   9  -9   6    1.30    0.80
   9  -9   6    1.50    0.50
  10  -9   6    2.50    0.80
  10  -9   6    1.00    0.30
  11  -9   6    8.40    1.60
  11  -9   6    7.80    0.60
  12  10  -6    2.70    0.40
  12  10  -6    1.70    0.50
 -12  10   6    1.60    0.40
  11  10  -6    1.20    0.50
  11  10  -6    1.20    0.40
 -11  10   6    1.20    0.60
  11  10  -6    0.80    0.50
 -10  10   6    0.60    0.60
  10  10  -6    0.40    0.50
  10  10  -6    0.10    0.40
 -10  10   6    1.40    0.50
  10  10  -6    0.70    0.60
   9  10  -6   36.70    2.00
  -9  10   6   38.30    1.90
   9  10  -6   39.70    2.00
  -9  10   6   39.20    2.20
   9  10  -6   37.20    1.90
  -8  10   6    0.70    0.60
   8  10  -6    0.40    0.50
  -8  10   6    0.70    0.50
  -7  10   6    0.20    0.50
  -7  10   6    0.10    0.60
  -7  10   6    0.60    0.80
  -7  10   6   -0.10    1.10
   7  10  -6    0.30    0.50
  -6  10   6    0.00    0.50
  -6  10   6   -0.10    0.50
   6  10  -6   -0.30    0.60
  -6  10   6   -0.70    0.70
  -6  10   6    0.30    1.20
   6  10  -6    0.80    0.50
  -5 -10   6   69.79    3.50
  -5  10   6   74.89    3.60
  -5  10   6   78.99    3.40
   5  10  -6   79.59    3.30
  -5  10   6   77.89    4.30
  -5  10   6   74.99    3.30
   5  10  -6   79.69    3.40
  -4 -10   6   41.40    2.10
  -4  10   6   39.60    2.00
   4  10  -6   39.60    2.20
  -4  10   6   41.50    2.00
   4  10  -6   42.20    2.30
   4  10  -6   44.00    2.10
  -4  10   6   35.50    3.00
  -4  10   6   46.80    2.40
   4  10  -6   45.60    2.00
  -3 -10   6    9.30    1.00
  -3  10   6    9.50    0.90
  -3  10   6   10.50    1.30
  -3  10   6   10.70    1.70
   3  10  -6   10.80    0.90
   3  10  -6   10.60    1.10
   3  10  -6    8.00    1.10
   3  10  -6   11.10    0.90
  -3  10   6    8.70    0.80
  -2 -10   6   38.10    1.90
   2  10  -6   31.40    2.20
  -2  10   6   39.30    2.20
   2  10  -6   35.60    2.00
  -2  10   6   37.30    1.70
  -2  10   6   34.10    2.80
   2  10  -6   39.70    1.80
  -2  10   6   38.50    1.90
   2  10  -6   37.80    1.90
  -1 -10   6    2.70    0.60
  -1  10   6    2.40    0.50
  -1  10   6    2.50    0.80
  -1  10   6   -0.50    1.90
   1  10  -6    2.40    0.70
   1  10  -6    2.50    0.50
   1  10  -6    3.20    0.70
  -1  10   6    1.80    0.40
   1  10  -6    2.30    0.60
   0 -10   6    2.30    0.50
   0  10  -6    2.60    0.50
   0  10  -6    2.20    0.70
   0  10   6    3.70    0.90
   0  10   6    3.00    0.60
   0  10   6    2.90    0.40
   0  10  -6    0.90    0.70
   1 -10   6    9.70    0.90
  -1  10  -6   10.30    0.90
  -1  10  -6   10.30    1.20
   1  10   6   10.10    1.20
   1  10   6   11.40    0.70
   1  10   6    9.10    0.90
   2 -10   6    9.60    0.80
   2  10   6    9.90    0.70
  -2  10  -6   11.40    0.90
  -2  10  -6    9.30    1.20
   2  10   6   10.10    0.90
   3 -10   6    3.90    0.50
   3  10   6    3.70    0.40
   3  10   6    4.00    0.60
  -3  10  -6    3.40    0.90
   3  10   6    2.60    0.40
   4  10   6    3.60    0.30
  -4  10  -6    2.80    0.80
  -5  10  -6   46.40    2.70
   6 -10   6   11.00    1.40
  -6  10  -6   10.20    1.40
   7 -10   6    1.80    0.90
   7 -10   6    1.10    0.40
   7 -10   6    1.00    0.70
  -7  10  -6    0.90    0.80
   8 -10   6    4.10    0.50
   8 -10   6    6.40    1.10
   8 -10   6    4.50    0.70
  -8  10  -6    5.40    1.20
   9 -10   6   22.90    1.20
   9 -10   6   23.10    1.30
  -9  10  -6   17.30    1.60
  10 -10   6    3.00    0.30
  11  11  -6    7.10    0.70
  11  11  -6    9.90    0.80
  10  11  -6    2.10    0.50
 -10  11   6    2.50    0.50
  10  11  -6    3.00    0.60
  10  11  -6    2.20    0.40
   9  11  -6    2.20    0.60
   9  11  -6    1.70    0.50
  -9  11   6    1.60    0.50
   9  11  -6    1.90    0.60
  -9  11   6    1.50    0.50
   8  11  -6    2.40    0.60
  -8  11   6    2.60    0.60
  -8  11   6    1.80    0.50
  -7  11   6   25.80    1.50
   7  11  -6   24.80    1.40
  -7  11   6   24.30    1.40
   6  11  -6    1.80    0.60
  -6  11   6    1.80    0.80
   6  11  -6    2.70    0.70
  -6  11   6    1.90    0.60
  -5 -11   6    0.00    0.50
  -5  11   6    0.30    0.50
   5  11  -6    0.50    0.60
  -5  11   6    0.20    0.70
   5  11  -6   -0.70    0.50
  -4 -11   6   -0.20    0.50
   4  11  -6    0.10    0.50
  -4  11   6    0.70    0.50
   4  11  -6   -0.10    0.60
  -4  11   6   -0.70    0.70
   4  11  -6   -0.30    0.50
  -4  11   6   -0.10    0.30
  -3 -11   6   23.80    1.50
  -3  11   6   24.30    1.30
   3  11  -6   25.00    1.40
  -3  11   6   26.50    1.90
  -3  11   6   25.00    1.50
   3  11  -6   25.90    1.50
   3  11  -6   26.00    1.70
   3  11  -6   25.70    1.60
  -2 -11   6    4.50    0.70
   2  11  -6    5.40    0.90
  -2  11   6    7.50    1.10
  -2  11   6    6.10    0.60
  -2  11   6    5.60    0.70
   2  11  -6    6.60    1.00
   2  11  -6    6.50    0.70
   2  11  -6    6.70    0.80
  -1 -11   6    9.70    1.00
  -1  11   6   10.40    1.00
  -1  11   6    9.50    0.90
   1  11  -6   10.00    0.90
   1  11  -6   10.60    1.40
  -1  11   6    9.90    1.20
   1  11  -6   10.10    0.90
  -1  11   6    9.90    0.80
   0 -11   6   21.30    1.30
   0  11   6   22.10    1.10
   0  11  -6   19.90    1.40
   0  11   6   20.80    1.30
   0  11  -6   19.30    1.30
   0  11   6   20.00    1.70
   1 -11   6    4.10    0.60
  -1  11  -6    4.00    0.60
   1  11   6    4.00    0.60
  -1  11  -6    3.40    0.70
   1  11   6    3.40    0.40
   2 -11   6    9.10    0.90
   2  11   6   10.30    0.90
  -2  11  -6   10.60    0.90
  -2  11  -6    8.90    1.10
   2  11   6    9.30    0.70
   3 -11   6    1.00    0.40
   3  11   6    1.00    0.30
  -3  11  -6    0.10    0.60
   3  11   6    0.40    0.50
  -3  11  -6    1.40    0.60
   3  11   6    1.30    0.30
  -4  11  -6    3.60    0.70
  -4  11  -6    3.20    0.90
   4  11   6    3.30    0.40
   4  11   6    3.30    0.70
  -5  11  -6   34.50    1.80
  -5  11  -6   35.40    2.20
  -6  11  -6    0.30    0.70
   7 -11   6   49.80    2.50
  -7  11  -6   42.60    2.50
   8 -11   6    1.50    0.40
   8 -11   6    1.70    0.50
  -8  11  -6    1.40    0.60
   9 -11   6    3.00    0.40
   9 -11   6    2.90    0.40
  10  12  -6    1.10    0.40
  10  12  -6    0.40    0.40
   9  12  -6   21.80    1.30
  -9  12   6   20.60    1.10
   9  12  -6   20.30    1.10
   9  12  -6   18.50    1.20
  -8  12   6    1.50    0.50
   8  12  -6    1.60    0.50
   8  12  -6    0.40    0.40
  -7  12   6    0.30    0.40
   7  12  -6    0.30    0.50
   6  12  -6    2.00    0.50
  -6  12   6    1.40    0.50
  -5 -12   6   27.40    1.70
  -5  12   6   29.80    1.60
   5  12  -6   28.60    1.50
   5  12  -6   30.70    1.70
  -4 -12   6    1.10    0.60
   4  12  -6    0.30    0.60
  -4  12   6    1.60    0.50
  -4  12   6    1.80    0.50
   4  12  -6    0.60    0.50
  -3 -12   6   38.20    2.00
   3  12  -6   41.30    2.00
   3  12  -6   44.00    2.20
  -3  12   6   39.00    1.90
   3  12  -6   41.00    2.00
  -3  12   6   44.60    2.00
  -2 -12   6   11.70    1.10
   2  12  -6   12.90    1.00
   2  12  -6   13.40    1.40
   2  12  -6   13.20    1.10
  -2  12   6   12.10    1.00
  -2  12   6   12.60    0.90
  -2  12   6   12.20    1.10
  -1 -12   6    3.10    0.60
  -1  12   6    4.00    0.50
  -1  12   6    4.20    0.60
   1  12  -6    4.00    0.60
   1  12  -6    3.80    0.70
   1  12  -6    4.40    0.90
  -1  12   6    4.10    0.70
   0 -12   6    0.00    0.40
   0  12  -6   -0.20    0.60
   0  12  -6    0.70    0.50
   0  12   6    0.20    0.50
   0  12   6    0.10    0.30
   1 -12   6    1.70    0.50
  -1  12  -6    2.60    0.80
   1  12   6    2.50    0.40
  -1  12  -6    2.70    0.60
   1  12   6    1.80    0.50
   2 -12   6    8.20    0.80
  -2  12  -6    7.80    0.90
  -2  12  -6    9.00    0.80
   2  12   6    7.70    0.80
   2  12   6    8.10    0.70
   3 -12   6   10.00    0.80
   3  12   6   10.10    0.70
  -3  12  -6    9.30    1.10
  -3  12  -6   10.50    0.90
   3  12   6    9.30    0.90
   3  12   6   11.10    0.70
  -4  12  -6    2.10    0.50
  -4  12  -6    1.50    0.60
   4  12   6    3.60    0.60
  -5  12  -6   23.10    1.30
  -5  12  -6   23.60    1.60
  -6  12  -6    5.30    0.80
   7 -12   6    1.30    0.60
  -7  12  -6    1.70    0.60
   8 -12   6    0.90    0.50
   8 -12   6    0.30    0.30
   9  13  -6    0.70    0.40
   9  13  -6   -0.10    0.40
  -8  13   6   -0.50    0.30
   8  13  -6    0.40    0.50
   8  13  -6    0.50    0.40
   7  13  -6    5.40    0.60
   7  13  -6    5.50    0.60
  -7  13   6    6.50    0.60
  -6  13   6    3.90    0.60
   6  13  -6    3.80    0.60
  -5 -13   6   10.10    1.00
  -5  13   6   10.20    1.00
   5  13  -6   10.70    0.90
  -5  13   6   10.90    0.90
  -4 -13   6    1.20    0.60
   4  13  -6    0.90    0.60
   4  13  -6    1.50    0.50
  -4  13   6    2.50    0.60
  -4  13   6    1.20    0.40
  -3 -13   6   15.60    1.20
   3  13  -6   16.00    1.10
  -3  13   6   16.30    1.00
  -3  13   6   17.10    1.20
  -3  13   6   17.00    1.10
   3  13  -6   15.60    1.20
  -2 -13   6    0.10    0.40
   2  13  -6    0.80    0.50
  -2  13   6    0.70    0.50
   2  13  -6    0.00    0.50
  -2  13   6    0.70    0.50
  -2  13   6    0.30    0.30
   2  13  -6    0.40    0.50
  -1 -13   6   12.20    1.00
  -1  13   6   13.60    1.10
   1  13  -6   13.00    1.00
   1  13  -6   12.00    1.00
   1  13  -6   14.90    1.30
  -1  13   6   13.00    0.90
   0 -13   6    4.00    0.60
   0  13  -6    4.80    0.80
   0  13   6    5.20    0.60
   0  13  -6    4.20    0.60
   0  13   6    4.10    0.60
   0  13   6    4.30    0.50
   1 -13   6   11.40    0.90
   1  13   6   12.20    1.00
  -1  13  -6   12.00    1.00
   1  13   6   13.10    0.80
   1  13   6   14.50    1.00
  -1  13  -6   12.10    1.40
   2 -13   6    9.20    0.80
   2  13   6   12.00    1.00
  -2  13  -6   10.80    1.50
   2  13   6   11.40    0.80
   2  13   6   11.70    0.70
   2  13   6    7.70    0.70
  -2  13  -6    8.20    0.80
  -3  13  -6   29.50    2.00
   3  13   6   29.70    1.30
   3  13   6   29.80    1.40
   3  13   6   29.10    1.60
  -3  13  -6   29.70    1.50
  -4  13  -6    2.10    0.80
   4  13   6    2.00    0.50
  -4  13  -6    2.20    0.50
  -5  13  -6   12.50    1.80
   7 -13   6   12.80    1.00
  -7  14   6    0.50    0.30
   7  14  -6   -0.20    0.30
   6  14  -6    0.90    0.40
  -6  14   6    1.50    0.40
  -6  14   6    1.40    0.50
  -5  14   6   19.10    1.10
  -5  14   6   19.70    1.10
   5  14  -6   19.40    1.10
  -5  14   6   21.00    1.10
   4  14  -6    3.10    0.50
  -4  14   6    2.40    0.40
  -4  14   6    3.50    0.50
  -4  14   6    3.60    0.50
   3  14  -6    5.10    0.70
  -3  14   6    4.60    0.60
  -3  14   6    3.60    0.50
   3  14  -6    5.20    0.60
  -3  14   6    5.40    0.60
  -2  14   6    0.60    0.40
  -2  14   6    0.40    0.60
   2  14  -6    0.60    0.50
   2  14  -6    1.10    0.50
  -2  14   6    0.70    0.50
  -1 -14   6   27.50    1.50
  -1  14   6   29.00    1.40
  -1  14   6   29.00    1.50
   1  14  -6   25.40    1.40
   1  14  -6   27.00    1.50
   0 -14   6    0.40    0.50
   0  14   6    0.60    0.30
   0  14   6   -0.20    0.40
   0  14  -6   -0.60    0.40
   0  14  -6    0.40    0.40
   0  14   6    0.50    0.40
  -1  14  -6   11.60    1.10
  -1  14  -6   11.50    0.90
   1  14   6   10.40    0.90
   1  14   6   10.50    0.80
   1  14   6   10.30    0.60
  -2  14  -6    1.20    0.40
   2  14   6    1.10    0.50
   2  14   6    1.00    0.30
  -2  14  -6    1.70    0.60
   2  14   6    1.30    0.30
   3  14   6    5.70    0.60
  -3  14  -6    4.80    0.60
  -3  14  -6    7.20    1.00
  -4  14  -6    0.40    0.30
   4  14   6    0.00    0.40
  -4  14  -6    0.30    0.50
  -5  14  -6    9.80    1.00
  -5  15   6   -0.10    0.30
   5  15  -6    0.30    0.40
  -4  15   6    0.90    0.40
   4  15  -6    0.90    0.40
  -3  15   6   12.80    0.80
   3  15  -6    9.70    0.80
  -3  15   6   10.80    0.70
  -2  15   6    0.30    0.40
  -2  15   6    0.20    0.30
   2  15  -6    0.50    0.40
   1  15  -6    6.30    0.60
  -1  15   6    7.90    0.60
  -1  15   6    8.00    0.60
  -1  15   6    6.70    0.60
   0  15   6   -0.10    0.30
   0  15   6   -0.10    0.40
   0  15   6   -0.10    0.20
   0  15  -6   -0.60    0.30
  -1  15  -6    5.20    0.50
   1  15   6    5.00    0.40
   1  15   6    5.60    0.60
   1  15   6    6.10    0.50
  -2  15  -6    1.00    0.30
   2  15   6    1.20    0.40
  15   0  -7    2.90    0.50
  14   0  -7   -1.00    0.50
  13   0  -7   28.70    1.50
  13   0  -7   30.40    1.80
  13   0  -7   33.20    1.90
  12   0  -7    0.20    0.60
  12   0  -7    1.10    1.00
  12   0  -7   -0.10    0.40
  12   0  -7    0.50    0.60
  11   0  -7   11.30    1.60
  11   0  -7   12.60    0.90
  11   0  -7   11.80    1.20
  10   0  -7   -0.10    0.40
  10   0  -7    0.10    0.60
  10   0  -7    0.20    0.90
   9   0  -7   91.19    4.10
   9   0  -7   96.19    4.50
   9   0  -7   90.69    4.10
   9   0  -7   97.09    3.90
   8   0  -7    0.50    0.60
   8   0  -7    0.20    0.80
   7   0  -7  150.38    6.50
   6   0  -7   -0.10    0.70
   5   0  -7  713.63   28.10
   4   0  -7    0.30    0.70
   3   0  -7   10.60    1.00
  -2   0   7    0.60    0.40
  -1   0   7  602.64   24.40
  -1   0   7  629.14   24.10
   0   0   7    0.40    0.30
   0   0   7    0.10    1.00
   1   0   7  122.09    4.90
   1   0   7  116.29    5.30
   1   0   7  122.89    6.10
   2   0   7   -0.10    0.90
   2   0   7   -0.30    1.20
   2   0   7    0.20    1.10
   2   0   7    0.30    0.30
   3   0   7   33.10    2.20
   3   0   7   34.90    1.60
   4   0   7   -0.10    0.30
   6   0   7   -0.20    0.30
   7   0   7  280.57   11.10
   7   0   7  283.07   11.10
   7   0   7  284.17   11.00
   8   0   7   -0.10    0.30
   8   0   7    0.00    0.20
   8   0   7   -0.30    0.70
   9   0   7  197.78    7.90
   9   0   7  197.98    7.80
  10   0   7   -0.50    0.60
  10   0   7    0.30    0.30
  10   0   7    0.30    0.40
  11   0   7   17.10    1.00
  11   0   7   15.70    1.00
  11   0   7   16.30    1.40
  12   0   7   -0.10    0.30
  12   0   7    0.00    0.60
  12   0   7   -0.10    0.30
  13   0   7    8.60    0.60
  13   0   7    8.10    0.60
  13   0   7    8.70    0.70
  13   0   7    8.60    0.60
  13   0   7    7.70    0.80
  15   1  -7    5.40    0.60
  14  -1  -7    0.60    0.40
  14  -1  -7    0.90    0.50
  14   1  -7    0.60    0.50
  13  -1  -7   15.20    1.40
  13  -1  -7   12.00    1.20
  13   1  -7   12.10    0.90
  13   1  -7   11.10    1.20
  13   1  -7   14.10    1.20
  12  -1  -7   15.40    1.00
  12  -1  -7   12.90    1.80
  12  -1  -7   15.80    1.40
  12  -1  -7   15.50    1.60
  12   1  -7   17.30    1.00
  12   1  -7   17.20    1.40
  12   1  -7   17.30    1.40
  11  -1  -7   50.79    3.20
  11  -1  -7   52.69    2.40
  11  -1  -7   56.39    2.70
  11   1  -7   53.19    3.20
  11   1  -7   53.59    2.70
  11   1  -7   54.49    2.40
  11   1  -7   54.89    2.60
  10  -1  -7   33.00    1.60
  10  -1  -7   33.20    2.40
  10  -1  -7   33.60    1.90
  10   1  -7   31.50    1.90
  10   1  -7   32.20    2.40
  10   1  -7   32.50    1.60
  10   1  -7   32.60    1.90
   9  -1  -7   17.80    1.80
   9  -1  -7   15.60    1.30
   9  -1  -7   18.30    1.00
   9   1  -7   18.20    1.80
   9   1  -7   18.90    1.30
   9   1  -7   18.70    1.10
   9   1  -7   15.50    1.30
   8  -1  -7    8.60    1.30
   8  -1  -7   11.30    1.00
   8   1  -7    8.60    0.90
   8   1  -7    6.90    1.20
   7  -1  -7   56.09    3.00
   7   1  -7   58.29    3.00
   6  -1  -7    4.80    0.90
   6   1  -7    2.00    0.80
   5   1  -7    5.10    1.00
   4   1  -7   96.29    4.20
   3   1  -7  311.17   12.40
  -2   1   7   33.60    2.10
  -2   1   7   31.50    1.70
  -1  -1   7    0.90    0.40
  -1   1   7    1.70    1.00
  -1   1   7    2.00    0.50
   0  -1   7    1.20    0.40
   0   1   7    0.90    1.00
   0   1   7    1.20    0.30
   0   1   7    2.40    1.40
   1  -1   7   88.39    3.60
   1  -1   7   89.29    4.10
   1   1   7   85.49    4.10
   1   1   7   84.49    3.50
   2  -1   7    9.70    2.00
   2  -1   7   11.90    1.70
   2  -1   7   13.60    1.50
   2  -1   7    9.30    0.70
   2   1   7    8.60    1.30
   2   1   7    9.10    0.60
   3  -1   7   50.79    2.70
   3  -1   7   49.20    3.50
   3  -1   7   51.19    3.60
   3  -1   7   49.60    2.20
   3   1   7   48.30    2.10
   4  -1   7   25.40    2.60
   4  -1   7   24.20    2.70
   4   1   7   21.30    1.10
   5  -1   7  269.57   11.90
   5  -1   7  282.47   11.80
   5   1   7  255.27   10.60
   6  -1   7   28.10    1.30
   6  -1   7   27.90    2.30
   6  -1   7   29.90    2.50
   6   1   7   25.80    1.20
   7  -1   7   62.09    2.60
   7  -1   7   67.79    2.80
   7   1   7   65.39    3.10
   7   1   7   63.59    2.60
   7   1   7   64.69    2.80
   7   1   7   65.49    2.70
   8  -1   7    1.20    0.80
   8  -1   7    1.40    0.40
   8  -1   7    1.20    0.20
   8   1   7    1.30    0.30
   8   1   7    0.90    0.30
   9  -1   7   59.99    2.60
   9  -1   7   56.89    2.90
   9  -1   7   59.49    2.40
   9   1   7   62.09    2.60
   9   1   7   61.09    2.50
  10  -1   7    1.00    0.70
  10  -1   7    0.80    0.40
  10   1   7    0.60    0.30
  10   1   7    0.60    0.30
  11  -1   7   57.69    2.90
  11  -1   7   61.49    2.60
  11   1   7   57.39    2.50
  11   1   7   61.09    2.60
  12  -1   7    0.20    0.30
  12  -1   7   -0.30    0.30
  12  -1   7   -0.10    0.60
  12  -1   7    0.00    0.30
  12   1   7   -0.10    0.30
  12   1   7   -0.10    0.20
  12   1   7   -0.50    0.40
  13  -1   7    1.70    0.30
  13  -1   7    2.80    0.60
  13  -1   7    2.20    0.30
  13  -1   7    1.80    0.30
  13  -1   7    2.00    0.40
  13   1   7    1.70    0.20
  13   1   7    2.30    0.90
  13   1   7    2.00    0.40
  13   1   7    1.40    0.20
  13   1   7    2.20    0.30
  15   2  -7   12.90    0.90
  14  -2  -7   -0.10    0.50
  14   2  -7   -0.30    0.50
 -14   2   7   -0.50    0.70
  13  -2  -7   11.20    1.30
  13  -2  -7    7.80    0.90
  13   2  -7    9.50    0.80
  13   2  -7    9.90    1.00
  13   2  -7    9.20    1.00
  12  -2  -7    7.90    1.40
  12  -2  -7    5.60    0.90
  12   2  -7    5.70    3.20
  12   2  -7    8.20    1.00
  12   2  -7    6.70    0.70
  12   2  -7   10.00    1.20
  11  -2  -7   14.70    1.30
  11  -2  -7   14.40    1.80
  11  -2  -7   13.90    0.90
  11   2  -7   14.60    1.00
  11   2  -7   11.20    1.20
  11   2  -7   13.60    1.30
  10  -2  -7   51.19    3.10
  10  -2  -7   48.80    2.60
  10  -2  -7   52.19    2.30
  10   2  -7   53.99    2.60
  10   2  -7   52.59    2.30
  10   2  -7   49.90    2.50
   9  -2  -7   14.50    1.70
   9  -2  -7   11.50    1.20
   9  -2  -7   12.10    0.90
   9   2  -7   13.90    1.20
   9   2  -7   14.40    0.90
   9   2  -7   12.40    1.60
   9   2  -7   13.70    1.20
  -9   2   7   15.10    2.00
   8  -2  -7   12.10    1.50
   8   2  -7   13.40    1.10
   8   2  -7   13.10    1.10
   8   2  -7   12.90    1.50
   8   2  -7   12.10    0.90
   7   2  -7  162.68    7.00
   6   2  -7    2.10    0.80
  -5   2   7  545.95   20.70
   5   2  -7  489.85   20.50
   4   2  -7    6.20    0.90
  -4   2   7    5.10    1.20
  -3   2   7    1.10    1.00
   3   2  -7    2.50    0.70
  -2   2   7   11.10    1.40
  -2   2   7   10.90    1.00
  -1   2   7  259.27   10.10
  -1   2   7  249.58   11.10
  -1   2   7  249.18   10.40
   0   2   7    6.00    0.60
   0   2   7    5.80    1.20
   1  -2   7   21.90    1.80
   1   2   7   20.40    1.70
   1   2   7   21.10    1.00
   2  -2   7   16.70    1.60
   2   2   7   11.90    1.50
   2   2   7    9.50    0.50
   3  -2   7  156.18    8.00
   3  -2   7  160.38    6.70
   3   2   7  150.88    6.10
   4  -2   7   16.50    2.80
   4   2   7   16.70    0.80
   5  -2   7    3.90    2.00
   5   2   7    4.90    0.50
   6  -2   7   25.30    3.30
   6  -2   7   21.20    1.10
   6  -2   7   19.70    1.00
   6   2   7   19.00    1.00
   6   2   7   21.00    0.90
   6   2   7   23.70    1.30
   6   2   7   22.60    1.10
   7  -2   7  173.48    7.90
   7  -2   7  156.98    8.10
   7  -2   7  143.69    6.40
   7  -2   7  153.38    6.20
   7  -2   7  150.28    6.10
   7   2   7  150.68    6.00
   7   2   7  150.28    6.40
   7   2   7  150.18    6.10
   7   2   7  159.78    6.30
   8  -2   7    0.90    0.60
   8  -2   7    1.40    0.40
   8  -2   7    1.20    0.30
   8   2   7    0.80    0.30
   8   2   7    0.70    0.40
   8   2   7    0.80    0.20
   9  -2   7  129.49    5.00
   9  -2   7  112.59    5.20
   9  -2   7  114.79    4.80
   9   2   7  123.39    4.80
   9   2   7  123.79    4.90
  10  -2   7    5.10    0.60
  10  -2   7    5.60    0.50
  10  -2   7    5.40    0.90
  10   2   7    4.50    0.40
  10   2   7    4.60    0.50
  11  -2   7    4.40    0.60
  11  -2   7    4.30    0.90
  11   2   7    4.90    0.50
  11   2   7    5.30    0.60
  11   2   7    5.80    0.50
  12  -2   7    0.10    0.30
  12  -2   7    0.10    0.60
  12   2   7    0.20    0.20
  12   2   7    0.30    0.40
  12   2   7    0.50    0.20
  13  -2   7   27.10    1.30
  13  -2   7   24.80    1.30
  13  -2   7   25.20    1.30
  13  -2   7   26.80    1.60
  13   2   7   28.90    1.20
  15   3  -7    0.10    0.40
  14  -3  -7    0.20    0.50
 -14   3   7    0.40    0.70
  14   3  -7    0.20    0.50
  13  -3  -7   48.80    2.50
  13   3  -7   41.60    2.00
  13   3  -7   45.40    2.30
 -13   3   7   44.90    2.70
  12  -3  -7    9.40    1.50
  12  -3  -7    8.90    1.50
  12   3  -7   12.50    1.10
  12   3  -7   13.40    1.20
  12   3  -7   13.10    1.20
  12   3  -7   13.10    0.90
 -12   3   7   10.50    1.50
  11  -3  -7   16.00    1.90
  11  -3  -7   17.80    1.50
  11   3  -7   13.40    3.80
 -11   3   7   18.40    1.80
  11   3  -7   19.40    1.50
  11   3  -7   19.00    1.40
  11   3  -7   19.30    1.10
  10  -3  -7    5.70    0.90
  10  -3  -7    6.20    1.30
  10   3  -7    8.20    0.90
  10   3  -7    8.50    0.80
  10   3  -7    7.30    0.90
   9  -3  -7   40.20    2.60
  -9   3   7   36.90    3.10
   9   3  -7   41.10    2.10
   9   3  -7   41.30    1.90
   9   3  -7   40.70    2.00
   8   3  -7   62.89    2.80
   8   3  -7   61.59    2.80
  -8   3   7   55.29    3.70
   8   3  -7   63.59    2.70
  -5   3   7  166.38    7.10
  -4   3   7   47.60    2.60
  -3   3   7  919.91   36.20
  -2   3   7    2.40    0.60
  -2   3   7    2.10    1.10
  -1   3   7    3.80    0.60
  -1   3   7    7.50    1.30
  -1   3   7    5.70    1.20
   0   3   7    9.30    1.30
   0   3   7    6.50    0.70
   1   3   7  976.90   37.80
   1   3   7  969.80   38.30
   2  -3   7   11.10    1.50
   3  -3   7   79.69    5.50
   3  -3   7   85.49    3.90
   4  -3   7  183.58    9.90
   5  -3   7  350.46   16.30
   5   3   7  332.77   13.30
   5   3   7  339.57   13.40
   6  -3   7   39.60    1.70
   6  -3   7   41.70    1.90
   6  -3   7   43.30    4.60
   6   3   7   40.00    1.70
   6   3   7   43.00    1.90
   6   3   7   40.20    1.70
   6   3   7   41.00    2.30
   6   3   7   42.00    1.80
   7  -3   7   48.30    4.80
   7  -3   7   46.90    2.00
   7  -3   7   47.40    2.50
   7  -3   7   48.80    2.20
   7   3   7   48.80    1.90
   7   3   7   44.10    2.10
   7   3   7   45.40    2.20
   7   3   7   46.30    2.00
   7   3   7   47.00    2.20
   8  -3   7    9.50    1.10
   8  -3   7    9.80    0.90
   8  -3   7   10.30    0.70
   8  -3   7   10.20    2.60
   8   3   7   10.00    0.60
   8   3   7   10.60    0.90
   8   3   7   10.20    0.60
   9  -3   7   25.80    1.40
   9  -3   7   25.70    1.20
   9  -3   7   24.80    1.80
   9   3   7   27.20    1.20
   9   3   7   25.20    1.20
   9   3   7   27.00    1.40
  10  -3   7    0.20    0.40
  10  -3   7    0.10    0.20
  10  -3   7   -1.00    0.70
  10   3   7    0.20    0.40
  10   3   7   -0.10    0.20
  10   3   7    0.00    0.30
  11  -3   7   53.39    2.30
  11  -3   7   47.30    2.10
  11  -3   7   54.39    2.70
  11   3   7   50.69    2.10
  11   3   7   52.79    2.30
  12  -3   7    2.00    0.70
  12  -3   7    1.90    0.40
  13  -3   7    0.00    0.60
  13  -3   7    0.20    0.30
  14  -4  -7    0.70    0.50
 -14   4   7   -0.20    0.70
  14   4  -7    0.70    0.50
  13  -4  -7    9.70    1.30
  13   4  -7    8.30    0.90
 -13   4   7    9.30    1.30
  13   4  -7    8.30    0.70
  12  -4  -7    0.10    0.90
  12   4  -7    1.20    0.70
  12   4  -7    0.50    0.40
 -12   4   7   -0.30    0.80
  12   4  -7    0.80    0.60
  12   4  -7    0.80    0.40
  11  -4  -7   19.70    1.90
  11   4  -7   21.70    1.20
 -11   4   7   20.50    1.80
  11   4  -7   21.90    1.50
  11   4  -7   21.30    1.50
  10  -4  -7    4.80    1.20
  10   4  -7    7.30    0.70
 -10   4   7    5.80    1.20
  10   4  -7    6.50    0.90
  10   4  -7    6.20    0.90
   9  -4  -7   42.90    2.70
  -9   4   7   42.10    2.50
  -9   4   7   42.60    3.10
   9   4  -7   43.40    2.20
   9   4  -7   40.80    2.10
   9   4  -7   43.50    2.00
   8   4  -7   64.59    2.80
   8   4  -7   60.49    2.70
  -8   4   7   57.99    3.80
   8   4  -7   60.09    2.80
  -8   4   7   62.69    3.20
   7   4  -7   12.50    1.00
   7   4  -7   12.50    1.00
  -7   4   7   13.10    1.30
  -6   4   7   66.69    3.10
  -5   4   7  480.05   19.00
  -4   4   7   62.69    3.10
  -3  -4   7    4.60    0.50
  -3   4   7    3.60    1.10
  -2  -4   7    0.80    0.40
  -2   4   7    0.90    0.50
  -2   4   7    1.30    1.00
  -1  -4   7  477.65   20.40
  -1   4   7  552.34   20.60
  -1   4   7  544.85   20.90
   0  -4   7  176.88    7.40
   0   4   7  200.88    7.60
   1   4   7  124.39    5.00
   2  -4   7  102.29    4.70
   3  -4   7  468.35   20.70
   4  -4   7   11.10    3.00
   5  -4   7    0.20    2.30
   6  -4   7   64.49    3.10
   6  -4   7   62.49    2.80
   6  -4   7   66.29    6.00
   6  -4   7   62.59    2.60
   6  -4   7   61.29    2.80
   6   4   7   59.99    2.70
   6   4   7   62.69    2.80
   7  -4   7  138.59    5.40
   7  -4   7  131.19    8.80
   7  -4   7  133.59    5.50
   7  -4   7  130.59    5.50
   7  -4   7  127.39    5.80
   7   4   7  137.19    5.50
   7   4   7  116.89    5.40
   7   4   7  148.59    5.60
   7   4   7  144.39    5.30
   8  -4   7    0.40    2.10
   8  -4   7    2.30    0.90
   8  -4   7    2.00    0.30
   8  -4   7    1.90    0.50
   8   4   7    2.20    0.50
   8   4   7    1.70    0.50
   8   4   7    1.50    0.20
   9  -4   7   41.00    2.00
   9  -4   7   44.00    2.50
   9  -4   7   43.30    1.80
   9  -4   7   40.10    4.00
   9   4   7   43.60    1.80
   9   4   7   40.70    2.00
  10  -4   7    3.30    0.60
  10  -4   7    3.40    0.90
  10  -4   7    2.80    0.40
  11  -4   7    2.10    0.50
  11  -4   7    2.00    0.80
  11  -4   7    1.90    0.30
  12  -4   7    0.80    0.70
  12  -4   7    0.30    0.40
  13  -4   7   11.80    1.20
  14  -5  -7    2.20    0.50
  14   5  -7    2.00    0.50
  13  -5  -7   20.20    1.80
 -13   5   7   17.60    1.50
  13   5  -7   17.40    1.20
  13   5  -7   16.60    1.00
  13   5  -7   18.90    1.30
  12   5  -7    4.60    0.60
  12   5  -7    4.00    0.70
  12   5  -7    3.90    0.80
 -12   5   7    2.80    0.90
  11  -5  -7   36.60    2.60
  11   5  -7   38.20    2.00
  11   5  -7   37.30    1.80
 -11   5   7   38.60    2.40
  11   5  -7   37.00    2.00
  10  -5  -7   20.90    2.00
  10   5  -7   22.00    1.50
 -10   5   7   19.60    2.30
  10   5  -7   20.30    1.20
  10   5  -7   21.20    1.40
 -10   5   7   20.20    1.70
  -9   5   7   14.10    1.40
   9   5  -7   13.80    1.10
   9   5  -7   12.00    0.90
   9   5  -7   10.80    1.20
  -9   5   7   11.70    2.00
   8   5  -7   34.30    1.80
  -8   5   7   29.30    2.90
   8   5  -7   34.70    1.70
  -8   5   7   33.70    2.10
   8   5  -7   32.90    1.80
   7   5  -7   45.40    2.10
   7   5  -7   45.30    2.10
  -7   5   7   41.30    3.20
  -7   5   7   49.70    2.50
  -6   5   7   19.70    1.40
  -5   5   7    1.80    0.50
  -4  -5   7   99.49    4.20
  -4   5   7  102.49    4.10
  -3  -5   7  402.76   15.80
  -2  -5   7    4.40    0.50
  -1  -5   7    2.00    0.40
   0  -5   7   51.29    2.20
   1  -5   7  310.07   12.60
   1   5   7  336.27   12.70
   3  -5   7  280.07   13.80
   4  -5   7   75.99    6.50
   5  -5   7  204.58    8.90
   5  -5   7  238.58   12.80
   5  -5   7  213.68    9.10
   5  -5   7  214.88    8.70
   5   5   7  218.58    8.70
   5   5   7  234.08    8.80
   6  -5   7    6.70    1.00
   6  -5   7    6.70    3.30
   6  -5   7    8.10    0.60
   6  -5   7    8.30    1.10
   6   5   7    8.10    0.80
   6   5   7    8.60    0.70
   7  -5   7   26.00    5.00
   7  -5   7   27.30    1.50
   7  -5   7   27.20    1.30
   7  -5   7   27.80    1.90
   7   5   7   24.60    1.50
   8  -5   7   11.50    3.60
   8  -5   7   10.90    1.30
   8  -5   7   10.90    0.70
   8  -5   7   13.20    0.90
   8   5   7    8.60    0.70
   9  -5   7    0.50    0.30
   9  -5   7    0.60    2.00
   9  -5   7    0.80    0.80
   9   5   7    0.60    0.20
  10  -5   7   -0.40    0.80
  10  -5   7   -0.10    0.20
  10  -5   7   -0.10    0.40
  11  -5   7   12.00    1.30
  11  -5   7   11.00    0.90
  11  -5   7   12.10    0.70
  12  -5   7    3.70    0.90
  12  -5   7    2.90    0.50
  13  -5   7   -1.00    0.50
  14  -6  -7    0.00    0.40
  14   6  -7    0.10    0.40
 -13   6   7    6.60    0.90
  13   6  -7    5.80    0.70
  13   6  -7    5.00    0.50
  13   6  -7    4.50    0.70
  12   6  -7    1.60    0.40
  12   6  -7    2.30    0.60
 -12   6   7    2.20    0.80
  12   6  -7    1.70    0.70
  11  -6  -7   12.60    1.70
 -11   6   7   14.00    1.40
  11   6  -7   15.50    1.30
  11   6  -7   14.50    1.00
  11   6  -7   14.50    1.30
  10  -6  -7    2.70    1.10
  10   6  -7    2.20    0.50
 -10   6   7    1.00    0.90
  10   6  -7    1.80    0.70
  10   6  -7    2.50    0.70
 -10   6   7    0.80    1.40
   9   6  -7   23.40    1.60
   9   6  -7   24.80    1.30
  -9   6   7   23.90    2.50
  -9   6   7   22.00    1.70
   9   6  -7   22.40    1.50
  -8   6   7   74.69    3.60
   8   6  -7   75.19    3.20
  -8   6   7   76.39    4.40
   8   6  -7   75.29    3.30
  -7   6   7   15.50    1.30
   7   6  -7   13.10    1.00
   7   6  -7   13.50    1.00
  -7   6   7   15.80    1.30
  -7   6   7   15.70    2.00
  -6   6   7   78.19    4.40
   6   6  -7   87.79    3.50
   6   6  -7   84.59    3.70
   6   6  -7   86.39    3.50
  -6   6   7   79.99    3.90
  -6   6   7   83.39    3.70
  -5  -6   7   88.49    3.80
  -5   6   7   88.69    3.70
  -4  -6   7    2.40    0.50
  -3  -6   7   23.00    1.20
  -2  -6   7   63.89    2.70
  -1  -6   7  213.78    8.50
   0  -6   7    5.30    0.60
   0   6   7    6.50    0.60
   1  -6   7   35.40    1.60
   1   6   7   39.70    1.70
   2  -6   7   69.09    2.90
   2   6   7   71.09    2.90
   4  -6   7   58.59    2.50
   4  -6   7   55.49    2.90
   4   6   7   60.99    2.60
   5  -6   7   10.80    1.20
   5  -6   7    8.40    0.70
   5  -6   7   11.40    3.70
   5  -6   7    8.10    1.10
   5   6   7    9.90    0.80
   6  -6   7    9.10    0.70
   6  -6   7    9.60    3.80
   6  -6   7    9.70    1.10
   6  -6   7    9.80    1.30
   6   6   7    8.60    0.80
   7  -6   7    1.10    3.00
   7  -6   7    1.70    0.90
   7  -6   7    2.50    0.40
   7  -6   7    2.30    0.60
   7   6   7    3.40    0.60
   8  -6   7    2.40    3.00
   8  -6   7   -0.10    0.30
   8  -6   7    0.00    0.40
   8  -6   7    0.00    0.80
   9  -6   7   23.40    1.90
   9  -6   7   22.60    1.20
   9  -6   7   17.20    3.80
  10  -6   7    4.90    0.50
  10  -6   7    6.90    1.10
  11  -6   7    0.40    0.80
  11  -6   7    0.50    0.20
  12  -6   7    6.80    0.90
  13   7  -7    3.30    0.60
  13   7  -7    2.50    0.40
  13   7  -7    2.10    0.50
 -13   7   7    2.80    0.90
  12   7  -7   -0.10    0.60
  12   7  -7    0.00    0.30
 -12   7   7    0.20    0.50
  12   7  -7    0.60    0.50
 -12   7   7   -0.60    0.50
  11   7  -7   18.70    1.30
 -11   7   7   17.80    1.30
  11   7  -7   18.40    1.30
  11   7  -7   17.20    1.10
  10   7  -7   39.40    2.00
  10   7  -7   36.20    1.80
 -10   7   7   36.80    2.20
 -10   7   7   36.20    2.90
  10   7  -7   39.70    2.00
   9   7  -7    7.40    0.90
  -9   7   7   10.00    1.90
  -9   7   7   10.40    1.20
   9   7  -7    9.40    0.90
   9   7  -7    8.50    1.00
  -8   7   7   -0.20    0.60
   8   7  -7    0.50    0.40
   8   7  -7    0.10    0.50
  -8   7   7    0.50    0.80
  -8   7   7    0.00    1.30
  -7   7   7   22.30    2.40
   7   7  -7   23.90    1.30
  -7   7   7   20.50    1.80
   7   7  -7   22.10    1.40
  -7   7   7   22.00    1.60
  -7   7   7   23.30    1.40
  -6   7   7    2.80    0.80
  -6   7   7    2.30    0.50
   6   7  -7    2.00    0.80
   6   7  -7    2.80    0.60
   6   7  -7    2.90    0.50
   6   7  -7    3.30    0.70
  -6   7   7    2.40    1.40
  -6   7   7    3.60    0.80
  -5  -7   7   17.00    1.20
   5   7  -7   16.20    1.30
   5   7  -7   18.90    1.10
  -5   7   7   20.60    1.40
   5   7  -7   17.80    1.10
  -5   7   7   18.40    2.10
  -5   7   7   16.10    1.40
   5   7  -7   15.10    1.20
  -4  -7   7  102.19    4.00
   4   7  -7   97.09    3.90
   4   7  -7   89.09    4.10
  -4   7   7   88.99    4.00
   4   7  -7   93.59    4.00
  -4   7   7   88.69    3.90
  -3  -7   7  178.78    7.00
  -3   7   7  165.88    6.90
  -2  -7   7    0.40    0.40
   2   7  -7    0.50    0.50
  -2   7   7    0.50    0.30
  -1  -7   7   13.00    0.80
  -1   7   7   11.30    0.70
   0  -7   7   98.39    4.00
   0   7   7   94.19    3.90
   0   7   7   95.39    4.00
   1  -7   7  155.38    6.10
   1   7   7  154.78    6.20
   1   7   7  146.89    6.00
   2  -7   7   32.90    1.50
   2   7   7   32.90    1.30
   2   7   7   31.80    1.50
   2   7   7   31.30    1.40
   3  -7   7   20.50    1.10
   3  -7   7   18.50    1.80
   3   7   7   20.90    1.20
   4  -7   7  193.58    8.10
   4  -7   7  208.58    8.60
   4   7   7  211.58    8.20
   5  -7   7   78.59    3.30
   5  -7   7   72.69    3.80
   5   7   7   83.89    3.40
   6  -7   7   24.30    1.70
   6  -7   7   28.10    2.00
   6  -7   7   26.30    1.30
   6   7   7   27.20    1.50
   7  -7   7   14.20    1.30
   7  -7   7   17.20    1.80
   7  -7   7   14.70    1.00
   7  -7   7    9.60    4.10
   8  -7   7    2.70    0.50
   8  -7   7    2.40    0.60
   8  -7   7    2.80    1.00
   8  -7   7    3.70    3.10
   9  -7   7   15.70    1.70
   9  -7   7   19.80    1.10
  10  -7   7    3.30    0.40
  10  -7   7    3.50    1.00
  11  -7   7   18.80    1.70
  11  -7   7   21.40    1.00
  12  -7   7    0.70    0.60
  13   8  -7    2.30    0.50
 -13   8   7    1.20    0.60
  13   8  -7    0.90    0.40
 -12   8   7   12.30    1.50
  12   8  -7   11.70    1.00
  12   8  -7    9.10    0.90
  12   8  -7   11.90    0.80
 -11   8   7    6.20    0.70
  11   8  -7    4.70    0.50
  11   8  -7    4.50    0.70
 -11   8   7    4.10    0.90
  11   8  -7    4.80    0.70
 -10   8   7    6.00    0.70
 -10   8   7    4.50    1.00
  10   8  -7    6.30    0.90
  10   8  -7    6.70    0.80
  10   8  -7    6.30    0.60
  -9   8   7   12.90    1.10
   9   8  -7   10.00    1.10
  -9   8   7    8.80    1.70
   9   8  -7   11.10    0.90
  -9   8   7   10.60    1.60
   9   8  -7   12.70    1.10
  -9   8   7    9.60    0.90
   8   8  -7   88.79    3.70
  -8   8   7   92.69    4.90
  -8   8   7   84.19    4.10
   8   8  -7   89.69    3.80
  -7   8   7    3.20    0.80
   7   8  -7    2.70    0.50
  -7   8   7    4.10    1.60
   7   8  -7    3.00    0.60
  -7   8   7    3.80    0.90
  -6  -8   7   82.09    3.80
  -6   8   7   83.49    3.90
   6   8  -7   87.89    3.80
  -6   8   7   84.79    4.70
   6   8  -7   86.19    3.60
   6   8  -7   89.09    3.60
  -6   8   7   82.69    3.90
  -5  -8   7  133.79    5.50
   5   8  -7  132.79    5.40
   5   8  -7  134.09    5.50
  -5   8   7  146.69    5.70
   5   8  -7  112.79    5.80
  -5   8   7  129.09    5.40
  -5   8   7  126.99    5.50
   5   8  -7  136.99    5.40
  -5   8   7  126.69    6.20
   5   8  -7  131.59    5.60
  -4  -8   7   24.80    1.40
   4   8  -7   24.10    1.40
  -4   8   7   23.50    1.40
   4   8  -7   23.60    1.30
  -4   8   7   26.60    2.40
  -4   8   7   23.30    1.40
   4   8  -7   21.20    1.60
  -4   8   7   24.00    1.60
   4   8  -7   22.90    1.30
  -4   8   7   22.70    1.30
  -3  -8   7    4.00    0.60
  -3   8   7    4.10    0.60
  -3   8   7    5.60    0.90
   3   8  -7    3.90    0.60
  -3   8   7    3.60    0.50
  -3   8   7    4.30    1.40
   3   8  -7    2.60    0.60
   3   8  -7    3.40    0.50
   3   8  -7    3.30    0.80
  -2  -8   7   53.49    2.30
  -2   8   7   49.50    2.20
  -2   8   7   53.79    2.50
   2   8  -7   44.20    2.50
   2   8  -7   49.90    2.20
   2   8  -7   50.59    2.40
   2   8  -7   55.49    2.70
  -2   8   7   49.20    2.30
  -1  -8   7  151.98    6.00
   1   8  -7  153.58    6.50
   1   8  -7  150.98    6.00
  -1   8   7  149.88    6.30
  -1   8   7  145.99    5.90
  -1   8   7  142.09    6.00
   0  -8   7   38.70    1.80
   0   8   7   38.40    1.70
   0   8  -7   42.50    2.30
   0   8   7   39.10    2.10
   0   8  -7   36.20    1.80
   0   8   7   35.80    1.90
   0   8   7   36.30    1.80
   1  -8   7    6.20    0.70
   1  -8   7    7.50    1.20
   1   8   7    6.80    0.90
   1   8   7    5.40    0.50
   1   8   7    6.40    0.70
   1   8   7    5.90    0.60
   2  -8   7  119.69    4.70
   2  -8   7  114.79    5.30
   2   8   7  123.49    4.60
   2   8   7  118.69    4.80
   2   8   7  107.99    4.60
   2   8   7  117.59    5.00
   2   8   7  109.69    4.80
   3  -8   7   52.89    2.90
   3  -8   7   47.80    2.10
   3   8   7   52.99    2.30
   3   8   7   47.50    2.20
   4  -8   7   12.90    1.50
   4  -8   7   11.00    0.90
   4   8   7   12.20    1.00
   5  -8   7   10.40    0.80
   5  -8   7   12.50    1.50
   6  -8   7   36.20    2.60
   6  -8   7   40.60    1.80
   6  -8   7   37.80    2.20
   7  -8   7   60.49    3.40
   7  -8   7   66.99    2.80
   7  -8   7   63.49    3.10
   8  -8   7    7.50    3.80
   8  -8   7   14.30    1.60
   8  -8   7   12.50    0.90
   8  -8   7   12.50    1.20
   9  -8   7   13.20    1.50
   9  -8   7   11.40    0.80
  10  -8   7    3.40    0.40
  10  -8   7    2.80    0.90
  11  -8   7    0.80    0.70
  11  -8   7    0.70    0.20
  12   9  -7    0.00    0.50
  12   9  -7   -0.10    0.40
 -12   9   7    0.10    0.50
 -11   9   7   -0.20    0.50
  11   9  -7    0.70    0.40
  11   9  -7    0.40    0.50
 -11   9   7    0.20    0.70
  11   9  -7    1.20    0.60
 -10   9   7   14.40    1.60
  10   9  -7   13.40    0.90
  10   9  -7   14.60    1.20
  10   9  -7   15.40    1.20
 -10   9   7   14.70    1.10
  -9   9   7    5.40    1.00
   9   9  -7    5.70    0.80
  -9   9   7    6.40    0.80
   9   9  -7    5.90    0.80
   9   9  -7    6.80    0.70
   8   9  -7    3.10    0.60
  -8   9   7    2.00    0.60
   8   9  -7    2.70    0.60
  -8   9   7    0.60    1.30
  -8   9   7    2.00    0.70
  -7   9   7   24.70    2.50
   7   9  -7   23.70    1.40
  -7   9   7   23.30    1.50
  -7   9   7   25.30    1.70
   7   9  -7   27.30    1.50
  -7   9   7   24.20    1.80
  -6  -9   7    1.20    0.60
  -6   9   7    1.00    1.40
  -6   9   7    1.30    0.60
  -6   9   7    1.20    0.70
  -6   9   7    1.30    0.60
   6   9  -7    2.00    0.50
  -5  -9   7    5.70    0.80
   5   9  -7    4.20    0.80
  -5   9   7    8.20    1.10
   5   9  -7    6.00    0.90
   5   9  -7    6.10    0.80
  -5   9   7    7.10    0.80
  -5   9   7    7.20    1.00
  -5   9   7    6.00    1.70
   5   9  -7    6.90    0.70
  -4  -9   7   29.90    1.60
   4   9  -7   28.80    1.50
  -4   9   7   26.50    1.60
  -4   9   7   28.10    1.80
  -4   9   7   25.40    2.60
  -4   9   7   28.10    1.50
   4   9  -7   26.40    1.90
   4   9  -7   27.50    1.70
   4   9  -7   27.50    1.60
  -3  -9   7   60.99    2.70
   3   9  -7   60.59    2.60
  -3   9   7   54.59    2.50
  -3   9   7   60.79    2.90
  -3   9   7   58.19    2.60
   3   9  -7   57.99    2.80
   3   9  -7   57.79    2.60
  -3   9   7   49.30    3.40
  -2  -9   7   16.30    1.10
  -2   9   7   18.90    1.90
  -2   9   7   16.10    1.40
  -2   9   7   16.10    1.00
   2   9  -7   17.90    1.10
   2   9  -7   16.10    1.30
   2   9  -7   15.10    1.40
  -2   9   7   17.20    1.20
   2   9  -7   16.20    1.10
  -1  -9   7   11.40    0.90
   1   9  -7   11.90    0.90
  -1   9   7   11.40    1.20
  -1   9   7   11.10    1.00
  -1   9   7   11.00    0.80
   1   9  -7   12.50    1.20
   0  -9   7   74.59    3.10
   0   9   7   72.89    3.40
   0   9   7   69.09    3.10
   0   9   7   73.79    3.00
   0   9  -7   74.29    3.50
   0   9   7   63.69    3.20
   0   9  -7   71.79    3.10
   1  -9   7   65.39    2.70
   1   9   7   62.99    3.10
   1   9   7   64.09    2.60
   1   9   7   61.29    2.80
  -1   9  -7   64.99    3.20
  -1   9  -7   61.19    2.70
   1   9   7   58.39    3.10
   2  -9   7   32.90    1.60
   2  -9   7   33.20    2.40
   2   9   7   32.40    1.40
   2   9   7   35.60    1.50
   2   9   7   33.00    2.00
   2   9   7   31.90    1.70
  -2   9  -7   33.40    2.30
   3  -9   7    0.20    0.40
   3  -9   7    0.50    0.90
   4  -9   7  123.39    5.60
   5  -9   7   94.29    4.50
   5  -9   7   96.69    4.00
   6  -9   7   31.00    1.50
   6  -9   7   28.90    2.20
   6  -9   7   29.40    2.00
   7  -9   7   17.80    1.50
   7  -9   7   17.00    1.10
   7  -9   7   16.30    1.70
   8  -9   7   -0.40    0.80
   8  -9   7    0.00    0.30
   8  -9   7    0.40    0.50
   9  -9   7    3.30    0.40
   9  -9   7    1.60    0.90
  10  -9   7    0.40    0.70
  10  -9   7    1.40    0.30
  12  10  -7   12.70    0.90
  11  10  -7    3.40    0.60
 -11  10   7    3.30    0.60
  11  10  -7    3.50    0.50
  11  10  -7    4.10    0.60
  10  10  -7    3.50    0.60
 -10  10   7    4.40    0.60
 -10  10   7    3.70    0.70
  10  10  -7    4.60    0.70
   9  10  -7    3.80    0.70
   9  10  -7    3.00    0.70
  -9  10   7    2.70    0.70
  -9  10   7    3.00    0.60
   8  10  -7    3.30    0.70
  -8  10   7    3.60    0.70
  -8  10   7    3.80    0.70
  -7  10   7    0.00    0.50
  -7  10   7   -0.30    0.70
  -7  10   7   -0.30    0.60
   7  10  -7    0.60    0.50
  -7  10   7   -0.30    1.20
  -6 -10   7    5.10    0.80
  -6  10   7    5.90    0.80
  -6  10   7    6.10    1.50
  -6  10   7    7.70    1.10
  -6  10   7    5.30    0.70
   6  10  -7    6.20    0.70
  -5 -10   7   13.40    1.20
  -5  10   7   11.60    1.10
   5  10  -7   12.90    1.30
  -5  10   7   12.40    1.80
   5  10  -7   13.60    1.30
   5  10  -7   12.90    1.20
  -5  10   7   13.80    1.40
   5  10  -7   13.10    1.00
  -5  10   7   11.80    1.00
  -4 -10   7    4.00    0.70
  -4  10   7    3.80    1.50
   4  10  -7    5.40    0.70
  -4  10   7    5.70    1.00
   4  10  -7    3.90    0.80
  -4  10   7    4.70    0.70
  -4  10   7    5.60    0.60
   4  10  -7    4.20    0.80
   4  10  -7    6.40    0.80
  -3 -10   7    1.40    0.50
  -3  10   7    1.20    0.40
   3  10  -7    0.80    0.60
   3  10  -7    0.70    0.50
  -3  10   7    1.50    0.50
  -3  10   7    1.60    1.30
   3  10  -7    0.60    0.40
   3  10  -7    0.10    0.70
  -3  10   7    1.10    0.70
  -2 -10   7   38.40    1.90
  -2  10   7   35.70    2.20
  -2  10   7   37.50    1.70
   2  10  -7   36.90    1.80
  -2  10   7   37.10    2.80
  -2  10   7   35.60    1.90
   2  10  -7   35.90    2.10
   2  10  -7   36.40    1.90
  -1 -10   7   23.00    1.40
   1  10  -7   24.80    1.60
  -1  10   7   23.70    1.40
   1  10  -7   20.20    1.60
  -1  10   7   24.30    1.20
   1  10  -7   22.80    1.60
   1  10  -7   22.30    1.30
  -1  10   7   24.50    1.70
   0 -10   7   33.90    1.70
   0  10   7   35.60    1.80
   0  10  -7   34.30    1.70
   0  10   7   36.70    1.60
   0  10  -7   34.10    2.10
   0  10   7   33.30    2.10
   1 -10   7    0.80    0.40
   1  10   7    0.60    0.50
   1  10   7    0.60    0.30
  -1  10  -7    0.80    0.60
  -1  10  -7    0.40    0.50
   1  10   7    0.80    0.70
   2 -10   7   21.40    1.20
   2  10   7   22.20    1.00
  -2  10  -7   22.30    1.70
   2  10   7   20.10    1.30
   2  10   7   21.10    1.00
  -2  10  -7   21.10    1.30
  -3  10  -7   29.10    2.00
   3  10   7   29.40    1.30
   3  10   7   28.10    1.60
   4 -10   7    0.80    1.00
  -4  10  -7    0.00    0.70
   5 -10   7   -0.60    0.90
  -5  10  -7    0.00    0.80
   6 -10   7   27.30    1.40
   6 -10   7   26.60    2.30
   6 -10   7   28.50    2.10
   7 -10   7    3.30    1.10
   7 -10   7    5.10    0.50
   7 -10   7    4.40    0.80
   8 -10   7    4.30    1.00
   8 -10   7    4.50    0.50
   8 -10   7    5.30    0.70
   9 -10   7    5.20    1.50
   9 -10   7    5.20    0.50
  10 -10   7    0.70    0.20
  11  11  -7    1.00    0.40
  11  11  -7    0.50    0.40
  10  11  -7    6.20    0.70
  10  11  -7    8.50    0.90
  10  11  -7    7.50    0.70
 -10  11   7    6.00    0.60
  -9  11   7    3.20    0.50
   9  11  -7    2.90    0.60
   9  11  -7    2.60    0.70
  -8  11   7    3.80    0.60
   8  11  -7    4.00    0.60
  -7  11   7    3.00    0.80
   7  11  -7    1.60    0.60
  -7  11   7    3.60    0.60
  -6  11   7    0.20    0.50
  -6  11   7   -0.20    0.70
   6  11  -7    0.00    0.50
  -5 -11   7    1.50    0.60
  -5  11   7    1.10    0.40
   5  11  -7    1.30    0.60
   5  11  -7    0.20    0.50
  -5  11   7    1.10    0.50
  -5  11   7    1.50    0.90
  -5  11   7    1.60    1.20
  -4 -11   7    5.50    0.80
   4  11  -7    7.10    0.80
  -4  11   7    6.60    0.80
  -4  11   7    6.00    1.00
  -4  11   7    5.80    0.60
   4  11  -7    5.80    0.90
   4  11  -7    7.40    0.90
   4  11  -7    6.40    0.90
  -4  11   7    6.70    1.40
  -3 -11   7    4.00    0.70
  -3  11   7    3.60    0.50
   3  11  -7    3.90    0.80
  -3  11   7    4.80    1.00
   3  11  -7    5.40    0.90
   3  11  -7    5.80    0.70
  -3  11   7    4.10    1.30
  -3  11   7    3.00    0.60
   3  11  -7    5.10    0.70
  -2 -11   7   10.60    1.00
  -2  11   7   11.20    1.30
  -2  11   7   11.30    0.80
   2  11  -7   10.40    1.10
   2  11  -7   12.20    1.00
  -2  11   7   11.80    1.00
   2  11  -7   10.60    1.00
   2  11  -7   12.40    1.50
  -2  11   7   15.70    1.70
  -1 -11   7    1.60    0.50
  -1  11   7    1.40    0.80
  -1  11   7    1.40    0.40
  -1  11   7    1.00    0.50
   1  11  -7    1.60    0.60
   1  11  -7    0.40    0.40
   1  11  -7    1.70    0.70
   0 -11   7   19.40    1.20
   0  11   7   18.70    1.30
   0  11   7   21.70    1.10
   0  11  -7   21.20    1.50
   0  11  -7   19.10    1.20
   0  11  -7   18.70    1.50
   0  11   7   19.60    1.70
   0  11   7   19.50    1.20
   1 -11   7    4.60    0.60
  -1  11  -7    4.70    0.90
  -1  11  -7    5.90    0.70
   1  11   7    5.10    0.70
   1  11   7    5.30    0.50
   2 -11   7   18.30    1.10
   2  11   7   18.90    1.20
  -2  11  -7   18.50    1.50
  -2  11  -7   21.30    1.30
   2  11   7   24.10    1.00
  -3  11  -7   15.90    1.10
  -3  11  -7   19.40    1.50
   3  11   7   16.60    0.90
   3  11   7   17.70    1.20
  -4  11  -7   31.70    2.10
  -5  11  -7    0.10    0.70
   6 -11   7    4.20    0.90
  -6  11  -7    5.50    1.00
   7 -11   7    0.80    0.60
   7 -11   7    0.30    0.40
  -7  11  -7    0.50    0.60
   8 -11   7    1.90    0.50
   8 -11   7    1.70    0.30
  -8  11  -7    1.70    0.60
   9 -11   7    3.10    0.30
  10  12  -7    0.80    0.40
  10  12  -7   -0.10    0.30
   9  12  -7    2.90    0.60
   9  12  -7    2.90    0.50
  -9  12   7    2.30    0.40
  -8  12   7   18.40    1.10
   8  12  -7   15.80    1.10
  -7  12   7    0.00    0.40
   7  12  -7   -0.50    0.40
  -6  12   7   23.80    1.30
   6  12  -7   22.70    1.30
  -5 -12   7    5.80    0.80
  -5  12   7   10.40    0.90
   5  12  -7    8.50    0.80
  -5  12   7   10.30    0.90
  -4 -12   7    0.60    0.60
   4  12  -7    0.30    0.50
   4  12  -7   -0.10    0.60
  -4  12   7    0.60    0.50
  -4  12   7    0.00    0.80
  -4  12   7    0.30    0.40
  -3 -12   7    1.20    0.50
   3  12  -7    2.30    0.60
   3  12  -7    0.40    0.60
  -3  12   7    1.40    0.50
   3  12  -7    1.20    0.60
  -3  12   7    1.70    0.90
  -3  12   7    1.40    0.40
   3  12  -7    0.80    0.50
  -2 -12   7   14.70    1.20
  -2  12   7   13.90    0.90
  -2  12   7   14.40    1.10
   2  12  -7   14.80    1.10
   2  12  -7   15.20    1.20
   2  12  -7   15.20    1.50
  -1 -12   7    1.40    0.50
  -1  12   7    2.30    0.60
  -1  12   7    2.20    0.60
   1  12  -7    1.90    0.80
  -1  12   7    1.90    0.40
   1  12  -7    2.70    0.50
   1  12  -7    2.50    0.80
   0 -12   7   21.20    1.30
   0  12   7   24.90    1.20
   0  12   7   26.30    1.40
   0  12   7   27.20    1.30
   0  12  -7   25.50    1.90
   0  12  -7   22.40    1.40
   1 -12   7    0.60    0.50
   1  12   7    0.40    0.30
   1  12   7    0.20    0.30
   1  12   7    0.00    0.40
  -1  12  -7   -0.70    0.40
   2 -12   7   70.29    2.80
  -2  12  -7   64.49    2.90
   2  12   7   65.19    2.90
   2  12   7   66.89    2.80
   2  12   7   67.69    2.80
   2  12   7   68.89    2.70
  -2  12  -7   62.69    3.10
   3  12   7    8.90    0.80
  -3  12  -7    7.30    0.80
  -3  12  -7    7.70    1.00
  -4  12  -7   -0.20    0.50
  -5  12  -7    2.10    0.60
   6 -12   7   29.30    1.70
  -6  12  -7   24.90    1.60
   7 -12   7    0.40    0.30
   7 -12   7    0.70    0.50
  -7  12  -7    0.20    0.40
   8 -12   7    2.40    0.40
   8  13  -7    5.40    0.60
  -8  13   7    4.70    0.50
   8  13  -7    5.20    0.60
  -7  13   7    3.00    0.50
   7  13  -7    3.90    0.60
  -6  13   7    0.90    0.50
   6  13  -7    0.90    0.50
  -5  13   7    0.70    0.50
   5  13  -7    0.60    0.40
  -5  13   7    0.70    0.40
   4  13  -7   12.60    1.00
  -4  13   7   13.10    1.00
  -4  13   7   12.80    0.90
  -4  13   7   12.90    1.00
  -3 -13   7    2.00    0.60
  -3  13   7    1.80    0.40
   3  13  -7    1.50    0.50
   3  13  -7    2.00    0.60
  -3  13   7    2.20    0.60
  -2 -13   7   13.30    1.10
   2  13  -7   12.50    1.10
  -2  13   7   12.30    0.90
   2  13  -7   13.00    1.00
   2  13  -7   13.50    1.20
  -2  13   7   12.90    1.10
  -1 -13   7    0.20    0.50
  -1  13   7    0.50    0.40
  -1  13   7    0.60    0.30
  -1  13   7    0.20    0.50
   1  13  -7    0.60    0.60
   1  13  -7    0.10    0.50
   0 -13   7   39.10    1.90
   0  13  -7   34.00    1.80
   0  13  -7   40.50    2.20
   0  13   7   37.80    1.90
   0  13   7   38.00    1.70
   0  13   7   39.10    1.80
   1 -13   7    0.40    0.40
  -1  13  -7    0.80    0.40
   1  13   7    0.60    0.50
   1  13   7    0.70    0.30
  -1  13  -7    1.00    0.70
   1  13   7    0.90    0.30
   2  13   7    2.50    0.60
   2  13   7    2.40    0.30
  -2  13  -7    2.60    0.80
  -2  13  -7    2.30    0.50
   2  13   7    2.90    0.40
  -3  13  -7    0.20    0.40
  -3  13  -7    0.90    0.70
   3  13   7    0.20    0.50
   6 -13   7    0.20    0.40
   7 -13   7    0.10    0.40
   7  14  -7    0.20    0.40
   7  14  -7    0.40    0.40
   6  14  -7    5.90    0.60
  -6  14   7    4.40    0.70
  -6  14   7    5.10    0.50
  -5  14   7    0.50    0.40
  -5  14   7   -0.10    0.40
  -5  14   7    0.10    0.30
   5  14  -7   -0.10    0.40
  -4  14   7    1.00    0.30
  -4  14   7    1.00    0.40
   4  14  -7    1.00    0.40
  -3  14   7    0.40    0.30
  -3  14   7    0.70    0.40
   3  14  -7    0.40    0.40
   2  14  -7   10.30    0.80
  -2  14   7    9.10    0.70
  -2  14   7   10.10    0.90
  -1  14   7    0.00    0.40
   1  14  -7    0.10    0.40
  -1  14   7    0.30    0.30
  -1  14   7    0.10    0.30
   0  14   7    5.50    0.50
   0  14  -7    5.80    0.90
   0  14   7    4.50    0.40
   0  14   7    4.50    0.60
   0  14  -7    4.20    0.60
   1  14   7    0.10    0.20
   1  14   7    0.10    0.20
  -1  14  -7   -0.20    0.50
  -1  14  -7   -0.50    0.40
   1  14   7   -0.10    0.40
  -2  14  -7   18.20    1.10
   2  14   7   19.60    1.20
  -2  14  -7   21.00    1.40
  -3  14  -7    0.60    0.60
   3  14   7   -0.10    0.40
  -4  14  -7   -0.10    0.50
  -5  14  -7    1.40    0.50
  -4  15   7    3.40    0.40
   4  15  -7    2.80    0.50
   3  15  -7   -0.30    0.30
  -3  15   7    0.00    0.30
  -3  15   7   -0.40    0.40
  -2  15   7    2.20    0.30
  -2  15   7    2.30    0.40
   2  15  -7    2.20    0.40
  -1  15   7    1.80    0.30
  -1  15   7    1.80    0.30
   1  15  -7    2.00    0.40
  -1  15   7    1.70    0.40
   0  15   7    5.50    0.40
   0  15  -7    5.60    0.50
   0  15   7    5.10    0.50
   0  15   7    5.10    0.40
   1  15   7    0.30    0.40
  14   0  -8    0.50    0.40
  14   0  -8    0.00    0.50
  13   0  -8   -0.40    0.30
  13   0  -8    0.00    0.60
  13   0  -8   -0.20    0.60
  12   0  -8  106.69    4.50
  12   0  -8  108.89    4.90
  12   0  -8  108.99    4.70
  12   0  -8  109.29    5.30
  11   0  -8   -0.70    0.50
  11   0  -8   -0.20    0.40
  11   0  -8   -0.10    0.90
  10   0  -8    9.10    0.80
  10   0  -8    9.70    1.50
  10   0  -8    8.10    1.00
   9   0  -8   -0.10    0.50
   9   0  -8    0.80    0.90
   9   0  -8    0.00    0.60
   9   0  -8    0.00    0.40
   8   0  -8  240.08    9.90
   8   0  -8  228.58    9.40
   8   0  -8  235.98    9.30
   7   0  -8   -0.50    0.70
   6   0  -8    2.40    0.90
   5   0  -8    0.50    0.70
   4   0  -8  708.73   27.80
   3   0  -8    0.90    0.60
  -1   0   8   -0.10    1.00
  -1   0   8    0.30    0.40
   0   0   8  454.75   16.90
   0   0   8  412.36   18.40
   0   0   8  419.46   17.30
   1   0   8   -0.30    1.00
   1   0   8    0.10    0.30
   1   0   8   -0.60    1.40
   2   0   8   91.79    4.60
   2   0   8   90.89    4.30
   2   0   8   86.29    4.30
   2   0   8   87.29    3.70
   3   0   8   -0.20    0.30
   3   0   8   -1.00    1.00
   4   0   8  453.65   17.80
   5   0   8    0.10    0.30
   6   0   8  701.43   26.70
   6   0   8  684.63   26.80
   6   0   8  677.83   26.70
   7   0   8    0.00    0.30
   7   0   8    0.00    0.20
   8   0   8    9.70    0.60
   8   0   8    9.80    0.80
   9   0   8    0.40    0.40
   9   0   8    0.00    0.20
  10   0   8  125.19    5.00
  10   0   8  121.49    5.00
  11   0   8    0.50    0.70
  11   0   8   -0.10    0.30
  11   0   8    0.00    0.30
  12   0   8    1.10    0.40
  12   0   8    2.00    0.60
  12   0   8    0.60    0.30
  12   0   8    0.70    0.20
  12   0   8    0.90    0.30
  13   0   8   -0.20    0.20
  13   0   8   -0.30    0.30
  14  -1  -8   26.80    1.40
 -14   1   8   21.50    1.80
  14   1  -8   24.30    1.40
  13  -1  -8    0.90    0.70
  13  -1  -8    0.60    0.60
  13   1  -8    0.40    0.40
  13   1  -8    0.70    0.60
  13   1  -8    0.00    0.50
  12  -1  -8   24.10    2.20
  12  -1  -8   25.50    1.30
  12  -1  -8   24.70    1.70
  12   1  -8   26.20    1.90
  12   1  -8   25.70    1.60
  12   1  -8   26.60    1.40
  11  -1  -8   13.40    1.20
  11  -1  -8   11.30    0.90
  11  -1  -8   12.90    1.70
  11   1  -8   15.70    1.30
  11   1  -8   13.30    1.80
  11   1  -8   12.90    0.90
  10  -1  -8   58.79    2.90
  10  -1  -8   60.99    2.70
  10  -1  -8   60.89    3.40
  10   1  -8   63.09    3.40
  10   1  -8   62.39    2.70
  10   1  -8   61.69    2.90
  10   1  -8   59.49    2.90
   9  -1  -8   14.70    1.20
   9  -1  -8   17.20    1.70
   9  -1  -8   13.50    1.00
   9   1  -8   17.60    1.90
  -9   1   8   12.70    2.00
   9   1  -8   17.00    1.30
   9   1  -8   16.00    1.30
   9   1  -8   13.40    1.00
   8  -1  -8   56.09    3.10
   8   1  -8   59.99    2.50
   8   1  -8   61.39    3.10
  -8   1   8   47.40    3.50
   8   1  -8   53.69    2.60
   8   1  -8   57.89    2.70
   7  -1  -8   11.70    1.40
   7   1  -8   11.10    1.30
   6  -1  -8  328.27   13.10
   6   1  -8  317.67   13.10
   5  -1  -8    1.80    0.80
   5   1  -8    1.50    0.80
   4  -1  -8   71.69    3.30
   4   1  -8   74.19    3.30
  -3   1   8    5.50    1.40
   3   1  -8    8.50    0.90
  -2   1   8  237.88    9.90
  -1   1   8   41.70    1.90
  -1   1   8   32.20    3.50
  -1   1   8   32.90    2.30
   0  -1   8  218.58    9.30
   0   1   8  217.28    9.30
   0   1   8  228.08    9.90
   0   1   8  220.78    8.80
   1  -1   8    2.40    1.10
   1  -1   8    2.20    0.40
   1   1   8    2.10    1.10
   1   1   8    1.70    0.40
   2  -1   8  326.07   12.80
   2  -1   8  316.97   14.20
   2  -1   8  334.17   13.80
   2  -1   8  334.07   13.30
   2   1   8  325.27   13.20
   2   1   8  309.07   12.70
   3  -1   8    0.30    1.00
   3  -1   8    0.40    1.30
   3  -1   8    0.70    1.40
   3   1   8    0.00    0.20
   3   1   8    0.50    1.10
   4  -1   8  530.85   21.20
   4  -1   8  513.95   21.20
   4   1   8  493.55   20.00
   5  -1   8   41.10    1.80
   5   1   8   40.60    1.80
   5   1   8   43.30    1.90
   6  -1   8   50.39    2.30
   6  -1   8   52.49    2.10
   6   1   8   50.69    2.20
   6   1   8   54.89    2.10
   7  -1   8    0.00    0.20
   7  -1   8    0.20    0.40
   7   1   8    0.20    0.40
   7   1   8    0.00    0.30
   7   1   8    0.20    0.50
   7   1   8    0.40    0.20
   8  -1   8   67.19    2.90
   8  -1   8   67.99    2.70
   8   1   8   66.29    2.80
   8   1   8   67.39    2.90
   8   1   8   66.19    2.70
   9  -1   8    0.70    0.40
   9  -1   8   -0.50    0.70
   9   1   8    0.70    0.40
   9   1   8    0.40    0.20
  10  -1   8    0.70    0.70
  10  -1   8    0.20    0.40
  10   1   8    0.50    0.30
  10   1   8    0.40    0.30
  11  -1   8    0.80    0.40
  11  -1   8    0.30    0.30
  11  -1   8   -0.20    0.70
  11  -1   8    0.90    0.30
  11   1   8    0.40    0.40
  11   1   8    0.70    0.30
  11   1   8    0.60    0.30
  12  -1   8   15.10    0.90
  12  -1   8   16.40    0.90
  12  -1   8   15.50    0.90
  12  -1   8   16.70    1.00
  12  -1   8   16.10    1.30
  12   1   8   14.40    0.80
  12   1   8   15.40    1.00
  12   1   8   15.10    0.80
  12   1   8   16.30    0.80
  13  -1   8    0.50    0.50
  13  -1   8    0.20    0.20
  13  -1   8    0.60    0.20
  13  -1   8    0.50    0.30
  13  -1   8    0.60    0.30
  13   1   8    0.30    0.20
  13   1   8    0.50    0.20
  14  -2  -8    0.80    0.40
  14   2  -8    1.30    0.50
 -14   2   8    1.10    0.70
  13  -2  -8    0.00    0.60
  13   2  -8    0.10    0.60
  13   2  -8    0.30    0.40
  13   2  -8    0.40    0.50
 -13   2   8   -0.20    0.80
  12  -2  -8   33.60    2.50
  12  -2  -8   34.40    1.70
  12   2  -8   38.20    2.00
  12   2  -8   36.80    2.10
 -12   2   8   35.30    2.40
  12   2  -8   37.80    1.80
  11  -2  -8    4.90    1.20
  11  -2  -8    5.20    0.60
  11  -2  -8    6.70    0.90
  11   2  -8    5.80    0.90
  11   2  -8    6.90    1.00
  11   2  -8    6.00    0.60
  10  -2  -8   21.50    1.60
  10  -2  -8   21.50    2.00
  10  -2  -8   21.50    1.20
  10   2  -8   22.10    1.50
  10   2  -8   22.80    1.30
  10   2  -8   22.60    1.50
   9  -2  -8    2.20    1.00
   9   2  -8    3.10    0.50
  -9   2   8    4.00    1.50
   9   2  -8    2.80    0.70
   9   2  -8    2.60    0.70
   9   2  -8    1.60    1.00
   8  -2  -8  236.08    9.90
  -8   2   8  211.48   10.00
   8   2  -8  251.77    9.90
   8   2  -8  232.68    9.40
   8   2  -8  237.38    9.30
   8   2  -8  235.98    9.50
   7  -2  -8    4.80    1.00
   7   2  -8    5.00    1.10
   6   2  -8   76.19    3.60
  -5   2   8   26.10    2.10
   5   2  -8   24.40    1.70
  -4   2   8  140.79    6.40
   4   2  -8  147.79    6.10
  -3   2   8    0.20    1.00
  -2   2   8   45.40    2.70
  -2   2   8   43.10    2.30
  -1   2   8    0.60    0.40
  -1   2   8    1.30    1.10
  -1   2   8   -0.20    1.40
   0   2   8  102.29    4.80
   0   2   8  100.99    4.20
   1  -2   8    8.90    1.50
   1   2   8    7.20    0.60
   1   2   8    8.90    1.40
   2  -2   8  163.98    7.20
   2   2   8  173.98    7.20
   2   2   8  159.18    6.50
   3  -2   8   30.30    3.20
   3  -2   8   34.90    2.20
   3   2   8   31.90    1.40
   4  -2   8  428.96   18.30
   4   2   8  398.16   16.10
   5  -2   8   24.90    3.20
   5  -2   8   22.10    1.10
   5   2   8   22.00    1.10
   5   2   8   21.80    0.90
   5   2   8   18.50    1.00
   6  -2   8  285.17   12.10
   6  -2   8  262.77   10.50
   6  -2   8  265.17   10.40
   6  -2   8  261.57   12.10
   6   2   8  257.27   10.40
   6   2   8  279.97   10.60
   6   2   8  271.17   10.40
   6   2   8  251.87   10.50
   7  -2   8    5.80    0.50
   7  -2   8    6.20    0.90
   7  -2   8    6.10    0.60
   7   2   8    5.80    0.70
   7   2   8    5.20    0.40
   7   2   8    5.00    0.50
   8  -2   8    5.80    0.90
   8  -2   8    6.20    0.60
   8  -2   8    3.50    0.40
   8   2   8    4.80    0.60
   8   2   8    4.80    0.40
   8   2   8    5.00    0.50
   9  -2   8    0.60    0.40
   9  -2   8    0.80    0.20
   9  -2   8    0.20    0.70
   9   2   8    0.60    0.20
   9   2   8    0.10    0.30
   9   2   8    0.10    0.40
  10  -2   8   74.49    3.70
  10  -2   8   78.49    3.30
  10   2   8   77.59    3.20
  10   2   8   78.49    3.30
  10   2   8   81.59    3.20
  11  -2   8    2.50    0.40
  11  -2   8    2.00    0.40
  11  -2   8    3.80    0.80
  11   2   8    2.20    0.30
  11   2   8    2.10    0.30
  11   2   8    2.90    0.50
  12  -2   8    1.50    0.40
  12  -2   8    1.50    0.30
  12  -2   8    1.30    0.70
  12  -2   8    1.70    0.40
  12   2   8    1.60    0.30
  12   2   8    1.50    0.40
  13  -2   8    1.70    0.60
  13  -2   8    0.70    0.30
  13  -2   8    0.40    0.20
  14  -3  -8   16.10    1.10
  14   3  -8   13.70    0.80
  14   3  -8   14.40    1.00
 -14   3   8   12.30    1.20
  13  -3  -8   23.10    1.70
 -13   3   8   17.90    1.70
  13   3  -8   20.70    1.20
  13   3  -8   22.00    1.40
  12  -3  -8   10.80    1.60
 -12   3   8   13.00    1.60
  12   3  -8   10.60    1.10
  12   3  -8   10.10    1.10
  12   3  -8   12.30    0.90
  12   3  -8   11.40    1.30
  11  -3  -8   21.00    2.10
  11   3  -8   26.10    1.60
  11   3  -8   24.20    1.60
  11   3  -8   23.70    1.30
 -11   3   8   24.20    2.00
  10  -3  -8   38.60    2.70
  10   3  -8   44.40    2.20
  10   3  -8   43.30    2.00
  10   3  -8   41.40    2.20
 -10   3   8   42.10    2.60
   9  -3  -8    0.30    0.90
   9   3  -8    0.40    0.40
  -9   3   8   -0.10    1.40
   9   3  -8    0.50    0.50
   9   3  -8   -0.30    0.60
   8  -3  -8   17.00    1.70
  -8   3   8   16.50    2.10
   8   3  -8   16.80    1.30
   8   3  -8   15.60    1.20
   8   3  -8   16.70    1.00
   7   3  -8    3.30    0.70
   7   3  -8    4.00    0.70
  -5   3   8   -0.90    1.00
  -4   3   8   45.90    2.70
  -3   3   8    1.40    1.20
  -2   3   8   85.99    4.10
  -2   3   8   84.29    5.10
  -1   3   8   17.70    1.20
  -1   3   8   17.50    1.80
   0   3   8  118.49    4.90
   0   3   8  118.99    5.40
   1  -3   8  136.49    6.40
   1   3   8  150.18    6.40
   1   3   8  143.49    5.70
   2  -3   8  565.74   23.10
   2   3   8  588.74   22.50
   3  -3   8   91.99    5.80
   3  -3   8   84.79    4.20
   4  -3   8  136.99    8.10
   5  -3   8   12.70    0.90
   5  -3   8   12.50    0.70
   5  -3   8   12.00    0.90
   5  -3   8   13.40    3.00
   5   3   8   11.30    0.90
   6  -3   8   15.80    1.40
   6  -3   8   16.00    3.20
   6  -3   8   15.50    0.80
   6  -3   8   13.90    1.00
   6   3   8   16.00    0.70
   6   3   8   14.90    1.00
   6   3   8   14.30    0.80
   6   3   8   14.30    1.00
   6   3   8   16.40    1.00
   7  -3   8    0.30    0.70
   7  -3   8    1.10    0.40
   7  -3   8    0.70    0.20
   7  -3   8    1.50    1.90
   7   3   8    0.50    0.40
   7   3   8    0.60    0.20
   7   3   8    0.30    0.40
   8  -3   8   50.19    2.10
   8  -3   8   49.80    2.70
   8  -3   8   49.60    2.30
   8   3   8   48.50    2.00
   8   3   8   50.49    2.30
   8   3   8   48.70    2.10
   8   3   8   49.30    2.20
   9  -3   8    1.40    0.30
   9  -3   8    2.10    0.80
   9  -3   8    2.00    0.50
   9   3   8    1.70    0.30
   9   3   8    1.80    0.50
  10  -3   8    0.20    0.70
  10  -3   8    0.30    0.20
  10  -3   8    0.20    0.40
  10   3   8    0.40    0.40
  11  -3   8    3.10    0.80
  11  -3   8    3.30    0.50
  11   3   8    4.30    0.60
  12  -3   8   17.80    1.00
  12  -3   8   18.60    1.50
  13  -3   8    1.30    0.60
  14   4  -8    3.90    0.40
  14   4  -8    4.80    0.60
 -14   4   8    4.60    0.70
  13   4  -8    6.80    0.80
 -13   4   8    5.10    0.90
  13   4  -8    8.60    0.70
  12   4  -8   49.90    2.60
  12   4  -8   51.89    2.40
  12   4  -8   56.59    2.50
  12   4  -8   52.59    2.60
 -12   4   8   52.89    3.00
  11  -4  -8    1.30    1.10
 -11   4   8    1.90    0.90
  11   4  -8    2.00    0.50
  11   4  -8    0.90    0.70
  11   4  -8    1.90    0.60
  10  -4  -8    1.00    1.00
 -10   4   8    1.40    0.90
 -10   4   8    1.10    1.40
  10   4  -8    2.40    0.50
  10   4  -8    2.00    0.60
  10   4  -8    2.20    0.70
   9  -4  -8    1.00    0.90
   9   4  -8   -0.10    0.60
   9   4  -8    0.30    0.40
   9   4  -8    0.70    0.60
  -9   4   8   -1.50    1.30
  -9   4   8    0.10    0.70
   8   4  -8  212.08    8.50
   8   4  -8  215.68    8.50
   8   4  -8  206.28    8.60
  -8   4   8  206.18    9.30
  -8   4   8  220.38    8.90
  -7   4   8    1.50    1.30
  -7   4   8   -0.10    0.60
   7   4  -8    0.20    0.50
   7   4  -8   -0.80    0.50
   7   4  -8    0.40    0.40
  -6   4   8  103.19    4.50
  -5   4   8  133.79    5.50
  -4   4   8  377.96   14.80
  -4   4   8  354.56   14.30
  -3   4   8   47.20    2.70
  -2   4   8   17.20    1.80
  -1   4   8   59.19    3.20
  -1   4   8   57.49    2.70
   0   4   8  318.57   12.60
   1   4   8  134.09    5.40
   2  -4   8   19.40    1.90
   3  -4   8    4.70    2.20
   4  -4   8  169.48    9.80
   5  -4   8    7.80    0.70
   5  -4   8   10.70    3.20
   5  -4   8    6.70    0.60
   5  -4   8   10.30    1.10
   5  -4   8    6.90    0.80
   5   4   8    8.40    0.70
   5   4   8    7.40    0.70
   6  -4   8   99.09    4.20
   6  -4   8  103.29    4.20
   6  -4   8  101.09    4.00
   6  -4   8   96.89    4.50
   6  -4   8  102.69    7.40
   6   4   8   96.69    4.10
   6   4   8  103.09    4.20
   7  -4   8    5.40    0.90
   7  -4   8    6.80    2.90
   7  -4   8    4.80    0.60
   7  -4   8    4.40    0.40
   7   4   8    4.80    0.60
   7   4   8    5.20    0.70
   8  -4   8    1.90    1.90
   8  -4   8    2.00    0.80
   8  -4   8    1.70    0.50
   8  -4   8    1.70    0.30
   8   4   8    1.60    0.50
   8   4   8    1.80    0.50
   9  -4   8   14.90    1.10
   9  -4   8   16.60    1.50
   9  -4   8   14.40    0.80
   9   4   8   10.60    0.90
   9   4   8   18.60    1.10
  10  -4   8   13.60    1.00
  10  -4   8   14.10    1.40
  10  -4   8   12.10    0.70
  10   4   8   14.70    1.00
  11  -4   8    2.00    0.80
  11  -4   8    1.70    0.50
  12  -4   8    0.00    0.30
  12  -4   8   -0.10    0.60
  14  -5  -8   19.40    1.20
  14   5  -8   15.40    1.10
  13   5  -8    4.00    0.50
  13   5  -8    4.70    0.70
 -13   5   8    3.80    0.80
  12   5  -8   -0.30    0.60
 -12   5   8    0.20    0.60
  12   5  -8    0.00    0.40
  12   5  -8    0.40    0.50
  11  -5  -8   24.30    2.10
  11   5  -8   25.30    1.60
  11   5  -8   24.50    1.30
  11   5  -8   24.80    1.50
 -11   5   8   22.70    1.80
  10  -5  -8   53.19    3.30
 -10   5   8   54.49    3.70
 -10   5   8   57.79    3.10
  10   5  -8   57.89    2.80
  10   5  -8   60.09    2.60
  10   5  -8   60.19    2.70
   9   5  -8    9.40    1.00
   9   5  -8   10.10    1.00
  -9   5   8    9.20    1.30
  -9   5   8   11.00    1.80
   9   5  -8   10.10    0.90
   8   5  -8   -0.30    0.50
   8   5  -8    0.00    0.50
   8   5  -8   -0.50    0.40
  -8   5   8   -0.40    0.60
  -8   5   8   -2.30    1.30
  -7   5   8   -0.70    0.60
  -7   5   8   -0.90    1.20
   7   5  -8   -0.50    0.40
   7   5  -8   -0.20    0.40
  -7   5   8    0.20    0.60
   6   5  -8  319.07   12.60
  -6   5   8  314.77   13.30
   6   5  -8  320.97   12.50
   6   5  -8  302.67   12.70
  -6   5   8  330.97   12.70
  -5   5   8    2.70    0.50
  -3  -5   8   17.10    1.00
  -2  -5   8  142.39    5.70
  -1  -5   8   84.39    3.50
   0  -5   8   74.29    3.00
   3  -5   8    0.60    2.10
   4  -5   8  111.59    4.50
   4  -5   8  111.59    5.00
   4  -5   8  116.19    8.10
   4   5   8  120.29    4.70
   4   5   8  102.39    4.60
   5  -5   8   -0.80    2.30
   5  -5   8    0.20    0.70
   5  -5   8    0.90    0.50
   5  -5   8    0.80    0.30
   5   5   8    0.60    0.40
   5   5   8    1.10    0.40
   6  -5   8    1.80    0.40
   6  -5   8    0.10    2.50
   6  -5   8    2.10    0.50
   6  -5   8    2.80    0.90
   6   5   8    1.70    0.40
   6   5   8    2.20    0.50
   7  -5   8   12.40    1.40
   7  -5   8   11.40    3.50
   7  -5   8   11.40    0.80
   7  -5   8   12.20    1.00
   7   5   8   12.20    1.00
   7   5   8   10.80    0.90
   8  -5   8   27.90    4.10
   8  -5   8   34.10    2.20
   8  -5   8   29.50    1.70
   8  -5   8   33.30    1.50
   8   5   8   32.60    1.60
   8   5   8   33.70    1.70
   9  -5   8    2.20    0.90
   9  -5   8    1.30    0.30
   9  -5   8    2.00    0.50
   9  -5   8    1.90    1.60
  10  -5   8    0.70    0.40
  10  -5   8    0.70    0.80
  10  -5   8    0.40    0.20
  11  -5   8    3.10    0.50
  11  -5   8    4.00    0.90
  11  -5   8    3.50    0.30
  12  -5   8   18.70    1.40
  14  -6  -8    0.30    0.50
  14   6  -8    0.20    0.40
 -13   6   8   -0.10    0.40
  13   6  -8    0.20    0.30
  13   6  -8    0.10    0.50
  13   6  -8    0.00    0.40
 -12   6   8   12.90    1.20
  12   6  -8   13.70    1.10
  12   6  -8   14.50    1.20
  12   6  -8   12.90    0.90
  11  -6  -8    1.60    1.10
  11   6  -8    3.20    0.70
 -11   6   8    2.40    0.70
  11   6  -8    2.20    0.50
  11   6  -8    2.70    0.70
  10  -6  -8    0.10    0.90
  10   6  -8   -0.30    0.40
  10   6  -8    0.10    0.60
 -10   6   8   -1.50    1.30
 -10   6   8   -0.30    0.60
  10   6  -8   -0.20    0.60
   9   6  -8   15.20    1.00
  -9   6   8   12.30    2.00
   9   6  -8   14.70    1.20
   9   6  -8   13.10    1.10
  -9   6   8   11.60    1.30
  -8   6   8   95.69    5.40
   8   6  -8  108.09    4.70
  -8   6   8  113.89    4.80
  -8   6   8  112.89    4.80
   8   6  -8  112.99    4.60
  -8   6   8  111.59    5.60
   8   6  -8  112.79    4.60
   7   6  -8    1.80    0.50
  -7   6   8    1.30    0.60
  -7   6   8    1.30    0.70
  -7   6   8    0.60    0.70
   7   6  -8    0.30    0.50
  -7   6   8    1.50    1.40
   6   6  -8   67.49    2.90
   6   6  -8   65.59    3.10
  -6   6   8   64.69    3.90
  -6   6   8   62.99    3.20
   6   6  -8   69.69    2.90
  -6   6   8   67.99    2.90
  -6   6   8   65.49    3.10
  -5   6   8    0.60    0.60
  -5   6   8    1.50    1.30
   5   6  -8    0.80    0.50
  -5   6   8    0.50    0.50
   5   6  -8    0.30    0.60
   5   6  -8    1.90    0.50
  -4  -6   8  242.38    9.20
  -4   6   8  215.78    9.10
  -3  -6   8    0.30    0.40
   3   6  -8    0.30    0.70
  -2  -6   8    0.40    0.40
  -1  -6   8    0.70    0.30
   0  -6   8    5.20    0.50
   0   6   8    6.10    0.60
   1  -6   8    5.20    0.50
   1   6   8    4.90    0.40
   3  -6   8    1.10    0.30
   3  -6   8    2.00    0.80
   3   6   8    1.00    0.50
   3   6   8    0.20    0.50
   4  -6   8    8.50    1.20
   4  -6   8    7.50    1.10
   4  -6   8    9.30    3.40
   4  -6   8   10.50    0.80
   4   6   8   12.60    0.90
   4   6   8   11.60    0.90
   5  -6   8    0.70    0.80
   5  -6   8    0.30    0.30
   5  -6   8    0.10    2.60
   5  -6   8    0.20    0.50
   5   6   8    0.40    0.40
   6  -6   8   41.00    2.50
   6  -6   8   41.30    2.10
   6  -6   8   41.60    6.00
   6  -6   8   42.40    1.90
   6   6   8   42.70    2.00
   7  -6   8   -0.60    2.70
   7  -6   8    2.10    0.40
   7  -6   8    2.60    0.90
   7  -6   8    2.90    0.60
   7   6   8    3.00    0.60
   8  -6   8   15.50    0.90
   8  -6   8   18.00    1.80
   8  -6   8   15.00    3.80
   9  -6   8    4.20    1.10
   9  -6   8    3.90    0.40
   9  -6   8    4.20    2.40
  10  -6   8   30.70    2.10
  10  -6   8   32.20    1.50
  11  -6   8   -0.60    0.20
  11  -6   8    0.00    0.70
  11  -6   8   -0.10    0.60
  12  -6   8    0.10    0.60
  13   7  -8    3.10    0.40
  13   7  -8    4.40    0.60
 -13   7   8    3.40    0.80
  13   7  -8    2.70    0.60
 -12   7   8    1.00    0.50
  12   7  -8    1.50    0.60
  12   7  -8    1.00    0.50
 -12   7   8    0.30    0.70
  12   7  -8    1.10    0.30
  11   7  -8   11.70    1.10
  11   7  -8    9.90    1.00
 -11   7   8    9.30    0.80
 -11   7   8   10.80    1.60
  11   7  -8    9.00    0.80
  10  -7  -8   57.09    3.40
  10   7  -8   64.29    2.80
  10   7  -8   65.39    3.00
  10   7  -8   67.89    2.90
 -10   7   8   63.49    3.80
 -10   7   8   59.09    2.90
 -10   7   8   65.39    3.40
   9   7  -8   18.20    1.40
  -9   7   8   13.50    1.10
   9   7  -8   15.90    1.10
  -9   7   8   15.20    1.80
  -9   7   8   17.00    2.20
   9   7  -8   15.70    1.30
   8   7  -8    0.60    0.40
  -8   7   8   -0.20    0.70
  -8   7   8    0.30    0.50
   8   7  -8    0.80    0.60
  -8   7   8   -0.10    0.80
  -8   7   8    0.60    1.40
  -7   7   8   30.60    2.10
  -7   7   8   35.90    3.00
   7   7  -8   34.80    1.70
   7   7  -8   34.40    1.70
  -7   7   8   35.10    2.00
  -6   7   8  121.69    5.40
   6   7  -8  130.79    5.20
  -6   7   8  130.19    5.40
  -6   7   8  125.99    6.20
   6   7  -8  126.49    5.20
   6   7  -8  126.09    5.40
   5   7  -8    0.30    0.50
  -5   7   8   -0.20    1.30
   5   7  -8    0.40    0.60
  -5   7   8    0.00    0.40
   5   7  -8    0.60    0.50
  -5   7   8    0.40    0.60
  -5   7   8    0.20    0.50
  -4  -7   8    7.00    0.80
  -4   7   8    7.40    0.90
   4   7  -8    8.10    1.00
  -4   7   8    5.60    0.80
   4   7  -8    7.70    0.70
  -4   7   8    7.40    1.60
   4   7  -8    8.10    0.80
  -4   7   8    6.00    0.60
   4   7  -8    7.40    0.70
  -3  -7   8  106.79    4.30
  -3   7   8  108.19    4.50
   3   7  -8   96.29    4.40
   3   7  -8  104.69    4.70
  -3   7   8  101.19    4.20
  -3   7   8  101.59    4.30
  -2  -7   8  102.59    4.10
  -2   7   8   93.69    4.00
   2   7  -8   97.39    4.50
  -1  -7   8    0.90    0.40
  -1   7   8    0.40    0.30
   0  -7   8   19.40    1.00
   0   7   8   16.60    0.90
   0   7   8   16.20    0.90
   1  -7   8   34.90    2.40
   1  -7   8   36.10    1.60
   1   7   8   30.60    1.80
   1   7   8   34.70    1.40
   1   7   8   33.60    1.50
   1   7   8   34.10    1.50
   2  -7   8    3.50    1.00
   2  -7   8    1.60    0.40
   2   7   8    2.00    0.50
   3  -7   8   63.79    3.30
   3  -7   8   61.59    2.70
   3   7   8   63.59    2.80
   4  -7   8   42.70    1.90
   4  -7   8   38.10    2.60
   4   7   8   43.50    2.00
   5  -7   8    1.10    0.60
   5  -7   8    1.70    0.90
   5  -7   8    1.50    0.40
   5   7   8    0.80    0.50
   6  -7   8    1.30    3.00
   6  -7   8    1.50    0.90
   6  -7   8    0.80    0.30
   6  -7   8    0.40    0.50
   6   7   8    1.80    0.50
   7  -7   8   13.10    1.10
   7  -7   8   12.10    1.50
   7  -7   8    7.90    3.70
   7  -7   8   12.00    0.90
   8  -7   8   53.29    2.90
   8  -7   8   52.49    2.30
   8  -7   8   51.29    2.20
   8  -7   8   37.70    5.30
   9  -7   8   27.50    2.00
   9  -7   8   23.60    1.20
  10  -7   8    0.20    0.30
  10  -7   8    0.60    0.90
  11  -7   8   17.80    1.50
  11  -7   8   17.30    0.80
  13   8  -8    1.20    0.40
  13   8  -8    1.30    0.40
 -13   8   8    0.60    0.50
 -12   8   8    3.40    0.60
  12   8  -8    2.70    0.60
  12   8  -8    2.90    0.60
 -12   8   8    3.60    0.80
  12   8  -8    3.20    0.40
 -11   8   8   11.80    1.50
  11   8  -8    9.00    0.90
 -11   8   8   11.70    1.00
  11   8  -8   11.70    1.10
  11   8  -8   10.40    0.80
 -10   8   8    5.40    1.40
 -10   8   8    5.60    0.70
  10   8  -8    5.20    0.80
  10   8  -8    4.50    0.60
  10   8  -8    5.30    0.80
 -10   8   8    4.90    1.00
  -9   8   8   38.20    2.00
   9   8  -8   39.80    2.10
   9   8  -8   38.40    1.90
   9   8  -8   40.50    2.00
  -9   8   8   43.40    3.20
  -9   8   8   39.50    2.30
  -8   8   8   41.10    3.30
   8   8  -8   36.90    1.90
  -8   8   8   34.00    2.10
   8   8  -8   36.00    1.80
  -8   8   8   36.50    2.20
   7   8  -8   23.50    1.40
  -7   8   8   26.20    1.70
  -7   8   8   29.90    2.90
   7   8  -8   25.90    1.50
  -7   8   8   25.60    1.80
  -6   8   8    9.50    1.80
   6   8  -8    8.90    0.90
   6   8  -8    9.10    0.80
  -6   8   8    7.20    0.90
  -6   8   8    7.80    1.10
   6   8  -8    9.10    1.00
   5   8  -8   45.70    2.10
  -5   8   8   42.70    2.10
  -5   8   8   41.60    2.10
  -5   8   8   43.60    2.10
  -5   8   8   45.40    3.20
   5   8  -8   42.10    2.30
  -5   8   8   47.10    2.40
   5   8  -8   45.20    2.10
  -4  -8   8  111.39    4.40
  -4   8   8  103.19    4.60
   4   8  -8  103.09    4.50
   4   8  -8  103.39    4.30
  -4   8   8  100.19    5.20
   4   8  -8  102.69    4.30
  -4   8   8  100.79    4.30
  -4   8   8  100.79    4.30
   4   8  -8  103.29    4.40
  -3  -8   8   47.90    2.20
   3   8  -8   45.70    2.10
  -3   8   8   46.10    2.10
   3   8  -8   44.60    2.20
   3   8  -8   44.70    2.10
  -3   8   8   47.70    2.40
   3   8  -8   42.60    2.40
  -3   8   8   45.60    2.20
  -3   8   8   43.80    3.10
  -2  -8   8    2.30    0.50
  -2   8   8    0.90    0.50
  -2   8   8    1.50    0.40
   2   8  -8    1.60    0.50
   2   8  -8    2.20    0.80
   2   8  -8    2.20    0.60
  -2   8   8    1.20    0.70
   2   8  -8    2.50    0.70
  -1  -8   8  137.99    5.50
  -1  -8   8  122.49    6.30
  -1   8   8  139.99    5.80
  -1   8   8  135.79    5.50
   1   8  -8  143.19    6.00
  -1   8   8  140.39    5.40
   1   8  -8  128.59    5.60
   1   8  -8  133.99    5.50
  -1   8   8  131.99    5.40
   0  -8   8   29.80    1.40
   0  -8   8   25.00    2.30
   0   8   8   28.00    1.30
   0   8   8   33.80    1.80
   0   8   8   28.50    1.50
   0   8   8   27.80    1.30
   0   8   8   24.50    2.00
   1  -8   8   21.20    2.00
   1  -8   8   25.40    1.20
   1   8   8   21.40    1.50
   1   8   8   22.30    1.00
   1   8   8   21.40    1.10
   1   8   8   21.70    1.30
   1   8   8   22.30    1.00
   2  -8   8    6.00    0.60
   2  -8   8    8.30    1.30
   2   8   8    7.30    0.70
   2   8   8    5.50    0.40
   2   8   8    5.80    0.50
   3  -8   8    8.80    0.80
   3  -8   8   10.90    1.40
   3   8   8   10.80    0.90
   4  -8   8   61.09    3.50
   4  -8   8   67.59    2.90
   4   8   8   73.29    3.10
   5  -8   8   57.29    2.50
   5  -8   8   55.49    3.20
   5  -8   8   55.39    2.80
   5   8   8   58.99    2.60
   6  -8   8   26.70    1.30
   6  -8   8   25.50    1.70
   6  -8   8   27.00    2.20
   7  -8   8   20.20    2.00
   7  -8   8   18.90    1.40
   7  -8   8   14.10    4.40
   7  -8   8   18.60    1.10
   8  -8   8   -0.30    0.40
   8  -8   8    0.20    0.90
   8  -8   8   -0.20    0.30
   9  -8   8    7.60    0.70
   9  -8   8    7.90    1.20
  10  -8   8    6.60    0.60
  10  -8   8    5.80    1.00
  11  -8   8    2.70    0.20
  11  -8   8    4.00    0.70
  12   9  -8    1.30    0.50
  12   9  -8    1.90    0.50
 -12   9   8    1.60    0.40
  11   9  -8   12.90    1.00
  11   9  -8   11.90    0.80
 -11   9   8   13.50    1.00
 -11   9   8   13.90    1.30
  11   9  -8   13.80    1.10
 -10   9   8    2.10    0.70
  10   9  -8    1.80    0.40
  10   9  -8    2.00    0.60
  10   9  -8    2.30    0.60
 -10   9   8    3.00    0.60
   9   9  -8    0.50    0.50
   9   9  -8    0.20    0.40
   9   9  -8    0.90    0.60
  -9   9   8    0.30    0.50
  -9   9   8   -0.60    0.60
  -9   9   8    0.40    1.20
   8   9  -8    0.50    0.40
   8   9  -8    0.80    0.50
  -8   9   8    0.30    0.50
  -8   9   8    0.20    0.60
  -8   9   8    0.40    0.70
  -8   9   8    0.70    1.40
  -7   9   8    9.20    1.20
  -7   9   8    7.00    1.80
   7   9  -8    7.60    0.90
  -7   9   8    6.90    1.00
  -7   9   8    7.00    0.80
   7   9  -8    7.50    0.70
   6   9  -8   24.90    1.40
   6   9  -8   24.70    1.40
  -6   9   8   24.70    1.70
  -6   9   8   25.90    1.50
  -6   9   8   25.10    1.50
  -6   9   8   27.20    2.90
  -5  -9   8   28.30    1.70
   5   9  -8   29.10    1.50
   5   9  -8   31.70    1.90
  -5   9   8   30.60    1.70
   5   9  -8   32.30    1.60
  -5   9   8   30.90    1.90
   5   9  -8   30.40    2.00
  -5   9   8   32.60    2.90
  -5   9   8   31.70    1.60
  -4  -9   8    0.00    0.50
   4   9  -8   -0.10    0.50
  -4   9   8    1.20    0.50
   4   9  -8    0.40    0.50
  -4   9   8    0.20    0.40
  -4   9   8   -0.30    1.20
  -4   9   8    0.20    0.60
   4   9  -8    0.30    0.50
   4   9  -8    0.40    0.60
  -3  -9   8   77.59    3.30
  -3   9   8   71.89    3.20
  -3   9   8   74.29    3.50
   3   9  -8   75.79    3.30
  -3   9   8   73.09    4.10
  -3   9   8   74.89    3.20
   3   9  -8   71.99    3.40
   3   9  -8   74.39    3.20
  -2  -9   8   42.60    2.00
  -2   9   8   42.20    2.20
  -2   9   8   39.40    1.80
   2   9  -8   34.10    2.20
   2   9  -8   41.60    1.90
   2   9  -8   40.90    2.30
   2   9  -8   39.50    2.00
  -2   9   8   39.50    1.90
  -1  -9   8    1.80    0.50
  -1   9   8    3.20    0.60
   1   9  -8    2.30    0.50
  -1   9   8    2.30    0.70
  -1   9   8    2.90    0.40
  -1   9   8    3.00    0.40
   1   9  -8    1.90    0.70
   0  -9   8   11.80    0.90
   0   9  -8   12.00    1.30
   0   9  -8   12.00    1.00
   0   9   8   11.80    1.20
   0   9   8   10.70    0.80
   0   9   8   10.60    0.70
   0   9   8   10.30    1.00
   1  -9   8   55.49    2.30
   1  -9   8   49.90    3.10
   1   9   8   51.39    2.20
   1   9   8   51.99    2.70
   1   9   8   50.39    2.20
   1   9   8   51.79    2.20
   1   9   8   52.19    2.40
  -1   9  -8   54.29    2.90
   2  -9   8   48.90    2.10
   2  -9   8   44.90    2.80
   2   9   8   48.80    2.00
   2   9   8   48.30    2.00
   2   9   8   49.50    2.60
   3  -9   8   19.70    2.00
   4  -9   8    2.60    1.00
   4  -9   8    1.90    0.40
   5  -9   8    4.00    0.50
   5  -9   8    2.40    0.90
   5  -9   8    3.70    1.10
   6  -9   8   42.10    1.80
   6  -9   8   33.60    2.50
   6  -9   8   37.10    2.20
   7  -9   8    2.10    0.60
   7  -9   8    2.80    1.00
   7  -9   8    2.30    0.40
   8  -9   8    9.30    1.30
   8  -9   8   10.80    0.90
   8  -9   8   11.40    0.80
   9  -9   8    9.90    1.20
   9  -9   8   11.90    0.80
  10  -9   8    0.00    0.70
  10  -9   8    0.00    0.20
 -11  10   8    1.60    0.40
  11  10  -8    1.10    0.50
  11  10  -8    1.30    0.50
  10  10  -8    1.60    0.60
 -10  10   8    2.30    0.50
  10  10  -8    2.10    0.60
  -9  10   8   25.30    1.40
   9  10  -8   23.80    1.50
   9  10  -8   25.00    1.50
  -9  10   8   25.10    1.40
  -8  10   8    1.20    0.60
  -8  10   8    1.70    1.30
   8  10  -8    0.60    0.50
  -8  10   8    0.70    0.80
  -7  10   8    0.70    0.80
  -7  10   8    0.90    0.60
   7  10  -8    0.60    0.50
  -7  10   8   -0.10    1.20
  -6  10   8   -0.10    0.50
  -6  10   8    0.00    0.80
   6  10  -8    0.30    0.50
  -6  10   8    1.60    1.30
   5  10  -8    1.90    0.70
   5  10  -8    3.20    0.60
  -5  10   8    2.90    0.70
  -5  10   8    3.10    1.40
  -5  10   8    2.90    0.50
  -5  10   8    3.10    0.90
   5  10  -8    2.30    0.70
  -4 -10   8    5.50    0.80
   4  10  -8    4.80    0.90
   4  10  -8    6.50    0.80
  -4  10   8    6.20    1.50
   4  10  -8    6.60    0.90
   4  10  -8    6.20    0.70
  -4  10   8    5.70    0.60
  -4  10   8    6.20    0.80
  -4  10   8    6.20    1.00
  -3 -10   8   15.00    1.20
   3  10  -8   16.90    1.20
  -3  10   8   16.00    1.20
   3  10  -8   14.70    1.40
  -3  10   8   16.90    2.00
  -3  10   8   17.80    1.50
   3  10  -8   16.90    1.10
  -3  10   8   16.30    1.00
  -2 -10   8    0.70    0.50
  -2  10   8    0.70    0.70
  -2  10   8    0.50    0.50
   2  10  -8    1.50    0.60
  -2  10   8    1.20    1.30
  -2  10   8    0.30    0.40
   2  10  -8    1.20    0.70
   2  10  -8    1.20    0.50
  -1 -10   8   70.19    3.00
   1  10  -8   67.79    3.30
  -1  10   8   68.99    2.90
  -1  10   8   69.59    2.90
  -1  10   8   68.49    3.30
  -1  10   8   68.59    3.00
   1  10  -8   68.39    3.00
   1  10  -8   64.19    3.20
   0 -10   8   18.20    1.10
   0  10   8   16.50    0.90
   0  10  -8   15.20    1.40
   0  10   8   16.10    1.50
   0  10   8   16.00    1.00
   0  10   8   15.10    1.10
   0  10  -8   14.90    1.10
   1 -10   8    6.90    0.80
   1  10   8    7.50    0.80
   1  10   8    6.90    0.60
   1  10   8    7.50    1.10
   1  10   8    6.20    0.60
  -1  10  -8    6.90    1.10
   2  10   8    9.90    0.60
  -2  10  -8    9.60    1.30
   2  10   8    9.10    0.60
   2  10   8    9.20    0.80
   3 -10   8    3.70    1.30
  -3  10  -8    3.20    1.00
   4 -10   8   14.30    1.60
   5 -10   8    6.80    0.70
   5 -10   8    7.90    1.30
   6 -10   8    1.70    1.00
   6 -10   8    0.50    0.60
   6 -10   8    0.90    0.40
   7 -10   8   12.90    1.40
   7 -10   8   13.20    0.90
   7 -10   8   12.80    1.30
   8 -10   8    0.20    0.30
   8 -10   8    0.80    0.80
   8 -10   8    0.10    0.40
   9 -10   8    9.90    1.20
   9 -10   8   13.00    0.70
  11  11  -8    1.90    0.70
  10  11  -8    5.50    0.70
 -10  11   8    5.10    0.50
  10  11  -8    5.80    0.60
  -9  11   8    0.80    0.40
   9  11  -8    0.20    0.50
   9  11  -8   -0.70    0.40
  -8  11   8    0.60    0.50
   8  11  -8   -0.30    0.50
   7  11  -8    2.80    0.60
  -7  11   8    2.50    0.80
  -7  11   8    3.10    0.60
  -6  11   8    0.20    0.50
  -6  11   8   -0.40    0.70
   6  11  -8   -0.30    0.50
  -6  11   8   -1.00    1.10
  -5  11   8   -0.10    0.40
  -5  11   8   -0.10    0.50
  -5  11   8    0.00    1.10
  -5  11   8    0.80    0.70
   5  11  -8    0.40    0.50
  -4 -11   8    0.70    0.50
  -4  11   8    0.60    0.50
  -4  11   8   -0.90    0.70
   4  11  -8    0.30    0.50
   4  11  -8   -0.30    0.60
   4  11  -8    0.50    0.70
  -4  11   8   -1.00    1.10
   4  11  -8    0.50    0.50
  -4  11   8   -0.10    0.40
  -3 -11   8   47.50    2.30
   3  11  -8   47.60    2.30
  -3  11   8   44.00    3.00
  -3  11   8   46.50    2.20
  -3  11   8   46.80    2.10
  -3  11   8   44.90    2.60
   3  11  -8   46.10    2.60
   3  11  -8   43.10    2.40
   3  11  -8   47.10    2.20
  -2 -11   8   16.80    1.20
  -2  11   8   17.20    1.60
  -2  11   8   17.70    1.90
   2  11  -8   14.50    1.70
   2  11  -8   17.00    1.20
  -2  11   8   15.90    1.20
   2  11  -8   17.10    1.10
  -2  11   8   14.80    0.90
   2  11  -8   15.00    1.40
  -1 -11   8   -0.20    0.50
  -1  11   8   -0.50    0.50
  -1  11   8    0.00    0.80
  -1  11   8    0.00    0.30
   1  11  -8    0.20    0.50
   1  11  -8    0.10    0.60
  -1  11   8    0.20    0.40
   0 -11   8   18.80    1.20
   0  11   8   18.60    1.00
   0  11  -8   17.30    1.10
   0  11   8   17.20    1.00
   0  11   8   17.60    1.20
   0  11   8   15.80    1.60
   0  11  -8   18.90    1.50
   0  11  -8   18.00    1.40
   1 -11   8   19.50    1.10
   1  11   8   15.10    0.90
  -1  11  -8   18.00    1.20
   1  11   8   18.70    1.00
   1  11   8   18.00    1.00
  -1  11  -8   20.00    1.50
   1  11   8   18.70    1.20
  -1  11  -8   16.70    1.40
   2  11   8    9.70    0.70
   2  11   8    9.80    0.60
   2  11   8    9.70    0.90
  -2  11  -8    8.50    1.20
  -3  11  -8   12.90    1.40
  -4  11  -8    7.80    1.20
  -5  11  -8    3.90    0.90
   6 -11   8    6.10    0.60
   6 -11   8    6.00    0.90
  -6  11  -8    5.10    1.00
   7 -11   8    5.90    0.50
   7 -11   8    8.20    0.90
  -7  11  -8    6.00    1.00
   8 -11   8    3.40    0.40
  -9  12   8   14.20    0.90
   9  12  -8   14.00    1.00
   9  12  -8   15.60    1.00
   8  12  -8    0.80    0.50
   8  12  -8    0.90    0.50
  -8  12   8    0.60    0.40
   7  12  -8    0.70    0.50
  -7  12   8    1.10    0.40
  -6  12   8    0.20    0.40
  -6  12   8    1.00    0.50
   6  12  -8    0.10    0.50
   5  12  -8   12.60    1.00
  -5  12   8   15.70    1.10
  -5  12   8   14.40    1.10
  -5  12   8   13.80    1.50
  -4  12   8    3.40    0.90
  -4  12   8    2.90    0.50
   4  12  -8    3.00    0.60
  -4  12   8    2.50    0.60
  -3 -12   8    3.50    0.60
   3  12  -8    4.30    0.60
   3  12  -8    4.60    0.80
  -3  12   8    4.50    0.50
  -3  12   8    4.90    1.00
   3  12  -8    4.20    0.70
   3  12  -8    4.30    0.80
  -3  12   8    5.00    0.70
  -2 -12   8   18.00    1.20
  -2  12   8   19.50    1.70
   2  12  -8   17.70    1.20
  -2  12   8   21.00    1.30
   2  12  -8   16.50    1.50
  -2  12   8   20.80    1.10
   2  12  -8   18.60    1.30
   2  12  -8   21.30    1.70
  -1 -12   8   61.29    2.90
   1  12  -8   67.79    3.30
  -1  12   8   71.59    2.90
  -1  12   8   67.89    2.90
   1  12  -8   62.99    2.90
   1  12  -8   66.29    3.10
  -1  12   8   69.79    2.80
   0 -12   8    1.20    0.50
   0  12   8    2.20    0.50
   0  12   8    1.50    0.40
   0  12   8    1.10    0.30
   0  12  -8    1.70    0.50
   1  12   8    0.00    0.30
   1  12   8   -0.10    0.30
   1  12   8    0.30    0.30
   1  12   8    0.60    0.50
  -1  12  -8    0.60    0.40
   2  12   8    5.50    0.70
  -2  12  -8    4.80    0.80
  -3  12  -8   11.20    1.10
  -4  12  -8    3.10    0.70
   5 -12   8    4.10    0.90
  -5  12  -8    3.40    0.70
   6 -12   8    0.10    0.50
   6 -12   8    0.40    0.30
  -6  12  -8    0.20    0.50
   7 -12   8    9.00    0.70
   7 -12   8   10.50    0.80
   8  13  -8    0.60    0.40
  -8  13   8    0.60    0.40
   8  13  -8   -0.10    0.40
  -7  13   8    5.40    0.60
   7  13  -8    5.90    0.60
   6  13  -8    1.60    0.50
  -6  13   8    0.80    0.40
  -6  13   8    1.50    0.50
   5  13  -8    1.60    0.50
  -5  13   8    1.60    0.40
  -5  13   8    1.20    0.50
  -4  13   8   -0.30    0.50
  -4  13   8   -0.50    0.30
   4  13  -8   -0.30    0.40
  -3  13   8   20.80    1.10
   3  13  -8   22.30    1.20
  -3  13   8   19.30    1.30
  -2  13   8    1.20    0.50
  -2  13   8    0.80    0.40
   2  13  -8    1.00    0.60
   2  13  -8    0.30    0.50
  -2  13   8    0.70    0.30
   1  13  -8    1.20    0.60
  -1  13   8    1.10    0.40
  -1  13   8    1.20    0.50
   1  13  -8    1.70    0.50
  -1  13   8    1.70    0.40
   0  13   8    0.20    0.30
   0  13   8   -0.10    0.30
   0  13  -8    0.30    0.40
   0  13  -8    0.40    0.60
   0  13   8   -0.20    0.40
   1  13   8   44.30    2.10
   1  13   8   40.10    1.80
  -1  13  -8   49.90    2.50
  -1  13  -8   42.00    2.00
   1  13   8   44.00    1.80
  -2  13  -8    0.60    0.70
   2  13   8    1.20    0.50
   5 -13   8    5.00    0.70
   6 -13   8    0.80    0.40
  -6  14   8    1.00    0.40
   6  14  -8    1.00    0.40
   5  14  -8    4.50    0.50
  -5  14   8    5.50    0.60
  -5  14   8    4.20    0.50
  -4  14   8    0.70    0.40
   4  14  -8    0.30    0.40
  -4  14   8    0.20    0.30
   3  14  -8    3.80    0.50
  -3  14   8    4.50    0.50
  -3  14   8    4.00    0.60
  -2  14   8    1.60    0.40
   2  14  -8    1.30    0.40
  -2  14   8    2.10    0.40
  -2  14   8    1.90    0.50
   1  14  -8   35.60    1.70
   1  14  -8   39.90    1.80
  -1  14   8   37.00    1.80
  -1  14   8   36.00    1.60
  -1  14   8   39.10    1.70
   0  14  -8    0.90    0.40
   0  14   8    1.30    0.30
   0  14  -8    1.00    0.50
   0  14   8    1.20    0.40
   0  14   8    1.40    0.20
  -1  14  -8    0.80    0.40
  -1  14  -8    0.70    0.50
   1  14   8    0.50    0.40
   2  14   8    0.30    0.40
  -2  14  -8    0.30    0.50
  -3  14  -8   11.50    1.10
  -4  14  -8   -0.10    0.50
  -2  15   8    0.60    0.30
  -1  15   8    0.10    0.30
   0  15   8    0.90    0.50
 -14   0   9    0.50    0.70
  14   0  -9   -0.60    0.40
  13   0  -9   -0.40    0.50
  13   0  -9    0.40    0.50
  13   0  -9    0.00    0.30
  12   0  -9    0.90    0.60
  12   0  -9    0.20    0.40
  11   0  -9   73.79    3.30
  11   0  -9   72.69    3.10
  11   0  -9   68.99    3.80
  10   0  -9   -0.80    0.90
  10   0  -9   -0.60    0.50
  10   0  -9   -0.10    0.40
   9   0  -9   53.59    2.70
   9   0  -9   55.69    2.40
   9   0  -9   52.39    2.60
   9   0  -9   55.69    3.10
   8   0  -9    1.60    0.70
  -8   0   9    1.20    1.30
   8   0  -9    1.80    0.50
   8   0  -9    1.40    0.90
   8   0  -9    0.70    0.60
   7   0  -9    2.00    1.00
   6   0  -9   -0.50    0.80
   5   0  -9  107.89    4.80
   4   0  -9    1.10    0.70
  -2   0   9   -0.40    1.10
  -1   0   9   64.09    3.40
   0   0   9    1.10    1.80
   0   0   9   -1.50    1.00
   0   0   9    0.20    0.40
   1   0   9    3.10    1.70
   1   0   9    2.60    1.20
   1   0   9    1.90    0.40
   2   0   9    0.10    0.30
   2   0   9    0.90    1.20
   3   0   9  418.76   17.30
   3   0   9  435.86   16.80
   4   0   9    0.20    0.20
   5   0   9   71.69    3.00
   5   0   9   72.59    2.90
   6   0   9   -0.10    0.40
   6   0   9    0.30    0.30
   6   0   9    0.00    0.20
   7   0   9   49.10    2.00
   7   0   9   47.80    2.10
   8   0   9   -0.10    0.20
   8   0   9    0.20    0.30
   9   0   9    9.60    0.70
   9   0   9   10.30    0.80
  10   0   9    0.30    0.30
  10   0   9    0.10    0.30
  10   0   9    0.30    0.30
  11   0   9   49.00    2.10
  11   0   9   51.79    2.30
  11   0   9   50.19    2.20
  11   0   9   52.99    2.20
  12   0   9    0.10    0.20
  12   0   9    0.20    0.30
  12   0   9   -0.10    0.20
  12   0   9   -0.30    0.20
  14  -1  -9    0.20    0.50
 -14   1   9    0.50    0.70
  14   1  -9    0.00    0.60
  13  -1  -9   18.10    1.50
 -13   1   9   17.20    1.60
  13   1  -9   20.30    1.10
  13   1  -9   18.80    1.30
  13   1  -9   20.70    1.40
  12  -1  -9   -0.30    0.80
  12  -1  -9    0.20    0.40
  12   1  -9    0.20    0.40
  12   1  -9    1.40    0.70
  11  -1  -9    0.00    0.90
  11  -1  -9    0.10    0.40
  11   1  -9    0.00    0.40
  11   1  -9    0.70    0.60
  10  -1  -9    2.20    0.50
  10  -1  -9    2.70    1.10
  10   1  -9    2.60    0.50
  10   1  -9    1.30    1.00
  10   1  -9    1.50    0.70
  10   1  -9    1.50    0.60
   9  -1  -9   36.90    2.50
   9  -1  -9   33.10    1.60
   9   1  -9   33.20    1.90
   9   1  -9   33.30    2.40
   9   1  -9   34.90    1.70
   9   1  -9   31.00    1.90
  -9   1   9   31.60    2.90
   8  -1  -9    0.20    0.90
  -8  -1   9   -0.50    1.20
   8  -1  -9    0.80    0.40
   8   1  -9    0.60    0.40
   8   1  -9    0.70    0.90
  -8   1   9    2.00    1.40
   8   1  -9    0.10    0.50
   8   1  -9    1.10    0.60
   7  -1  -9  107.39    4.90
   7   1  -9  104.09    4.90
   6  -1  -9   25.50    1.80
  -6   1   9   24.40    2.30
   6   1  -9   25.30    1.80
   5  -1  -9   84.19    3.90
  -5   1   9   80.99    4.30
   5   1  -9   85.09    3.90
   4  -1  -9   44.70    2.40
  -4   1   9   44.60    2.90
   4   1  -9   46.40    2.40
  -3   1   9  213.28    9.10
  -2   1   9    2.00    1.20
  -1  -1   9    1.80    1.30
  -1   1   9    2.30    1.90
  -1   1   9    3.00    1.20
  -1   1   9    2.80    0.70
   0  -1   9   11.30    1.70
   0   1   9   14.70    2.20
   0   1   9   14.50    1.70
   0   1   9   13.20    0.90
   1  -1   9  698.43   28.40
   1   1   9  708.03   28.40
   1   1   9  735.73   27.90
   2  -1   9   17.80    2.70
   2  -1   9   19.70    1.90
   2  -1   9   16.70    2.30
   2   1   9   20.20    2.00
   2   1   9   16.70    1.00
   3  -1   9   56.59    3.80
   3  -1   9   57.29    3.20
   3  -1   9   62.29    4.00
   3   1   9   56.99    2.50
   4  -1   9    1.30    0.30
   4   1   9    1.40    0.30
   4   1   9    1.40    0.30
   5  -1   9   36.10    1.70
   5  -1   9   37.20    1.50
   5   1   9   37.00    1.60
   5   1   9   33.50    1.90
   5   1   9   38.80    1.50
   6  -1   9    0.10    0.20
   6  -1   9   -0.10    0.20
   6  -1   9   -0.30    0.30
   6   1   9    0.10    0.30
   6   1   9    0.60    0.20
   6   1   9    0.20    0.40
   7  -1   9    7.60    0.60
   7  -1   9    9.50    0.80
   7  -1   9    5.70    0.50
   7   1   9    7.40    0.50
   7   1   9    8.60    0.70
   7   1   9    7.80    0.80
   8  -1   9   10.10    0.70
   8  -1   9   10.40    0.80
   8   1   9    9.00    0.70
   8   1   9    9.40    0.90
   8   1   9    9.60    0.60
   9  -1   9   74.89    3.20
   9  -1   9   76.89    3.60
   9  -1   9   75.99    3.20
   9  -1   9   79.39    3.20
   9   1   9   74.59    3.10
   9   1   9   76.29    3.10
  10  -1   9    0.20    0.30
  10  -1   9    0.10    0.30
  10  -1   9    0.00    0.30
  10  -1   9    0.30    0.70
  10   1   9    0.40    0.50
  10   1   9    0.20    0.30
  10   1   9    0.10    0.30
  10   1   9    0.40    0.20
  10   1   9    0.20    0.30
  11  -1   9   17.60    0.90
  11  -1   9   18.80    1.00
  11  -1   9   17.60    1.10
  11  -1   9   16.90    1.00
  11  -1   9   20.00    1.50
  11   1   9   16.40    1.10
  11   1   9   17.90    0.90
  11   1   9   15.10    0.90
  11   1   9   15.40    0.80
  11   1   9   16.60    0.90
  12  -1   9    0.20    0.20
  12  -1   9    0.40    0.30
  12  -1   9   -0.60    0.60
  12  -1   9    0.70    0.20
  12  -1   9    0.10    0.20
  12   1   9    0.50    0.40
  12   1   9    0.30    0.20
  13  -1   9    9.70    0.70
  14  -2  -9    0.50    0.50
  14   2  -9    0.30    0.30
 -14   2   9    0.10    0.70
  14   2  -9    0.50    0.50
  13  -2  -9    2.00    0.70
  13   2  -9    2.80    0.70
 -13   2   9    2.40    0.90
  13   2  -9    2.10    0.40
  13   2  -9    1.90    0.60
  12  -2  -9    0.30    0.90
  12   2  -9    0.20    0.60
 -12   2   9    0.00    0.80
  12   2  -9    0.50    0.40
  11  -2  -9   21.80    2.10
  11   2  -9   24.20    1.30
  11   2  -9   23.10    1.60
  11   2  -9   25.00    1.60
  10  -2  -9    4.60    1.30
  10   2  -9    4.90    0.80
  10   2  -9    4.80    0.60
  10   2  -9    5.10    0.90
   9  -2  -9   77.89    4.10
   9   2  -9   84.29    3.60
   9   2  -9   85.09    3.70
   9   2  -9   80.89    3.50
  -9   2   9   81.89    4.60
   8  -2  -9    3.40    1.00
   8   2  -9    3.80    1.10
   8   2  -9    3.30    0.70
   8   2  -9    4.00    0.60
  -8   2   9    5.10    1.50
   8   2  -9    4.80    0.70
   7  -2  -9   37.80    2.30
   7   2  -9   35.20    1.70
   7   2  -9   33.00    2.10
  -7   2   9   32.20    2.80
   7   2  -9   35.80    2.30
   6  -2  -9   32.20    2.10
   6   2  -9   31.70    2.10
   5   2  -9   75.09    3.50
  -5   2   9   67.59    3.70
  -4   2   9   85.99    4.30
  -3   2   9   16.70    1.90
  -2   2   9   55.39    3.20
  -1   2   9  279.47   12.50
  -1   2   9  304.57   13.10
  -1   2   9  326.67   12.20
   0  -2   9   27.30    2.30
   0   2   9   31.20    1.60
   0   2   9   31.30    2.30
   1  -2   9   35.50    2.50
   1   2   9   34.30    1.60
   1   2   9   35.90    2.40
   2  -2   9    2.80    1.30
   2  -2   9    4.80    1.60
   2   2   9    4.90    1.40
   2   2   9    4.50    0.50
   3  -2   9  402.86   17.60
   3  -2   9  406.66   16.30
   3   2   9  396.56   15.70
   4  -2   9   15.00    0.90
   4  -2   9   16.00    3.90
   4  -2   9   14.50    2.50
   4   2   9   15.90    0.80
   4   2   9   14.10    0.80
   4   2   9   15.30    0.70
   5  -2   9  105.19    4.60
   5  -2   9  125.39    6.30
   5  -2   9  121.29    6.30
   5  -2   9  118.79    4.70
   5   2   9  112.19    4.70
   5   2   9  115.99    4.50
   5   2   9  120.79    4.60
   5   2   9  108.29    4.60
   5   2   9  117.19    4.70
   5   2   9  115.39    4.80
   6  -2   9    4.10    0.90
   6  -2   9    4.00    0.50
   6  -2   9    4.10    0.30
   6   2   9    5.50    0.60
   6   2   9    4.10    0.40
   6   2   9    4.10    0.40
   6   2   9    4.20    0.40
   6   2   9    5.50    0.60
   6   2   9    3.50    0.40
   7  -2   9   46.30    1.90
   7  -2   9   44.20    2.20
   7  -2   9   46.00    2.10
   7  -2   9   44.30    2.40
   7   2   9   44.20    1.90
   7   2   9   43.30    1.90
   7   2   9   46.50    2.10
   7   2   9   44.60    1.90
   7   2   9   47.70    2.10
   8  -2   9    1.50    0.30
   8  -2   9    1.50    0.40
   8  -2   9    1.90    0.50
   8  -2   9    2.70    0.80
   8   2   9    2.40    0.50
   8   2   9    2.30    0.30
   8   2   9    2.00    0.50
   8   2   9    1.80    0.30
   8   2   9    2.30    0.30
   9  -2   9    4.10    0.50
   9  -2   9    6.50    1.00
   9  -2   9    4.80    0.60
   9   2   9    5.40    0.50
   9   2   9    6.20    0.70
   9   2   9    5.40    0.50
   9   2   9    4.80    0.60
   9   2   9    6.50    0.50
  10  -2   9    7.70    1.10
  10  -2   9    8.60    0.80
  10  -2   9    6.30    0.60
  10   2   9    8.40    0.60
  10   2   9    9.50    0.60
  10   2   9    6.90    0.70
  10   2   9    8.90    0.50
  11  -2   9   32.90    1.60
  11  -2   9   31.80    2.00
  11  -2   9   35.00    1.60
  11  -2   9   33.50    1.60
  11   2   9   34.80    1.70
  11   2   9   35.30    1.50
  12  -2   9    0.70    0.60
  12  -2   9    0.70    0.40
  12  -2   9    0.40    0.30
  12  -2   9    0.40    0.20
  12  -2   9    0.20    0.20
  12   2   9    0.10    0.30
  14  -3  -9    0.40    0.40
  14   3  -9    0.60    0.40
  14   3  -9    0.30    0.30
 -14   3   9    0.60    0.50
 -13   3   9   55.09    3.00
  13   3  -9   56.19    2.50
  13   3  -9   58.49    2.70
  13   3  -9   59.79    2.60
  12   3  -9    0.40    0.60
  12   3  -9    0.90    0.40
  12   3  -9    0.10    0.60
 -12   3   9    0.00    0.80
  11  -3  -9    0.40    1.00
  11   3  -9   -0.20    0.60
  11   3  -9    0.00    0.70
  11   3  -9    0.60    0.40
 -11   3   9   -0.40    0.70
  10  -3  -9   -0.10    1.00
  10   3  -9   -0.50    0.50
  10   3  -9    0.10    0.40
  10   3  -9   -0.80    0.60
 -10   3   9    0.30    0.70
 -10   3   9    1.60    1.40
   9  -3  -9   19.90    1.90
  -9   3   9   24.90    2.50
   9   3  -9   21.40    1.20
   9   3  -9   18.80    1.40
   9   3  -9   20.10    1.40
   8  -3  -9    0.40    0.90
   8   3  -9    0.10    0.50
  -8   3   9   -0.40    1.30
   8   3  -9   -0.10    0.40
   8   3  -9   -0.50    0.50
  -8   3   9   -0.80    0.70
   7   3  -9   54.49    2.50
   7   3  -9   59.09    2.60
   7   3  -9   54.79    2.50
  -7   3   9   57.99    3.50
  -5   3   9    6.70    0.80
  -5   3   9    7.60    1.50
  -4   3   9   15.20    0.90
  -4   3   9   18.80    1.90
  -3   3   9  376.16   15.40
  -2   3   9  217.78    9.00
  -2   3   9  200.38    9.60
  -1   3   9    4.40    0.70
  -1   3   9    5.50    1.40
   0   3   9   26.30    1.40
   0   3   9   24.10    2.00
   1  -3   9  196.18    8.30
   1   3   9  180.78    7.50
   1   3   9  191.58    8.20
   2  -3   9   60.79    3.40
   2   3   9   62.49    2.60
   3  -3   9    4.20    2.10
   4  -3   9    1.00    0.20
   4  -3   9    1.40    2.00
   4  -3   9    1.70    0.40
   4   3   9    0.60    0.40
   5  -3   9   84.89    5.90
   5  -3   9   76.69    3.40
   5  -3   9   81.49    3.30
   5  -3   9   77.49    3.70
   5   3   9   80.89    3.40
   5   3   9   84.89    3.50
   6  -3   9    0.90    0.70
   6  -3   9    0.10    0.20
   6  -3   9    0.40    0.40
   6  -3   9    0.70    1.80
   6   3   9    0.40    0.20
   6   3   9    0.70    0.40
   6   3   9    0.60    0.40
   7  -3   9    2.00    0.50
   7  -3   9    2.20    0.80
   7  -3   9    1.70    0.30
   7   3   9    3.50    0.50
   7   3   9    2.70    0.50
   8  -3   9   14.50    0.80
   8  -3   9   15.10    1.00
   8  -3   9   14.20    1.50
   8   3   9   15.30    1.00
   8   3   9   14.40    1.00
   9  -3   9   17.70    1.10
   9  -3   9   17.00    0.80
   9  -3   9   15.20    1.50
   9   3   9   16.10    1.10
  10  -3   9    0.80    0.80
  10  -3   9    1.00    0.40
  10   3   9    1.10    0.50
  10   3   9    0.90    0.30
  10   3   9    0.90    0.20
  11  -3   9    5.20    0.50
  11  -3   9    5.60    0.90
  11   3   9    4.00    0.50
  12  -3   9    1.50    0.30
  12  -3   9    2.20    0.70
  12  -3   9    1.60    0.30
  12  -3   9    1.30    0.30
  12  -3   9    1.40    0.40
  14  -4  -9    0.90    0.40
  14   4  -9    1.20    0.50
  14   4  -9    0.80    0.30
  13   4  -9    0.30    0.30
 -13   4   9   -0.10    0.50
  13   4  -9    0.30    0.50
 -12   4   9    2.10    0.80
  12   4  -9    2.70    0.50
  12   4  -9    3.10    0.80
  12   4  -9    3.50    0.70
  11  -4  -9   62.59    3.60
  11   4  -9   68.09    3.10
 -11   4   9   64.09    3.30
  11   4  -9   64.99    2.90
  11   4  -9   69.39    3.10
  10  -4  -9    0.80    1.00
 -10   4   9   -0.70    1.30
 -10   4   9   -0.30    0.70
  10   4  -9    0.40    0.40
  10   4  -9   -1.30    0.60
  10   4  -9    0.10    0.50
   9  -4  -9   10.20    1.60
  -9   4   9    9.50    1.80
   9   4  -9    9.70    1.00
   9   4  -9    8.90    1.00
  -9   4   9    9.10    1.20
   9   4  -9    9.70    0.90
  -8   4   9    0.60    1.40
  -8   4   9    0.70    0.70
  -8   4   9   -0.20    0.60
   8   4  -9    0.50    0.40
   8   4  -9   -0.10    0.50
   8   4  -9    0.40    0.50
   7   4  -9   73.79    3.20
  -7   4   9   77.29    3.40
  -7   4   9   71.19    4.10
   7   4  -9   74.09    3.20
  -7   4   9   78.29    3.50
   7   4  -9   68.99    3.30
  -6   4   9    0.00    0.50
   6   4  -9   -0.40    0.50
   6   4  -9    1.10    0.40
  -6   4   9   -1.00    1.20
  -5   4   9    5.70    0.70
  -4   4   9   40.20    2.60
  -3   4   9  180.68    7.80
  -2   4   9   35.10    2.40
  -1   4   9  285.97   11.30
  -1   4   9  273.27   11.70
   0   4   9   66.79    3.00
   1  -4   9  225.38    9.60
   1   4   9  222.88    8.90
   2  -4   9   39.10    2.50
   3  -4   9  166.58    9.30
   4  -4   9    9.60    1.00
   4  -4   9    8.40    0.80
   4  -4   9   12.10    3.20
   4  -4   9    9.80    1.20
   4  -4   9   10.20    0.70
   4   4   9    9.30    0.80
   4   4   9   10.60    0.80
   5  -4   9   32.10    2.10
   5  -4   9   31.90    1.60
   5  -4   9   31.60    1.60
   5  -4   9   29.40    1.40
   5  -4   9   33.10    4.50
   5   4   9   31.40    1.60
   5   4   9   30.60    1.50
   6  -4   9    4.40    2.60
   6  -4   9    6.30    1.10
   6  -4   9    5.80    0.50
   6  -4   9    6.00    0.70
   6   4   9    6.20    0.60
   6   4   9    5.50    0.70
   7  -4   9    7.00    0.70
   7  -4   9    6.60    1.10
   7  -4   9    7.10    0.60
   7  -4   9    6.90    2.30
   7   4   9    7.00    0.70
   7   4   9    7.80    0.80
   8  -4   9    0.40    0.20
   8  -4   9    0.30    0.70
   8  -4   9    0.50    0.40
   8   4   9    0.50    0.40
   8   4   9   -0.20    0.40
   9  -4   9    2.00    0.90
   9  -4   9    1.30    0.50
   9  -4   9    1.20    0.30
   9   4   9    1.10    0.40
  10  -4   9   -0.10    0.20
  10  -4   9   -0.10    0.40
  10  -4   9   -0.30    0.70
  10   4   9   -0.60    0.40
  11  -4   9   21.20    1.20
  11  -4   9   20.20    1.60
  12  -4   9    1.70    0.40
  12  -4   9    1.70    0.60
  12  -4   9    0.80    0.30
  14  -5  -9    8.00    1.00
  14   5  -9    5.10    0.60
  14   5  -9    5.20    0.50
 -13   5   9   24.90    1.40
  13   5  -9   26.30    1.40
  13   5  -9   25.40    1.30
  12   5  -9    0.80    0.40
  12   5  -9    0.30    0.70
  12   5  -9    1.00    0.60
  12   5  -9    1.00    0.40
 -12   5   9    0.80    0.60
  11  -5  -9    2.60    1.10
  11   5  -9    4.10    0.70
 -11   5   9    3.90    0.80
  11   5  -9    4.50    0.60
  11   5  -9    4.50    0.90
  10  -5  -9   -0.50    0.90
 -10   5   9   -0.20    0.60
  10   5  -9    0.40    0.60
 -10   5   9   -0.50    1.30
  10   5  -9   -0.80    0.60
  10   5  -9    0.00    0.40
   9  -5  -9   74.29    4.00
   9   5  -9   75.29    3.30
   9   5  -9   75.09    3.40
  -9   5   9   81.19    4.50
   9   5  -9   76.79    3.30
  -9   5   9   72.99    3.60
  -8   5   9   25.10    2.80
   8   5  -9   32.80    1.80
   8   5  -9   31.10    1.60
  -8   5   9   39.40    3.10
  -8   5   9   33.40    1.90
  -8   5   9   30.80    1.90
   8   5  -9   31.50    1.70
   7   5  -9   39.20    1.90
  -7   5   9   37.20    2.30
  -7   5   9   41.40    3.20
  -7   5   9   40.40    2.10
   7   5  -9   39.50    1.90
  -7   5   9   40.50    2.10
   7   5  -9   41.50    2.10
   6   5  -9   99.59    4.10
   6   5  -9   94.59    3.90
  -6   5   9   92.39    4.10
  -6   5   9   93.99    3.90
  -6   5   9   94.09    4.80
   6   5  -9   92.89    3.90
  -6   5   9   89.69    4.10
  -5   5   9   14.80    1.30
   5   5  -9   14.40    1.00
   5   5  -9   12.60    1.30
  -5   5   9   13.90    1.50
  -4   5   9   42.20    2.20
   0   5   9    1.60    0.50
   3  -5   9    9.20    2.90
   3  -5   9    4.20    1.00
   3  -5   9    6.70    0.60
   3   5   9    7.50    0.80
   3   5   9    7.70    0.70
   4  -5   9   27.90    1.30
   4  -5   9   31.20    4.70
   4  -5   9   26.40    1.60
   4  -5   9   28.70    2.00
   4   5   9   28.70    1.50
   4   5   9   29.10    1.50
   5  -5   9  102.39    4.60
   5  -5   9   98.09    7.80
   5  -5   9  101.89    4.10
   5  -5   9   98.59    4.30
   5   5   9   94.59    4.20
   5   5   9  106.79    4.30
   6  -5   9    1.10    0.70
   6  -5   9    0.20    2.30
   6  -5   9    0.90    0.30
   6  -5   9    1.10    0.40
   6  -5   9    0.90    0.80
   6   5   9    1.80    0.50
   6   5   9    1.60    0.50
   7  -5   9    3.90    0.60
   7  -5   9    4.70    1.00
   7  -5   9    3.60    0.40
   7  -5   9    3.30    2.50
   7   5   9    5.10    0.70
   7   5   9    5.10    0.60
   8  -5   9    0.00    0.20
   8  -5   9   -0.20    1.60
   8  -5   9    0.40    0.50
   8  -5   9    1.10    0.80
   8   5   9    0.10    0.40
   8   5   9    0.10    0.40
   9  -5   9   13.00    1.40
   9  -5   9   13.10    0.80
   9  -5   9   13.20    1.00
  10  -5   9    2.60    0.30
  10  -5   9    3.90    1.00
  10  -5   9    3.10    0.60
  11  -5   9    0.50    0.40
  11  -5   9    0.80    0.70
  12  -5   9    2.60    0.70
  13   6  -9    1.10    0.30
 -13   6   9    1.50    0.70
 -13   6   9    1.30    0.40
  13   6  -9    1.30    0.50
  12   6  -9    0.10    0.60
  12   6  -9    0.80    0.50
  12   6  -9    0.60    0.40
 -12   6   9    0.40    0.80
  11   6  -9   47.60    2.30
 -11   6   9   47.90    2.80
  11   6  -9   44.50    2.10
 -11   6   9   43.80    2.20
  11   6  -9   45.10    2.20
  10  -6  -9    3.10    1.10
 -10   6   9    4.60    1.70
  10   6  -9    4.20    0.60
  10   6  -9    4.00    0.70
 -10   6   9    3.90    0.80
 -10   6   9    3.70    1.00
  10   6  -9    4.60    0.80
   9   6  -9   38.50    2.00
  -9   6   9   35.70    2.00
   9   6  -9   39.10    1.90
  -9   6   9   40.60    3.20
   9   6  -9   39.10    2.10
  -9   6   9   38.20    2.50
  -8   6   9   27.40    2.10
  -8   6   9   28.60    1.80
   8   6  -9   30.40    1.70
   8   6  -9   29.60    1.50
   8   6  -9   31.60    1.60
  -8   6   9   29.30    3.10
  -8   6   9   26.60    1.60
   7   6  -9   38.10    1.90
  -7   6   9   38.70    3.20
  -7   6   9   37.60    2.30
   7   6  -9   42.30    1.90
  -7   6   9   40.40    2.20
   6   6  -9    1.70    0.50
   6   6  -9    2.50    0.60
   6   6  -9    1.60    0.70
  -6   6   9    1.60    1.40
  -6   6   9    2.60    0.70
  -6   6   9    1.40    0.70
  -5   6   9    4.60    1.40
  -5   6   9    5.00    0.60
   5   6  -9    2.60    0.70
   5   6  -9    3.90    0.60
  -5   6   9    4.20    0.70
   5   6  -9    3.90    0.70
  -5   6   9    5.00    0.80
  -4   6   9   50.19    2.20
  -4   6   9   45.60    2.20
   4   6  -9   49.70    2.30
  -4   6   9   48.50    2.40
   4   6  -9   48.00    2.40
   3   6  -9   65.89    3.10
  -3   6   9   63.29    2.70
  -2   6   9  173.98    7.00
  -2   6   9  168.38    6.80
  -1   6   9   50.29    2.10
   0   6   9   29.80    2.10
   0   6   9   35.50    1.50
   0   6   9   35.20    1.50
   1   6   9    2.60    0.60
   1   6   9    1.30    0.20
   1   6   9    1.10    0.20
   1   6   9    1.70    0.20
   2  -6   9    8.10    0.70
   2  -6   9    8.60    1.20
   2   6   9    8.70    0.80
   2   6   9    9.20    0.80
   3  -6   9  141.19    9.20
   3  -6   9  145.09    6.20
   3  -6   9  136.89    6.00
   3  -6   9  143.19    5.70
   3   6   9  151.68    5.80
   3   6   9  134.09    5.70
   4  -6   9    3.80    0.70
   4  -6   9    4.90    0.50
   4  -6   9    5.30    3.00
   4  -6   9    4.40    1.00
   4   6   9    5.10    0.60
   4   6   9    5.30    0.60
   5  -6   9    1.50    0.60
   5  -6   9    2.80    0.90
   5  -6   9    1.30    0.30
   5  -6   9    3.40    2.90
   5   6   9    1.80    0.50
   5   6   9    2.00    0.50
   6  -6   9    7.60    0.70
   6  -6   9    6.60    3.30
   6  -6   9    8.80    1.20
   6  -6   9    6.70    1.00
   6   6   9    7.70    0.80
   6   6   9    9.00    0.80
   7  -6   9   24.00    1.30
   7  -6   9   22.30    1.20
   7  -6   9   18.80    4.00
   7  -6   9   27.00    2.00
   7   6   9   24.70    1.40
   8  -6   9    1.50    2.10
   8  -6   9    1.40    0.90
   8  -6   9    1.40    0.40
   9  -6   9    1.60    0.30
   9  -6   9    1.30    0.90
  10  -6   9   16.70    1.60
  10  -6   9   17.30    1.10
  10  -6   9   15.60    0.80
  11  -6   9    8.00    1.10
  11  -6   9    9.20    0.70
  13   7  -9   10.40    0.90
 -13   7   9   10.70    1.00
  13   7  -9   11.80    0.90
  13   7  -9   10.30    0.70
 -13   7   9   14.40    1.20
 -12   7   9    0.30    0.60
 -12   7   9    0.60    0.50
  12   7  -9    0.00    0.50
  12   7  -9    0.40    0.50
  12   7  -9    0.70    0.40
  11   7  -9    0.10    0.40
  11   7  -9   -0.60    0.60
 -11   7   9    1.50    1.50
  11   7  -9    0.80    0.60
 -11   7   9   -0.30    0.70
  10  -7  -9   20.00    2.00
 -10   7   9   23.90    1.90
  10   7  -9   21.50    1.30
  10   7  -9   25.20    1.50
  10   7  -9   23.50    1.50
 -10   7   9   21.70    2.30
   9   7  -9   49.00    2.40
   9   7  -9   46.90    2.20
  -9   7   9   49.70    3.60
  -9   7   9   48.60    2.70
   9   7  -9   48.40    2.30
   8   7  -9    0.90    0.50
   8   7  -9    1.20    0.60
  -8   7   9    1.00    0.80
  -8   7   9    2.00    1.50
  -8   7   9    2.10    0.80
   8   7  -9    0.70    0.60
  -7   7   9   11.80    2.00
  -7   7   9    9.00    1.40
[truncated: 379,479 more chars]
