# Supplementary material for: Crystal structure, electrochemical and spectroscopic investigation of mer-tris­[2-(1H-imidazol-2-yl-κN 3)pyrimidine-κN 1]ruthenium(II) bis­(hexa­fluorido­phosphate) trihydrate
Source: Acta Crystallogr E Crystallogr Commun. 2018 Jun 5;74(Pt 7):874–7. doi: 10.1107/S2056989018007995 (PMC6038643; doi:10.1107/S2056989018007995)
Supplement: Supplementary file 2 [file e-74-00874-Isup2.hkl]

data_I                                                                          
_shelx_title ' ruimpm_jan18_a.res in P2(1)/n'                                   
_shelx_refln_list_code          4                                               
_shelx_F_calc_maximum      448.37                                               
_exptl_crystal_F_000      1736.00                                               
_reflns_d_resolution_high  0.8265                                               
                                                                                
loop_                                                                           
 _space_group_symop_operation_xyz                                               
 'x, y, z'                                                                      
 '-x+1/2, y+1/2, -z+1/2'                                                        
 '-x, -y, -z'                                                                   
 'x-1/2, -y-1/2, z-1/2'                                                         
                                                                                
_cell_length_a    13.0162                                                       
_cell_length_b    13.6078                                                       
_cell_length_c    18.3382                                                       
_cell_angle_alpha  90.000                                                       
_cell_angle_beta   99.937                                                       
_cell_angle_gamma  90.000                                                       
                                                                                
_shelx_F_squared_multiplier     1.000                                           
                                                                                
loop_                                                                           
 _refln_index_h                                                                 
 _refln_index_k                                                                 
 _refln_index_l                                                                 
 _refln_F_squared_calc                                                          
 _refln_F_squared_meas                                                          
 _refln_F_squared_sigma                                                         
 _refln_observed_status                                                         
   2   0   0       8584.13      17100.53       666.32 o                         
   4   0   0       6708.17       9942.22       392.75 o                         
   6   0   0       4967.93       4345.94       112.04 o                         
   8   0   0      11299.99      11631.14       351.71 o                         
  10   0   0       2711.62       2620.67        54.91 o                         
  12   0   0         13.86         27.20        10.03 o                         
  14   0   0       2017.12       2198.09        53.49 o                         
   1   1   0        936.84       1073.05        30.64 o                         
   2   1   0      99090.91     142483.23      5399.07 o                         
   3   1   0      12251.08      16861.28       713.72 o                         
   4   1   0        926.01       1226.69        32.29 o                         
   5   1   0       1947.43       2059.57        46.31 o                         
   6   1   0      12267.88      12157.87       203.36 o                         
   7   1   0          6.77         19.07         9.53 o                         
   8   1   0       2019.32       2163.23        61.66 o                         
   9   1   0          7.07          5.38         3.79 o                         
  10   1   0       1111.93        975.77        22.69 o                         
  11   1   0        871.94        840.03        30.69 o                         
  12   1   0       3106.32       3174.64       115.99 o                         
  13   1   0         43.03         47.88         9.53 o                         
  14   1   0         39.49         44.15         5.54 o                         
  15   1   0          5.21          2.11         8.46 o                         
   0   2   0      90387.84     135674.17      5259.57 o                         
   1   2   0      14415.79      20979.33       575.54 o                         
   2   2   0        358.70        787.20        25.80 o                         
   3   2   0       2206.11       2467.27       100.22 o                         
   4   2   0      29277.69      34874.64       608.38 o                         
   5   2   0        485.66        478.42        22.58 o                         
   6   2   0       2413.86       3033.01        75.32 o                         
   7   2   0        535.03        500.47        23.88 o                         
   8   2   0       2876.88       2971.53        95.63 o                         
   9   2   0        739.11        707.03        15.63 o                         
  10   2   0        460.26        473.80        13.96 o                         
  11   2   0         35.88         53.91        10.32 o                         
  12   2   0         86.84         79.82        10.54 o                         
  13   2   0        311.37        365.33        17.91 o                         
  14   2   0       1364.40       1369.73        30.93 o                         
  15   2   0         19.70         12.34         8.46 o                         
   1   3   0       5534.55       6902.38       196.24 o                         
   2   3   0       1111.88       1756.42        51.71 o                         
   3   3   0       3734.03       4760.58       135.02 o                         
   4   3   0       1455.00       2315.22        76.79 o                         
   5   3   0         48.16        102.48        12.85 o                         
   6   3   0       6618.04       7172.85       214.39 o                         
   7   3   0          5.79          0.30        10.42 o                         
   8   3   0       2339.78       2436.71       109.35 o                         
   9   3   0        362.00        489.72        14.59 o                         
  10   3   0       3459.91       3345.72        52.40 o                         
  11   3   0        574.44        627.27        18.01 o                         
  12   3   0        539.37        559.24        22.34 o                         
  13   3   0        123.25        108.58        10.04 o                         
  14   3   0          5.69          2.86         4.14 o                         
  15   3   0         35.76         23.17         8.46 o                         
   0   4   0      18344.37      25342.01       985.93 o                         
   1   4   0        244.57        173.35        13.54 o                         
   2   4   0       1271.37       1569.51        47.88 o                         
   3   4   0        897.60       1243.25        54.17 o                         
   4   4   0      11323.75      14273.01       557.97 o                         
   5   4   0        146.73        352.12        24.38 o                         
   6   4   0       5209.12       6803.21       273.57 o                         
   7   4   0        528.10        520.05        35.21 o                         
   8   4   0       6827.45       6078.88       190.58 o                         
   9   4   0       1258.62       1154.22        28.26 o                         
  10   4   0        223.12        292.99        10.62 o                         
  11   4   0        132.89        183.78        13.53 o                         
  12   4   0       1738.91       1887.15        72.81 o                         
  13   4   0          2.38         -1.51         5.09 o                         
  14   4   0        635.04        652.10        17.41 o                         
   1   5   0        201.50        114.92        16.25 o                         
   2   5   0       8575.81      10501.21       292.07 o                         
   3   5   0         29.60         65.01        10.83 o                         
   4   5   0       1991.86       2656.87       111.05 o                         
   5   5   0        837.72       1180.95        56.88 o                         
   6   5   0       8274.28       7721.43       308.78 o                         
   7   5   0        432.76        343.38        17.52 o                         
   8   5   0        960.23       1139.34        26.94 o                         
   9   5   0        642.65        631.59        16.32 o                         
  10   5   0       2970.47       3019.50        52.29 o                         
  11   5   0          6.64          8.73         6.28 o                         
  12   5   0       1033.46       1085.74        27.90 o                         
  13   5   0        156.27        112.15         7.36 o                         
  14   5   0         51.65         30.28         4.28 o                         
   0   6   0      10218.07      11965.55       471.30 o                         
   1   6   0       1899.10       1752.78        54.56 o                         
   2   6   0        102.87         65.01        10.83 o                         
   3   6   0       2511.61       2410.39       102.93 o                         
   4   6   0        515.20        636.52        35.21 o                         
   5   6   0        719.40        463.17        29.79 o                         
   6   6   0       3148.50       3302.44       174.71 o                         
   7   6   0        824.64        742.04        20.18 o                         
   8   6   0       3309.61       2987.59        72.84 o                         
   9   6   0        487.51        533.66        15.43 o                         
  10   6   0        505.23        509.25        15.18 o                         
  11   6   0          6.66          2.16         5.59 o                         
  12   6   0         98.95        110.04         6.37 o                         
  13   6   0          1.74          8.82         4.32 o                         
  14   6   0        337.94        349.67        13.68 o                         
   1   7   0        317.63        257.32        21.67 o                         
   2   7   0       2936.66       4162.59       170.64 o                         
   3   7   0        186.77        116.47        16.25 o                         
   4   7   0        286.63        343.99        32.50 o                         
   5   7   0       2339.62       1974.92        75.19 o                         
   6   7   0       2071.81       1784.04        36.12 o                         
   7   7   0          6.75         37.65         6.71 o                         
   8   7   0        271.35        254.12        16.71 o                         
   9   7   0       1763.45       1570.46        41.84 o                         
  10   7   0       1274.48       1143.28        22.83 o                         
  11   7   0         16.24         10.85         4.28 o                         
  12   7   0        461.76        542.69        13.67 o                         
  13   7   0        286.82        301.32        10.71 o                         
   0   8   0       6088.81       6597.63       260.03 o                         
   1   8   0       2385.96       2104.32        89.38 o                         
   2   8   0         53.89         84.91        29.79 o                         
   3   8   0         62.82         92.28        18.96 o                         
   4   8   0        114.32        198.53        11.92 o                         
   5   8   0       1325.28       1075.06        23.96 o                         
   6   8   0        309.89        282.70        11.99 o                         
   7   8   0       2357.04       2211.26        48.47 o                         
   8   8   0        935.10        853.42        29.77 o                         
   9   8   0          2.34          1.63         5.46 o                         
  10   8   0         63.07         52.63         6.04 o                         
  11   8   0         91.15         70.72         5.66 o                         
  12   8   0         71.44         37.39         4.36 o                         
  13   8   0          5.12          9.03         4.85 o                         
   1   9   0        136.45        157.52        11.49 o                         
   2   9   0       1382.74       1399.07        27.83 o                         
   3   9   0        934.49        746.82        17.86 o                         
   4   9   0        656.96        607.06        23.60 o                         
   5   9   0       5234.90       4605.68        83.98 o                         
   6   9   0       1097.53        974.24        25.04 o                         
   7   9   0         43.57         37.81         6.81 o                         
   8   9   0        162.51        110.80         7.89 o                         
   9   9   0        777.58        730.55        26.19 o                         
  10   9   0        246.29        240.39        11.71 o                         
  11   9   0          0.36         -4.42         4.42 o                         
  12   9   0         81.32         57.61         5.89 o                         
   0  10   0        725.76        639.16        21.23 o                         
   1  10   0        688.98        536.90        16.15 o                         
   2  10   0          0.63         -0.43         4.10 o                         
   3  10   0        834.20        852.58        18.21 o                         
   4  10   0        655.12        617.06        16.09 o                         
   5  10   0        600.05        636.38        16.49 o                         
   6  10   0        335.17        359.14        14.17 o                         
   7  10   0        758.23        753.83        28.00 o                         
   8  10   0          3.68          3.10         6.40 o                         
   9  10   0         12.57         15.83         6.54 o                         
  10  10   0         18.06         41.79         8.99 o                         
  11  10   0        108.26         87.08         5.96 o                         
  12  10   0         44.97         43.34        10.83 o                         
   1  11   0        158.95        147.09         8.37 o                         
   2  11   0       1146.92       1016.51        23.17 o                         
   3  11   0       1634.37       1524.90        31.60 o                         
   4  11   0        141.75        136.77         7.84 o                         
   5  11   0       1731.20       1828.80        33.60 o                         
   6  11   0        128.40        117.06         8.51 o                         
   7  11   0         10.54          6.92         5.79 o                         
   8  11   0         45.82         45.19         8.14 o                         
   9  11   0        634.82        601.39        29.39 o                         
  10  11   0         72.04         87.33        12.61 o                         
  11  11   0         28.13         27.09        10.83 o                         
   0  12   0        593.62        479.40        18.20 o                         
   1  12   0        701.14        694.94        16.55 o                         
   2  12   0        234.93        235.84        10.69 o                         
   3  12   0        563.84        620.51        17.09 o                         
   4  12   0       1441.61       1396.06        29.67 o                         
   5  12   0        705.81        674.85        17.73 o                         
   6  12   0         63.13         35.21         6.88 o                         
   7  12   0       1278.48       1496.01        35.18 o                         
   8  12   0         16.21         17.50         9.87 o                         
   9  12   0         55.54         54.14         5.66 o                         
  10  12   0         44.41         48.75        16.25 o                         
   1  13   0        491.84        553.56        15.48 o                         
   2  13   0        120.62        110.55         7.54 o                         
   3  13   0        229.49        251.81         9.79 o                         
   4  13   0         88.60        146.39        11.39 o                         
   5  13   0        940.70       1111.57        27.28 o                         
   6  13   0        156.77        112.72         8.41 o                         
   7  13   0         60.86         72.70         8.84 o                         
   8  13   0        102.33         64.16         5.60 o                         
   9  13   0        242.85        346.70        27.09 o                         
   0  14   0         24.98         26.96         7.18 o                         
   1  14   0        210.26        204.90         9.85 o                         
   2  14   0          0.93          2.22         5.47 o                         
   3  14   0        656.61        915.89        20.82 o                         
   4  14   0          8.09         -2.20         5.20 o                         
   5  14   0         48.78         74.25         8.99 o                         
   6  14   0         13.84         29.23         5.64 o                         
   7  14   0        207.28        222.87        11.95 o                         
   1  15   0         62.71         84.35         6.25 o                         
   2  15   0         19.14         16.29         4.65 o                         
   3  15   0         85.01         82.48         5.74 o                         
   4  15   0          6.52         18.75         4.96 o                         
   5  15   0        172.40        162.69        13.29 o                         
   6  15   0         10.10          8.13        13.54 o                         
   0  16   0         39.62         53.13         7.66 o                         
   1  16   0         31.94         43.76         5.42 o                         
   2  16   0         27.48         46.15         6.26 o                         
   3  16   0        182.84        279.56        31.15 o                         
 -15   0   1        531.72        452.34        32.50 o                         
 -13   0   1        241.26        265.44        29.79 o                         
 -11   0   1        606.12        572.94        22.97 o                         
  -9   0   1        604.62        694.39        18.37 o                         
  -7   0   1       6519.27       7965.40       357.54 o                         
  -5   0   1         14.07          0.81         8.88 o                         
  -3   0   1     195573.92     233472.25      9059.48 o                         
  -1   0   1      17496.37      21747.96       842.38 o                         
   1   0   1      14094.05      27351.53      1061.77 o                         
   5   0   1      21979.30      23061.71       454.46 o                         
   7   0   1       4265.52       4863.81       160.17 o                         
   9   0   1        480.00        499.41        16.48 o                         
  11   0   1       2760.28       2676.10        81.14 o                         
  13   0   1         59.58         73.30        11.02 o                         
  15   0   1        590.94        614.85        35.21 o                         
 -15   1   1        387.24        504.34        46.05 o                         
 -14   1   1          2.25          1.46         7.50 o                         
 -13   1   1        647.39        640.80        23.83 o                         
 -12   1   1        106.97         92.43        10.25 o                         
 -11   1   1          4.39         -0.17         6.09 o                         
 -10   1   1         45.67         48.91         4.99 o                         
  -9   1   1       4888.74       4673.80        66.90 o                         
  -8   1   1         59.98         44.51        15.12 o                         
  -7   1   1        114.16         24.85        13.29 o                         
  -6   1   1        247.11        204.52        16.01 o                         
  -5   1   1       9319.97      11282.84       227.97 o                         
  -4   1   1       1012.60       1438.92        32.46 o                         
  -3   1   1        990.64       1328.37        34.40 o                         
  -2   1   1        256.52        321.50        16.20 o                         
  -1   1   1      40344.20      52966.01      1027.44 o                         
   0   1   1       6594.62       7776.51       151.68 o                         
   1   1   1       7415.29      10427.06       409.00 o                         
   2   1   1         66.66        178.77        13.54 o                         
   3   1   1       1030.00       1671.82        90.74 o                         
   4   1   1        126.89        393.97        23.27 o                         
   5   1   1       3976.29       5110.62        99.56 o                         
   6   1   1        393.95        710.23        22.01 o                         
   7   1   1        927.76       1247.33        33.36 o                         
   8   1   1        306.38        385.21        25.41 o                         
   9   1   1      10890.62      10965.99       158.96 o                         
  10   1   1        223.18        197.65         9.59 o                         
  11   1   1          1.85         -0.85         6.31 o                         
  12   1   1         17.79          7.06         6.29 o                         
  13   1   1        357.20        380.40        15.35 o                         
  14   1   1          8.54         13.69         4.62 o                         
  15   1   1          5.93         -8.46         8.46 o                         
 -15   2   1        453.18        437.78        14.35 o                         
 -14   2   1          0.16          2.64         7.50 o                         
 -13   2   1        245.59        305.93        15.83 o                         
 -12   2   1        580.40        584.91        22.47 o                         
 -11   2   1        111.49        100.90         7.09 o                         
 -10   2   1        313.52        287.55        13.21 o                         
  -9   2   1         49.86         98.82         5.84 o                         
  -8   2   1         21.64         78.67        16.00 o                         
  -7   2   1      12445.02      12845.04       271.37 o                         
  -6   2   1         20.18         31.71        10.61 o                         
  -5   2   1         17.37          5.95         8.85 o                         
  -4   2   1         55.78         30.94         8.99 o                         
  -3   2   1      21517.94      25153.17       692.37 o                         
  -2   2   1       3345.75       3771.32        88.09 o                         
  -1   2   1      17098.54      26055.49       714.40 o                         
   0   2   1         21.09         53.25         4.51 o                         
   1   2   1       1217.97       1427.17        56.88 o                         
   2   2   1       5073.72       8953.07       247.07 o                         
   3   2   1         87.83        367.86        17.61 o                         
   4   2   1        715.66        749.90        24.79 o                         
   5   2   1        149.90        243.38        19.55 o                         
   6   2   1       1135.47       1017.97        41.70 o                         
   7   2   1       6139.11       6103.87       136.53 o                         
   8   2   1       1305.94       1013.01        28.37 o                         
   9   2   1         94.51        117.34         6.56 o                         
  10   2   1        131.60        103.57         7.80 o                         
  11   2   1       2222.31       2270.07        47.53 o                         
  12   2   1         44.41         45.28        10.73 o                         
  13   2   1         69.14         66.27         7.28 o                         
  14   2   1          0.97          5.23         3.91 o                         
  15   2   1        414.67        404.81        20.04 o                         
 -15   3   1        193.09        195.75        16.13 o                         
 -14   3   1         51.98         50.71         5.75 o                         
 -13   3   1       1196.36       1369.57        38.42 o                         
 -12   3   1          2.29          9.60         6.93 o                         
 -11   3   1        195.44        158.20         8.23 o                         
 -10   3   1         91.46         89.11         6.40 o                         
  -9   3   1       4127.23       3844.86        62.15 o                         
  -8   3   1       3794.62       3349.23       150.33 o                         
  -7   3   1       1079.30       1628.22        66.45 o                         
  -6   3   1       3435.81       3226.85       108.54 o                         
  -5   3   1       6670.62       6851.12       205.55 o                         
  -4   3   1         17.90         19.39        10.47 o                         
  -3   3   1       1201.32       1852.73        46.32 o                         
  -2   3   1       7103.17       8974.17       248.99 o                         
  -1   3   1        429.96        674.98        22.98 o                         
   0   3   1       6338.62       6800.99       188.65 o                         
   1   3   1        181.62        119.18        10.83 o                         
   2   3   1       5464.08       7489.81       207.80 o                         
   3   3   1       2244.72       3954.30       157.10 o                         
   4   3   1        195.23        205.85        18.96 o                         
   5   3   1      12906.64      13159.35       314.54 o                         
   6   3   1         79.01        103.86        14.66 o                         
   7   3   1        325.80        350.29        25.34 o                         
   8   3   1        332.56        329.98        31.92 o                         
   9   3   1       9668.31       9511.08       138.00 o                         
  10   3   1       1005.90        872.85        21.79 o                         
  11   3   1         28.18         46.11         7.53 o                         
  12   3   1        295.99        244.35        18.77 o                         
  13   3   1        435.96        510.68        16.01 o                         
  14   3   1         43.35         30.65         5.51 o                         
  15   3   1         40.52         32.50        13.54 o                         
 -15   4   1        236.57        295.39        44.69 o                         
 -14   4   1          1.12          1.30         5.09 o                         
 -13   4   1        215.95        290.83        16.32 o                         
 -12   4   1          0.28          0.38         8.88 o                         
 -11   4   1       1305.55       1345.15        25.26 o                         
 -10   4   1        161.10        175.73         8.13 o                         
  -9   4   1       1023.93       1104.21        24.12 o                         
  -8   4   1        381.84        295.95        16.92 o                         
  -7   4   1      17087.12      16515.47       652.77 o                         
  -6   4   1       3871.84       3334.03       140.85 o                         
  -5   4   1       1205.14       1684.48        75.84 o                         
  -4   4   1        630.99        352.12        24.38 o                         
  -3   4   1       6065.19       7377.33       206.85 o                         
  -2   4   1      13218.64      12634.76       350.50 o                         
  -1   4   1      21093.60      25181.31       691.41 o                         
   0   4   1         61.98         78.55         8.13 o                         
   1   4   1       2735.31       3958.08       112.03 o                         
   2   4   1       1494.26       1603.10        48.81 o                         
   3   4   1        671.31        864.05        40.63 o                         
   4   4   1       3899.85       3751.15       151.68 o                         
   5   4   1       3146.66       3390.91       140.85 o                         
   6   4   1       2798.21       3082.12       130.01 o                         
   7   4   1       3223.62       3430.79       100.43 o                         
   8   4   1        916.05        614.11        20.68 o                         
   9   4   1        530.70        581.39        22.67 o                         
  10   4   1         41.45         29.08         6.95 o                         
  11   4   1       1111.48       1137.02        28.20 o                         
  12   4   1        637.88        694.71        26.58 o                         
  13   4   1         49.38         33.01         6.01 o                         
  14   4   1         65.86         44.31         4.28 o                         
 -14   5   1          3.80          1.25         4.85 o                         
 -13   5   1       1200.18       1365.28        28.08 o                         
 -12   5   1        567.23        577.44        21.45 o                         
 -11   5   1        181.31        196.56         9.49 o                         
 -10   5   1        192.71        157.06         8.56 o                         
  -9   5   1       1579.61       1431.60        29.40 o                         
  -8   5   1       2101.24       1760.17        38.82 o                         
  -7   5   1       3896.02       3368.34       197.73 o                         
  -6   5   1       2058.62       1484.05        70.42 o                         
  -5   5   1       4729.38       5237.91       213.98 o                         
  -4   5   1      10142.57       9530.51       376.50 o                         
  -3   5   1         13.64         70.42        13.54 o                         
  -2   5   1       1808.02       1726.25        52.64 o                         
  -1   5   1       7363.62       8006.07       224.09 o                         
   0   5   1        597.60        502.45        19.15 o                         
   1   5   1         41.64        154.39        13.54 o                         
   2   5   1        351.55        365.66        21.67 o                         
   3   5   1      15146.92      17967.01       701.53 o                         
   4   5   1        494.84        498.38        29.79 o                         
   5   5   1      12282.72      14134.87       555.26 o                         
   6   5   1        701.71        639.23        37.92 o                         
   7   5   1       2714.21       2735.87        81.25 o                         
   8   5   1        765.19        623.87        14.46 o                         
   9   5   1       2954.26       2848.76        84.09 o                         
  10   5   1        567.16        419.17        19.37 o                         
  11   5   1        177.79        155.16         9.69 o                         
  12   5   1         18.06         21.84         4.70 o                         
  13   5   1        721.09        825.33        18.27 o                         
  14   5   1        152.39        151.48         8.11 o                         
 -14   6   1         80.07         64.70         5.29 o                         
 -13   6   1        369.77        454.81        13.49 o                         
 -12   6   1         22.24         28.84         5.66 o                         
 -11   6   1        167.04        207.71        10.76 o                         
 -10   6   1        633.55        552.77        15.03 o                         
  -9   6   1        432.22        426.47        15.29 o                         
  -8   6   1       2980.87       2646.06        55.74 o                         
  -7   6   1        173.37        236.94        36.09 o                         
  -6   6   1        962.14        661.37        51.46 o                         
  -5   6   1       1055.66       1232.42        59.59 o                         
  -4   6   1       2793.91       2789.60       119.18 o                         
  -3   6   1       2912.42       3209.43       132.72 o                         
  -2   6   1       2629.24       2753.11       174.71 o                         
  -1   6   1       2745.07       2599.70        77.55 o                         
   0   6   1       8611.30       7612.78       264.09 o                         
   1   6   1       4356.26       4539.09       181.48 o                         
   2   6   1         18.04        113.76        13.54 o                         
   3   6   1        495.84        750.28        37.92 o                         
   4   6   1        117.31         83.97        13.54 o                         
   5   6   1       4766.71       4845.16       197.73 o                         
   6   6   1        333.98        260.06        16.25 o                         
   7   6   1       2972.76       3172.00        58.77 o                         
   8   6   1        879.68        699.62        17.42 o                         
   9   6   1        660.02        712.97        19.63 o                         
  10   6   1         62.73         26.94         6.60 o                         
  11   6   1       1057.45       1064.68        21.47 o                         
  12   6   1        482.23        478.77        12.39 o                         
  13   6   1         55.57         40.10         5.20 o                         
  14   6   1        178.99        184.19        13.54 o                         
 -13   7   1        218.45        202.15        11.10 o                         
 -12   7   1        529.56        549.00        13.86 o                         
 -11   7   1        680.16        657.09        16.32 o                         
 -10   7   1         16.62          7.15         6.71 o                         
  -9   7   1       1262.40       1242.05        35.53 o                         
  -8   7   1        629.97        465.06        17.61 o                         
  -7   7   1        615.58        508.55        14.91 o                         
  -6   7   1        122.77        137.17         8.54 o                         
  -5   7   1        124.78        204.96        24.69 o                         
  -4   7   1        222.78        166.31        14.97 o                         
  -3   7   1         93.84        111.05        16.25 o                         
  -2   7   1        599.85        671.73        37.92 o                         
  -1   7   1       9861.33       9869.78       277.71 o                         
   0   7   1       2992.76       2616.24       111.05 o                         
   1   7   1       1575.23       1622.19        73.13 o                         
   2   7   1       2926.22       2900.65       121.89 o                         
   3   7   1       5916.39       5386.88       216.69 o                         
   4   7   1        212.49        235.65        21.67 o                         
   5   7   1       1736.51       1374.80       148.84 o                         
   6   7   1       3373.12       2703.77        70.34 o                         
   7   7   1       1366.20       1333.85        25.25 o                         
   8   7   1        142.95        145.71         8.54 o                         
   9   7   1       1375.24       1455.88        30.00 o                         
  10   7   1        595.17        582.27        15.87 o                         
  11   7   1         39.35         18.86         5.12 o                         
  12   7   1        208.34        236.66         9.13 o                         
  13   7   1        323.56        322.05        21.11 o                         
 -13   8   1         63.68         68.59         6.59 o                         
 -12   8   1          2.76          2.71         4.02 o                         
 -11   8   1        462.00        510.45        16.78 o                         
 -10   8   1        977.90        906.73        36.36 o                         
  -9   8   1        147.36        139.34        11.23 o                         
  -8   8   1        382.65        362.30        19.64 o                         
  -7   8   1        708.34        702.30        22.68 o                         
  -6   8   1          9.56          4.26         5.02 o                         
  -5   8   1          0.61          9.29         5.02 o                         
  -4   8   1        270.81        188.76        13.94 o                         
  -3   8   1       6031.34       5343.54       219.40 o                         
  -2   8   1       1608.71       1465.09        67.72 o                         
  -1   8   1       1897.24       1592.39        67.72 o                         
   0   8   1       4226.77       3672.60       151.68 o                         
   1   8   1        179.53        195.62        15.32 o                         
   2   8   1       1722.40       1664.22        81.26 o                         
   3   8   1       1408.61       1128.13        52.03 o                         
   4   8   1       3371.30       3123.64        87.26 o                         
   5   8   1       2143.40       1763.29        31.86 o                         
   6   8   1          1.92          2.05         4.02 o                         
   7   8   1         54.74         59.71         6.26 o                         
   8   8   1          9.02          8.83         7.24 o                         
   9   8   1         25.79         27.23         7.47 o                         
  10   8   1        106.90        119.25        11.65 o                         
  11   8   1        419.66        450.30        13.11 o                         
  12   8   1        252.25        231.79        13.68 o                         
  13   8   1         50.85         40.63         8.13 o                         
 -12   9   1        373.98        375.23        21.54 o                         
 -11   9   1         37.74         29.53         5.11 o                         
 -10   9   1         14.61          9.52         5.17 o                         
  -9   9   1        605.16        693.27        23.64 o                         
  -8   9   1        317.00        276.43        14.71 o                         
  -7   9   1        328.91        354.33        14.33 o                         
  -6   9   1        707.00        669.90        17.61 o                         
  -5   9   1       1538.63       1354.98        35.23 o                         
  -4   9   1        172.31        159.95        11.28 o                         
  -3   9   1         81.91        144.01         6.98 o                         
  -2   9   1         34.84         54.93         5.07 o                         
  -1   9   1       1426.46       1197.20        56.88 o                         
   0   9   1       6083.37       5321.26       159.81 o                         
   1   9   1       1154.14       1092.86        74.49 o                         
   2   9   1       8857.99       7160.58       142.52 o                         
   3   9   1       2406.56       1988.32        35.48 o                         
   4   9   1          8.46         -0.47         4.52 o                         
   5   9   1       1309.75       1018.99        28.34 o                         
   6   9   1        384.18        284.20        10.24 o                         
   7   9   1          4.65          8.14         4.97 o                         
   8   9   1          6.00          3.68         5.60 o                         
   9   9   1        256.79        262.41        12.90 o                         
  10   9   1        471.37        530.99        56.88 o                         
  11   9   1         30.97         28.34         5.09 o                         
  12   9   1         53.89         46.25        13.54 o                         
 -12  10   1          7.67         13.54        10.83 o                         
 -11  10   1         89.94         82.08         6.64 o                         
 -10  10   1        748.24        710.12        34.40 o                         
  -9  10   1        128.65        160.47        16.12 o                         
  -8  10   1        423.17        452.55        18.24 o                         
  -7  10   1        588.25        599.97        18.32 o                         
  -6  10   1         23.78         41.95         6.20 o                         
  -5  10   1          0.81         -1.12         5.20 o                         
  -4  10   1       2170.66       1837.45        33.46 o                         
  -3  10   1       1608.28       1269.37        24.39 o                         
  -2  10   1        862.41        689.51        16.38 o                         
  -1  10   1        147.09        143.47         8.84 o                         
   0  10   1       3307.49       2917.22        54.71 o                         
   1  10   1        506.24        459.09        12.13 o                         
   2  10   1         66.43         95.35         6.63 o                         
   3  10   1       1032.92        955.32        28.09 o                         
   4  10   1       2428.89       2226.64        42.79 o                         
   5  10   1         23.70         25.70         6.56 o                         
   6  10   1         61.63         69.96         7.41 o                         
   7  10   1        228.06        231.32        15.64 o                         
   8  10   1          6.71         -3.10         6.40 o                         
   9  10   1         93.09         93.98        10.83 o                         
  10  10   1         61.18         38.63         6.89 o                         
  11  10   1        142.54        136.72        17.54 o                         
 -11  11   1         34.89         25.55         7.50 o                         
 -10  11   1         41.42         41.91         6.65 o                         
  -9  11   1        210.17        192.04        10.76 o                         
  -8  11   1        625.78        651.41        25.41 o                         
  -7  11   1        231.27        221.74        10.80 o                         
  -6  11   1        418.82        423.35        12.74 o                         
  -5  11   1        733.90        623.12        17.32 o                         
  -4  11   1         78.24         53.82         7.01 o                         
  -3  11   1         42.81         52.36         7.13 o                         
  -2  11   1        378.00        358.37        12.99 o                         
  -1  11   1        519.82        394.96        10.94 o                         
   0  11   1        820.50        722.61        16.55 o                         
   1  11   1         25.90         29.50         6.25 o                         
   2  11   1       3270.35       3111.88        58.56 o                         
   3  11   1         85.09         81.98         6.40 o                         
   4  11   1        124.45        105.66         7.08 o                         
   5  11   1        707.83        622.48        18.09 o                         
   6  11   1        430.41        423.63        22.28 o                         
   7  11   1        195.21        203.20        10.31 o                         
   8  11   1        192.61        186.52        13.32 o                         
   9  11   1         86.28         54.33         6.15 o                         
  10  11   1        182.24        201.31        21.67 o                         
  11  11   1         52.78         48.75        10.83 o                         
 -10  12   1        560.81        648.88        51.46 o                         
  -9  12   1          5.61          5.15         5.60 o                         
  -8  12   1        237.67        249.18        13.35 o                         
  -7  12   1        492.64        512.54        17.27 o                         
  -6  12   1        310.16        276.78        15.49 o                         
  -5  12   1          6.22         12.37         5.40 o                         
  -4  12   1        498.83        609.62        19.14 o                         
  -3  12   1        181.81        114.06         7.69 o                         
  -2  12   1        339.21        299.06        13.43 o                         
  -1  12   1         50.99         55.19         5.70 o                         
   0  12   1       1566.54       1658.06        30.58 o                         
   1  12   1        712.52        622.70        15.44 o                         
   2  12   1        307.48        315.01        12.80 o                         
   3  12   1          8.43          6.35         8.03 o                         
   4  12   1       2824.67       3176.65        59.52 o                         
   5  12   1        206.73        157.62        12.90 o                         
   6  12   1         82.66         49.51         7.17 o                         
   7  12   1          9.63         13.66         9.81 o                         
   8  12   1        111.42         99.90         7.99 o                         
   9  12   1         28.44         29.79        18.96 o                         
  -9  13   1        180.50        162.52        21.67 o                         
  -8  13   1        281.40        387.81        14.71 o                         
  -7  13   1         15.62         13.72         5.86 o                         
  -6  13   1        134.32        184.05        10.56 o                         
  -5  13   1        198.75        123.96         7.33 o                         
  -4  13   1        527.21        575.45        16.38 o                         
  -3  13   1          1.11          4.30         6.34 o                         
  -2  13   1        359.48        495.65        14.48 o                         
  -1  13   1        135.85        101.90         7.01 o                         
   0  13   1        143.88        150.32         8.69 o                         
   1  13   1         49.87         76.72         7.40 o                         
   2  13   1        672.72        765.28        16.89 o                         
   3  13   1         15.15         64.38         6.86 o                         
   4  13   1         10.00          4.92         5.32 o                         
   5  13   1          7.72         35.12         5.79 o                         
   6  13   1        719.13        865.68        26.92 o                         
   7  13   1         11.73         10.94         8.32 o                         
   8  13   1         14.22          6.77         5.14 o                         
   9  13   1         40.80         16.25        10.83 o                         
  -7  14   1         16.80         -0.68         4.42 o                         
  -6  14   1        111.41        127.88         7.71 o                         
  -5  14   1        215.67        227.93        14.31 o                         
  -4  14   1        180.84        224.60         9.41 o                         
  -3  14   1         34.95         29.92         5.74 o                         
  -2  14   1        201.12        163.14         8.69 o                         
  -1  14   1        184.35        238.46        12.11 o                         
   0  14   1        635.84        802.45        19.12 o                         
   1  14   1         54.56         17.61         5.47 o                         
   2  14   1         25.10          3.33         4.82 o                         
   3  14   1         15.09         41.29         5.91 o                         
   4  14   1        491.79        534.85        15.43 o                         
   5  14   1          6.09          0.83         4.96 o                         
   6  14   1        103.72         66.44         5.63 o                         
   7  14   1         10.30          0.00         8.13 o                         
  -6  15   1         40.22         37.92        10.83 o                         
  -5  15   1          0.27          4.91         3.88 o                         
  -4  15   1         76.67         78.63         5.36 o                         
  -3  15   1         54.43         61.96         5.74 o                         
  -2  15   1        111.41        112.96         6.97 o                         
  -1  15   1          3.63          1.28         4.16 o                         
   0  15   1         17.99         13.65         4.65 o                         
   1  15   1         64.79        104.32         6.46 o                         
   2  15   1        243.57        274.23        10.12 o                         
   3  15   1          4.40         10.33         4.51 o                         
   4  15   1         70.30         76.49         5.38 o                         
   5  15   1          5.41         22.83         4.42 o                         
  -3  16   1          3.25         13.54        10.83 o                         
  -2  16   1        254.34        344.81        11.13 o                         
  -1  16   1         42.74         31.17         4.96 o                         
   0  16   1         89.63         95.99         6.34 o                         
   1  16   1         78.59         21.67         5.42 o                         
   2  16   1          1.48         -5.42         8.13 o                         
   3  16   1         49.64         13.54        10.83 o                         
 -14   0   2       1776.23       1865.96        86.68 o                         
 -12   0   2        360.61        416.63        33.32 o                         
 -10   0   2       4483.37       4463.22        97.24 o                         
  -8   0   2       4464.67       3854.01       138.78 o                         
  -6   0   2       9413.63      10506.42       316.62 o                         
  -4   0   2       1928.52       2976.49       124.60 o                         
  -2   0   2        701.33        409.00        24.38 o                         
   0   0   2      12787.36      16970.51       658.19 o                         
   2   0   2       9105.15      13855.88       539.01 o                         
   4   0   2      14706.53      19968.84       597.11 o                         
   6   0   2       2649.48       2795.81        75.73 o                         
   8   0   2       3697.51       3508.85       118.25 o                         
  10   0   2       1402.44       1091.74        35.54 o                         
  12   0   2        273.07        310.09        20.04 o                         
  14   0   2        256.88        316.85        17.52 o                         
 -15   1   2         13.24         17.76         6.74 o                         
 -14   1   2          0.32         -2.56         7.50 o                         
 -13   1   2        203.25        236.88        20.04 o                         
 -12   1   2       1278.71       1420.18        55.63 o                         
 -11   1   2        648.19        576.32        16.71 o                         
 -10   1   2        139.72        181.66         7.22 o                         
  -9   1   2        423.23        319.92         9.57 o                         
  -8   1   2       8075.84       8874.33       198.06 o                         
  -7   1   2        128.69        164.25        17.91 o                         
  -6   1   2       2026.82       1567.78        46.32 o                         
  -5   1   2        228.96        348.53        17.98 o                         
  -4   1   2      22273.63      27236.75       612.49 o                         
  -3   1   2      46429.53      53453.29      1466.91 o                         
  -2   1   2        741.77        747.73        24.90 o                         
  -1   1   2       5155.87       7782.57       194.35 o                         
   0   1   2       2894.16       6202.65       121.53 o                         
   1   1   2       4038.12       6980.47       194.39 o                         
   2   1   2      41507.02      56762.51      2050.14 o                         
   3   1   2       1915.97       1605.93        67.72 o                         
   4   1   2         53.26        103.24        12.47 o                         
   5   1   2        430.94        272.07        16.69 o                         
   6   1   2       7102.95       7697.02       121.42 o                         
   7   1   2       1915.33       1842.71        44.28 o                         
   8   1   2          2.16         33.06         7.11 o                         
   9   1   2          8.84         10.13         5.17 o                         
  10   1   2        711.40        732.65        22.08 o                         
  11   1   2        302.17        345.48        14.56 o                         
  12   1   2        142.33        102.26         8.95 o                         
  13   1   2         30.64         32.49         5.54 o                         
  14   1   2        339.41        279.41        11.96 o                         
  15   1   2          2.94         -6.62         8.46 o                         
 -15   2   2          3.83          6.92         5.46 o                         
 -14   2   2        407.76        404.85        17.91 o                         
 -13   2   2         79.85         75.32        10.72 o                         
 -12   2   2         73.08         86.01         8.90 o                         
 -11   2   2         29.60         19.43         5.86 o                         
 -10   2   2       2805.42       2798.54        41.61 o                         
  -9   2   2        169.34        214.14         7.59 o                         
  -8   2   2        691.52        555.24        29.16 o                         
  -7   2   2       3764.64       3933.15       135.12 o                         
  -6   2   2       4018.71       4830.72       124.14 o                         
  -5   2   2        852.37       1018.92        35.08 o                         
  -4   2   2      34820.79      39742.75       772.45 o                         
  -3   2   2      10974.18      14262.00       322.14 o                         
  -2   2   2      17758.26      23453.44       525.96 o                         
  -1   2   2      11641.53      14715.90       286.77 o                         
   0   2   2      11177.37      14282.15       320.06 o                         
   1   2   2       1786.66       2914.19       116.47 o                         
   2   2   2      36660.08      55032.63      1813.28 o                         
   3   2   2       4146.90       4052.50       133.94 o                         
   4   2   2      19013.78      21162.23       419.76 o                         
   5   2   2       2257.32       1903.24        57.95 o                         
   6   2   2         56.96        187.23        16.93 o                         
   7   2   2          1.77         13.15        10.27 o                         
   8   2   2      10159.65      10439.05       219.31 o                         
   9   2   2          1.68         -2.69         5.14 o                         
  10   2   2         74.80        136.80         8.87 o                         
  11   2   2         20.46         16.16         6.90 o                         
  12   2   2        483.72        578.07        26.66 o                         
  13   2   2        123.86         99.97         6.64 o                         
  14   2   2        278.39        330.40        12.90 o                         
  15   2   2         21.11         35.21        13.54 o                         
 -15   3   2        115.13         88.10        11.83 o                         
 -14   3   2          4.97         -3.10         7.88 o                         
 -13   3   2        288.52        366.50        14.94 o                         
 -12   3   2       1060.58       1009.20        33.93 o                         
 -11   3   2        626.40        629.79        15.81 o                         
 -10   3   2        154.06        185.84         8.94 o                         
  -9   3   2        970.34        716.58        15.15 o                         
  -8   3   2       5195.93       5863.59       300.66 o                         
  -7   3   2        107.87        200.44        67.72 o                         
  -6   3   2       5742.93       5928.79       186.73 o                         
  -5   3   2        192.77        194.39        20.47 o                         
  -4   3   2         60.85        186.34        20.31 o                         
  -3   3   2          3.94         -1.55         6.50 o                         
  -2   3   2         53.39        199.09        11.49 o                         
  -1   3   2        414.50        893.98        36.57 o                         
   0   3   2       1797.94       3826.01       107.26 o                         
   1   3   2      77208.26      91097.85      2499.24 o                         
   2   3   2      18798.32      26140.78      1013.02 o                         
   3   3   2       8958.35       9503.42       371.08 o                         
   4   3   2       1926.93       1879.46        69.20 o                         
   5   3   2       4199.72       4138.86       137.79 o                         
   6   3   2       5243.52       6090.93       196.99 o                         
   7   3   2       1827.45       1754.27        73.36 o                         
   8   3   2        544.00        610.76        20.71 o                         
   9   3   2        189.13        187.53        12.20 o                         
  10   3   2       2181.13       2197.02        46.96 o                         
  11   3   2         11.62         21.63         8.07 o                         
  12   3   2         21.30         15.60         5.47 o                         
  13   3   2         35.13         15.08         4.32 o                         
  14   3   2        295.18        324.18        11.19 o                         
 -15   4   2         13.99          1.81         4.85 o                         
 -14   4   2        270.18        254.27        11.21 o                         
 -13   4   2         23.41         16.57         6.71 o                         
 -12   4   2         64.32         80.76         8.09 o                         
 -11   4   2        743.36        702.97        16.35 o                         
 -10   4   2       1782.92       1650.16        31.65 o                         
  -9   4   2        547.81        443.86        13.58 o                         
  -8   4   2       1610.55       1420.05        56.93 o                         
  -7   4   2         31.43         67.72        51.46 o                         
  -6   4   2       2770.99       3543.88       146.26 o                         
  -5   4   2         95.38        318.83        31.15 o                         
  -4   4   2       4723.02       4530.96       184.19 o                         
  -3   4   2         81.46        100.22        13.54 o                         
  -2   4   2       2493.08       3904.48       111.09 o                         
  -1   4   2         75.11        285.95        14.27 o                         
   0   4   2       4138.49       3437.10        97.68 o                         
   1   4   2       3144.92       2957.53       119.18 o                         
   2   4   2      13077.88      15778.72       614.85 o                         
   3   4   2        422.12        766.54        35.21 o                         
   4   4   2       2030.95       2656.87       108.34 o                         
   5   4   2        106.87         43.34        10.83 o                         
   6   4   2        122.37        195.02        21.67 o                         
   7   4   2         25.63         11.86         6.63 o                         
   8   4   2       3458.25       3496.60        57.62 o                         
   9   4   2       1715.00       1622.63        32.51 o                         
  10   4   2        156.55        205.78        11.06 o                         
  11   4   2         45.75         38.35         6.18 o                         
  12   4   2        334.12        360.79        16.04 o                         
  13   4   2         66.29         48.00         5.12 o                         
  14   4   2        186.64        216.97         9.18 o                         
 -14   5   2         81.75         77.29         6.51 o                         
 -13   5   2        611.03        642.59        19.36 o                         
 -12   5   2        495.41        527.77        16.87 o                         
 -11   5   2        206.42        141.74         8.58 o                         
 -10   5   2          8.24         15.76         5.58 o                         
  -9   5   2        119.02         81.26         7.03 o                         
  -8   5   2       2570.18       2578.63        54.10 o                         
  -7   5   2       1039.68        799.04        40.63 o                         
  -6   5   2        350.87        216.69        24.38 o                         
  -5   5   2       1027.63       1254.09        59.59 o                         
  -4   5   2       7353.25       7789.14       311.49 o                         
  -3   5   2        241.85        206.02        17.61 o                         
  -2   5   2       1048.84       1041.46        34.47 o                         
  -1   5   2       3633.01       3736.29       107.26 o                         
   0   5   2         74.95        199.30        12.34 o                         
   1   5   2       4545.05       5183.73       205.85 o                         
   2   5   2      12245.78      14638.67       571.52 o                         
   3   5   2       5498.54       5443.76       216.69 o                         
   4   5   2       2645.36       3041.50       124.60 o                         
   5   5   2       2303.33       2204.54        94.80 o                         
   6   5   2       6436.07       7133.66       284.40 o                         
   7   5   2       1118.58        801.47        19.91 o                         
   8   5   2       1529.88       1377.21        31.90 o                         
   9   5   2       1810.45       1650.76        37.35 o                         
  10   5   2       2014.57       2052.89        44.63 o                         
  11   5   2         17.85         19.41         5.24 o                         
  12   5   2          3.54          1.72         4.70 o                         
  13   5   2         49.13         38.47         4.66 o                         
  14   5   2        600.20        619.39        16.09 o                         
 -14   6   2         98.27         99.34         7.23 o                         
 -13   6   2        262.81        248.17        12.52 o                         
 -12   6   2        223.59        202.86        11.32 o                         
 -11   6   2        882.49        837.24        19.23 o                         
 -10   6   2        609.51        645.26        17.55 o                         
  -9   6   2         42.43         94.80         9.38 o                         
  -8   6   2       2486.71       2097.14        45.24 o                         
  -7   6   2         23.69         29.02         5.60 o                         
  -5   6   2       1334.30       1316.38        65.01 o                         
  -4   6   2      11246.76       9343.88       371.08 o                         
  -3   6   2       6503.51       5782.34       232.94 o                         
  -2   6   2        674.25        733.35        27.72 o                         
  -1   6   2       2237.56       1962.83        60.31 o                         
   0   6   2       7490.46       8577.35       338.58 o                         
   1   6   2       1044.35        893.84        40.63 o                         
   2   6   2       1274.35       1557.18        67.72 o                         
   3   6   2        694.26        430.67        24.38 o                         
   4   6   2       3904.68       4314.27       173.35 o                         
   5   6   2       1211.45        801.75        40.63 o                         
   6   6   2        772.13        591.09        75.84 o                         
   7   6   2         39.61         16.28         4.90 o                         
   8   6   2       2138.05       2153.17        53.86 o                         
   9   6   2       1149.88       1027.00        22.76 o                         
  10   6   2        352.21        400.70        12.90 o                         
  11   6   2        856.91        846.99        20.88 o                         
  12   6   2       1109.06       1226.12        28.39 o                         
  13   6   2         19.65         26.20         5.50 o                         
 -14   7   2         55.25         35.21        13.54 o                         
 -13   7   2        157.48        153.19        15.83 o                         
 -12   7   2        339.69        378.96        14.90 o                         
 -11   7   2          3.29          3.61         5.34 o                         
 -10   7   2          8.66          0.14         5.14 o                         
  -9   7   2        834.75        816.03        22.07 o                         
  -8   7   2        708.00        860.98        30.09 o                         
  -7   7   2         20.03         17.29         5.30 o                         
  -6   7   2       1021.79        844.43        20.67 o                         
  -5   7   2       2054.87       1971.60        92.09 o                         
  -4   7   2       2558.21       2239.75       100.22 o                         
  -3   7   2        825.98       1026.56        51.46 o                         
  -1   7   2       7642.46       6524.50       262.73 o                         
   0   7   2       2826.83       2881.69       121.89 o                         
   1   7   2       3459.36       3033.37       124.60 o                         
   2   7   2       9283.84       9056.77       357.54 o                         
   3   7   2       1538.13       1197.20        54.17 o                         
   4   7   2        251.71        262.73        21.67 o                         
   5   7   2        570.54        455.93        36.57 o                         
   6   7   2       3354.41       3424.43        70.46 o                         
   7   7   2       1856.43       1702.70        38.24 o                         
   8   7   2        320.95        294.37        14.86 o                         
   9   7   2       1413.62       1268.07        29.35 o                         
  10   7   2        990.44       1003.96        22.62 o                         
  11   7   2         31.47         15.03         4.64 o                         
  12   7   2        148.89        184.93         9.33 o                         
  13   7   2        355.23        358.22        28.44 o                         
 -13   8   2        212.83        242.84        11.47 o                         
 -12   8   2         68.05         33.55         5.52 o                         
 -11   8   2         93.71         90.73         8.87 o                         
 -10   8   2        514.39        543.32        18.11 o                         
  -9   8   2         15.42          5.89        10.10 o                         
  -8   8   2        549.80        594.69        21.45 o                         
  -7   8   2        615.79        554.12        15.51 o                         
  -6   8   2       1668.90       1460.14        34.39 o                         
  -5   8   2       1338.70       1167.15        23.82 o                         
  -4   8   2       3363.09       2999.02        72.90 o                         
  -3   8   2      12584.02      10762.92       425.25 o                         
  -2   8   2         49.41        102.93        13.54 o                         
  -1   8   2        267.32        216.69        18.96 o                         
   0   8   2       2198.45       2249.62        69.89 o                         
   1   8   2       3770.61       3270.91        97.68 o                         
   2   8   2       1417.39       1180.60        42.01 o                         
   3   8   2        372.44        278.13        12.87 o                         
   4   8   2       1014.50        930.09        41.98 o                         
   5   8   2        433.15        292.66         9.30 o                         
   6   8   2        258.86        270.84        12.92 o                         
   7   8   2          7.78         11.83         5.55 o                         
   8   8   2        236.50        301.65        28.32 o                         
   9   8   2        632.03        618.48        18.03 o                         
  10   8   2         21.87         27.22         5.15 o                         
  11   8   2        943.07        879.21        19.81 o                         
  12   8   2        128.23         90.40         9.69 o                         
  13   8   2          8.55          5.42         5.42 o                         
 -13   9   2        125.49        138.14        16.25 o                         
 -12   9   2        254.18        279.67        10.76 o                         
 -11   9   2         26.36         12.05         6.56 o                         
 -10   9   2          4.50         -2.11         5.79 o                         
  -9   9   2        477.43        514.22        20.14 o                         
  -8   9   2        264.17        278.19        14.71 o                         
  -7   9   2         87.86         97.93         7.56 o                         
  -6   9   2        396.98        446.71        16.27 o                         
  -5   9   2       2459.96       2070.07        37.14 o                         
  -4   9   2       1176.85        977.37        24.93 o                         
  -3   9   2       1492.96       1371.41        22.72 o                         
  -2   9   2       2796.43       2539.38        44.14 o                         
  -1   9   2       9836.51       7944.18       181.92 o                         
   0   9   2         49.97        108.33         9.12 o                         
   1   9   2        150.23        183.39        17.69 o                         
   2   9   2       2349.43       2206.64        42.53 o                         
   3   9   2        189.10        141.88         7.75 o                         
   4   9   2        247.74        250.66         9.89 o                         
   5   9   2         24.11         51.77         5.96 o                         
   6   9   2        539.58        554.95        17.27 o                         
   7   9   2        143.60        163.22        11.92 o                         
   8   9   2         59.51         80.00         9.90 o                         
   9   9   2        834.11        740.30        32.50 o                         
  10   9   2        287.50        306.92        12.83 o                         
  11   9   2         67.13         44.11         6.54 o                         
  12   9   2         13.07         10.83         8.13 o                         
 -12  10   2          0.93          1.90         5.57 o                         
 -11  10   2        184.06        208.19        10.95 o                         
 -10  10   2        356.48        326.79        12.68 o                         
  -9  10   2          2.85         -6.40         6.40 o                         
  -8  10   2         26.39         22.99         7.50 o                         
  -7  10   2        763.74        746.45        18.53 o                         
  -6  10   2         24.85         39.60         7.07 o                         
  -5  10   2          2.17          2.29         4.95 o                         
  -4  10   2         40.14         86.49         8.14 o                         
  -3  10   2       8070.63       7338.38       110.98 o                         
  -2  10   2        858.32        718.63        20.67 o                         
  -1  10   2        197.06        212.05         8.56 o                         
   0  10   2       2328.28       2175.50        41.84 o                         
   1  10   2       3331.97       2810.37        48.24 o                         
   2  10   2        163.01        146.35         9.22 o                         
   3  10   2        207.62        215.67         9.74 o                         
   4  10   2       1268.66       1110.79        26.76 o                         
   5  10   2         29.89         28.36         5.89 o                         
   6  10   2          0.99          0.45         5.27 o                         
   7  10   2        115.15         97.75         8.78 o                         
   8  10   2        625.42        694.22        36.57 o                         
   9  10   2        419.65        440.39        15.87 o                         
  10  10   2         10.63          5.80         7.88 o                         
  11  10   2        596.24        705.02        25.80 o                         
 -11  11   2        100.62         83.88         6.07 o                         
 -10  11   2         23.57         36.63         6.71 o                         
  -9  11   2        200.02        233.05        15.35 o                         
  -8  11   2        405.62        359.11        17.46 o                         
  -7  11   2         49.98         44.86         6.28 o                         
  -6  11   2         25.36         16.98         5.29 o                         
  -5  11   2       2234.23       2122.86        41.82 o                         
  -4  11   2        491.73        432.35        14.24 o                         
  -3  11   2        151.85        136.52         9.10 o                         
  -2  11   2        293.60        321.38        11.04 o                         
  -1  11   2       2270.30       2207.60        42.63 o                         
   0  11   2        336.10        325.37        11.29 o                         
   1  11   2        148.10        101.30         7.47 o                         
   2  11   2       1377.14       1184.20        23.60 o                         
   3  11   2        916.48        827.62        18.31 o                         
   4  11   2          1.87         15.31         6.56 o                         
   5  11   2        878.02        886.80        22.78 o                         
   6  11   2       1245.50       1112.26        27.12 o                         
   7  11   2        522.03        551.95        18.98 o                         
   8  11   2         59.83         53.31         6.15 o                         
   9  11   2        525.52        576.93        37.92 o                         
  10  11   2        177.28        192.09        33.86 o                         
  11  11   2         34.48         32.50         8.13 o                         
 -10  12   2        157.83        120.61         8.62 o                         
  -9  12   2        198.25        170.79         9.52 o                         
  -8  12   2          2.86         14.19         8.45 o                         
  -7  12   2        461.85        601.49        18.67 o                         
  -6  12   2        337.41        284.83        12.14 o                         
  -5  12   2        198.56        167.09         8.72 o                         
  -4  12   2         60.57         55.98         6.86 o                         
  -3  12   2       2748.64       2985.80        55.96 o                         
  -2  12   2        124.50         91.42        12.80 o                         
  -1  12   2        222.19        217.07         8.78 o                         
   0  12   2         43.91         40.85         6.01 o                         
   1  12   2        816.03        885.12        19.04 o                         
   2  12   2         83.77         62.64         7.27 o                         
   3  12   2         79.62         49.48         7.78 o                         
   4  12   2        342.06        338.26        12.51 o                         
   5  12   2       1025.90       1009.32        22.78 o                         
   6  12   2        554.90        519.10        16.76 o                         
   7  12   2        155.58        201.65        11.34 o                         
   8  12   2        287.89        275.27        13.54 o                         
   9  12   2        285.51        352.12        51.46 o                         
  -9  13   2        253.71        329.88        16.20 o                         
  -8  13   2        110.75         78.55         8.46 o                         
  -7  13   2        234.31        210.73        16.09 o                         
  -6  13   2         25.98         28.82         6.56 o                         
  -5  13   2        141.36        227.28        17.59 o                         
  -4  13   2        187.56        129.47         9.38 o                         
  -3  13   2        158.73        156.21         9.77 o                         
  -2  13   2         37.36         21.25         5.07 o                         
  -1  13   2       1096.84       1294.03        27.36 o                         
   0  13   2         12.23          3.87         5.74 o                         
   1  13   2        551.24        514.93        13.74 o                         
   2  13   2          4.29         -1.44         4.69 o                         
   3  13   2        280.93        338.30        11.91 o                         
   4  13   2        180.28        135.66        10.32 o                         
   5  13   2        199.62        198.71         9.32 o                         
   6  13   2        322.32        298.54        14.51 o                         
   7  13   2        241.05        302.61        40.63 o                         
   8  13   2          2.82         -2.71         9.01 o                         
  -8  14   2         12.62          0.00        13.54 o                         
  -7  14   2         11.44         16.52         5.57 o                         
  -6  14   2         40.65         49.29         7.18 o                         
  -5  14   2        141.94         76.80         6.25 o                         
  -4  14   2         12.62          6.41         4.82 o                         
  -3  14   2       1133.95       1426.56        29.07 o                         
  -2  14   2        296.97        201.19         8.37 o                         
  -1  14   2        208.23        167.11         8.19 o                         
   0  14   2         40.83         27.60         5.74 o                         
   1  14   2        331.76        395.14        12.56 o                         
   2  14   2         64.92         36.24         5.91 o                         
   3  14   2        309.62        361.50        12.04 o                         
   4  14   2          0.95          4.40         4.51 o                         
   5  14   2        287.44        373.66        19.16 o                         
   6  14   2        105.85         94.81         6.34 o                         
   7  14   2         71.55         67.72        10.83 o                         
  -6  15   2          0.04         -5.42         8.13 o                         
  -5  15   2        204.11        237.09         8.91 o                         
  -4  15   2         18.74         -0.51         4.51 o                         
  -3  15   2          4.99          8.46         4.51 o                         
  -2  15   2          1.32          2.03         3.94 o                         
  -1  15   2        335.75        453.33        12.56 o                         
   0  15   2        122.76         71.31         5.74 o                         
   1  15   2        249.94        309.25        10.55 o                         
   2  15   2         35.90         13.30         4.65 o                         
   3  15   2        149.13        183.48        15.25 o                         
   4  15   2          2.52         10.16         4.42 o                         
   5  15   2         97.39        138.68        10.40 o                         
  -3  16   2        275.06        284.40        24.38 o                         
  -2  16   2         77.15         54.03         5.42 o                         
  -1  16   2          5.60         -0.72         4.31 o                         
   0  16   2         30.85         25.93         5.42 o                         
   1  16   2        271.67        343.44        16.20 o                         
   2  16   2          0.48         10.83         5.75 o                         
 -15   0   3          1.99         10.83        13.54 o                         
 -13   0   3       3365.23       3613.01       154.39 o                         
 -11   0   3          9.70          3.46         7.14 o                         
  -9   0   3       1723.88       1854.50        41.08 o                         
  -7   0   3       9937.58      10260.21       314.56 o                         
  -5   0   3      37677.93      40466.32      1113.54 o                         
  -3   0   3      16531.79      22086.53       861.34 o                         
  -1   0   3      46547.04      72336.89      2805.85 o                         
   1   0   3      83428.38     113696.86      3119.60 o                         
   3   0   3        120.06         97.35        14.90 o                         
   5   0   3       1094.68       1836.97       100.22 o                         
   7   0   3        411.80        312.83        33.86 o                         
   9   0   3       1192.93       1167.98        39.72 o                         
  11   0   3       1180.14       1189.59        42.01 o                         
  13   0   3        342.55        366.64        19.50 o                         
 -15   1   3        735.55        778.73        30.64 o                         
 -14   1   3         86.52        103.76        14.90 o                         
 -13   1   3         39.92         20.84        12.34 o                         
 -12   1   3          3.45          7.49         5.58 o                         
 -11   1   3       1660.93       1636.38        32.36 o                         
 -10   1   3        193.71        193.94         7.83 o                         
  -9   1   3       2366.83       1977.36        33.38 o                         
  -8   1   3         29.20         33.16        14.88 o                         
  -7   1   3      16931.24      17505.07       411.47 o                         
  -6   1   3        114.82        187.50        52.82 o                         
  -5   1   3       6839.23       7205.45       204.93 o                         
  -4   1   3        375.91        186.37        11.40 o                         
  -3   1   3      24999.46      31658.91      1151.02 o                         
  -2   1   3       5692.50       8828.13       246.11 o                         
  -1   1   3      60370.85      86177.36      2488.94 o                         
   0   1   3       2073.62       2178.56        51.02 o                         
   1   1   3       2198.58       2106.16        69.07 o                         
   2   1   3        267.76         48.77        12.19 o                         
   3   1   3       4729.51       5760.38       132.91 o                         
   4   1   3       2054.51       1797.02        53.27 o                         
   5   1   3       4490.37       4600.72       150.87 o                         
   6   1   3          0.60         13.82         7.04 o                         
   7   1   3        452.62        363.76        23.50 o                         
   8   1   3       1430.30       1272.73        26.97 o                         
   9   1   3       1352.45       1243.51        28.57 o                         
  10   1   3          1.63          2.49         5.46 o                         
  11   1   3       1528.71       1533.04        35.79 o                         
  12   1   3          4.88         -0.79         4.07 o                         
  13   1   3        911.21       1029.99        25.90 o                         
  14   1   3         34.35         27.41         5.51 o                         
 -15   2   3          7.66          8.13         9.58 o                         
 -14   2   3         10.98          8.13         8.76 o                         
 -13   2   3       2365.84       2625.13        65.64 o                         
 -12   2   3          3.47          5.65         6.66 o                         
 -11   2   3       1702.23       1554.42        29.94 o                         
 -10   2   3        136.41        238.33         9.46 o                         
  -9   2   3       1232.61       1201.32        22.46 o                         
  -8   2   3         12.70          9.93        14.74 o                         
  -7   2   3      19040.37      21019.56       608.61 o                         
  -6   2   3        283.90        438.78        34.74 o                         
  -5   2   3       3009.26       4015.12       104.05 o                         
  -4   2   3       3222.32       4382.84       125.57 o                         
  -3   2   3      19922.17      25274.26      1169.98 o                         
  -2   2   3       1995.99       2040.37        49.50 o                         
  -1   2   3       4551.17       5714.23       113.75 o                         
   0   2   3       2247.29       4544.76        89.69 o                         
   1   2   3     201035.16     270833.72     10500.19 o                         
   2   2   3       3980.54       3866.93       110.12 o                         
   3   2   3          7.17          6.32         9.48 o                         
   4   2   3       1300.35       1358.03        56.75 o                         
   5   2   3       2013.38       2860.11        99.62 o                         
   6   2   3        434.95        635.21        39.27 o                         
   7   2   3        659.24        856.51        44.97 o                         
   8   2   3         70.83         79.86         6.68 o                         
   9   2   3       3175.22       3067.92        61.26 o                         
  10   2   3        787.81        768.64        28.11 o                         
  11   2   3       1297.03       1320.41        44.78 o                         
  12   2   3        321.56        290.27        11.25 o                         
  13   2   3        114.43        108.83        11.78 o                         
  14   2   3         27.99         23.22         4.56 o                         
 -15   3   3        333.21        338.74        14.01 o                         
 -14   3   3         57.31         67.70         9.12 o                         
 -13   3   3        112.65        111.41        10.09 o                         
 -12   3   3          3.19          6.13         5.41 o                         
 -11   3   3       4656.33       4547.05        71.58 o                         
 -10   3   3        628.28        608.76        14.41 o                         
  -9   3   3       2205.13       1970.68        32.52 o                         
  -8   3   3        419.87        449.63        94.80 o                         
  -7   3   3        371.97        728.62       111.05 o                         
  -5   3   3      16825.48      18419.25       528.64 o                         
  -4   3   3        306.60        329.24        23.27 o                         
  -3   3   3       5047.84       5526.68       156.09 o                         
  -2   3   3      22373.13      23176.10       521.27 o                         
  -1   3   3      24993.71      34572.70       949.02 o                         
   0   3   3      18259.25      17982.48       495.10 o                         
   3   3   3      11892.32      14958.71       624.20 o                         
   4   3   3        118.48        291.48        18.35 o                         
   5   3   3       1347.84       1408.44        56.60 o                         
   6   3   3        209.64        134.85        15.89 o                         
   7   3   3       1523.60       1512.03        97.47 o                         
   8   3   3        168.95        159.73         7.91 o                         
   9   3   3        331.23        334.19        11.45 o                         
  10   3   3        111.38         74.45         6.78 o                         
  11   3   3        450.45        534.62        28.01 o                         
  12   3   3         24.72         19.80         4.85 o                         
  13   3   3        674.20        700.86        15.28 o                         
  14   3   3          7.26          6.13         3.45 o                         
 -15   4   3         17.95          2.71         4.85 o                         
 -14   4   3        155.48        163.06        11.47 o                         
 -13   4   3       1367.64       1432.88        34.10 o                         
 -12   4   3         50.65         47.06         6.06 o                         
 -11   4   3        288.31        319.66        13.73 o                         
 -10   4   3         42.84         76.92         6.91 o                         
  -9   4   3        884.34        859.58        19.99 o                         
  -8   4   3         86.90         82.70        10.26 o                         
  -7   4   3       3939.35       3959.71       227.52 o                         
  -6   4   3        537.41        761.12        97.51 o                         
  -5   4   3       4506.99       5133.47       164.64 o                         
  -4   4   3       8555.62       7989.58       319.62 o                         
  -3   4   3       1482.86       1639.98        51.71 o                         
  -2   4   3        291.95        492.24        19.15 o                         
  -1   4   3      11182.52      12844.00       355.28 o                         
   0   4   3         60.81         96.67        21.67 o                         
   1   4   3       7875.57      12731.81       495.68 o                         
   2   4   3        175.79        178.77        10.83 o                         
   3   4   3       3072.57       4051.81       159.81 o                         
   4   4   3        463.42        550.14        40.63 o                         
   5   4   3       4784.47       5949.40       189.67 o                         
   6   4   3        283.83        429.43        26.15 o                         
   7   4   3        649.93        688.62        49.01 o                         
   8   4   3         30.07         17.95         3.95 o                         
   9   4   3       3357.83       3145.66        63.32 o                         
  10   4   3       1081.79       1125.41        24.09 o                         
  11   4   3        601.36        625.94        17.29 o                         
  12   4   3          2.96          2.23         4.32 o                         
  13   4   3          8.76          7.00         3.71 o                         
  14   4   3          1.37          3.42         4.56 o                         
 -14   5   3          0.62         -0.83         5.29 o                         
 -13   5   3         32.19         18.09         6.98 o                         
 -12   5   3        762.99        741.61        17.90 o                         
 -11   5   3        961.62        921.43        21.01 o                         
 -10   5   3        487.15        465.74        13.78 o                         
  -9   5   3       1442.39       1408.19        29.40 o                         
  -8   5   3         12.96         33.30         6.69 o                         
  -4   5   3       1825.16       1614.06        73.13 o                         
  -3   5   3       1000.22        819.73        30.64 o                         
  -2   5   3        523.31        658.29        24.90 o                         
  -1   5   3       1618.45       2223.36        93.45 o                         
   0   5   3        872.98        815.29        37.92 o                         
   1   5   3       5931.71       6356.56       249.19 o                         
   2   5   3      17450.24      20142.02       782.79 o                         
   3   5   3       9040.85      13647.32       533.60 o                         
   4   5   3       1344.68       1183.66        51.46 o                         
   5   5   3        353.77        468.59        27.09 o                         
   6   5   3        490.33        392.68        29.79 o                         
   7   5   3       4864.20       4349.37        87.59 o                         
   8   5   3         57.84         80.69         8.88 o                         
   9   5   3         11.57         26.02         4.31 o                         
  10   5   3        158.17        119.13         6.80 o                         
  11   5   3       1511.50       1554.72        30.09 o                         
  12   5   3          6.94          2.48         4.55 o                         
  13   5   3        112.17         72.07         5.55 o                         
  14   5   3        185.94        178.77        21.67 o                         
 -14   6   3         56.41         44.91         5.29 o                         
 -13   6   3        330.95        334.63        12.67 o                         
 -12   6   3          0.35          4.98         5.03 o                         
 -11   6   3        437.68        431.37        16.00 o                         
 -10   6   3         42.04         36.02         5.93 o                         
  -9   6   3        869.24        845.01        21.17 o                         
  -8   6   3        149.51        172.50         9.02 o                         
  -7   6   3       2005.86       1700.10        35.79 o                         
  -6   6   3       1983.84       1844.29        89.38 o                         
  -5   6   3      10756.01      10567.91       422.54 o                         
  -2   6   3        379.37        292.53        24.38 o                         
  -1   6   3       4265.35       4709.73       189.60 o                         
   0   6   3       3109.45       3764.69       154.39 o                         
   1   6   3      14666.59      17287.42       674.44 o                         
   2   6   3         62.44         35.21         8.13 o                         
   3   6   3        596.41        742.16        35.21 o                         
   4   6   3         61.90        138.14        13.54 o                         
   5   6   3       5522.91       5417.73       463.17 o                         
   6   6   3        764.26        597.30        29.31 o                         
   7   6   3       1180.38       1166.70        27.83 o                         
   8   6   3       2417.66       2250.61        47.85 o                         
   9   6   3       2035.31       2081.93        40.48 o                         
  10   6   3        286.25        312.02        11.42 o                         
  11   6   3        295.85        357.53        11.47 o                         
  12   6   3         45.59         26.73         4.59 o                         
  13   6   3        501.56        470.37        58.24 o                         
 -14   7   3          3.93          2.71         8.13 o                         
 -13   7   3         36.57         41.89         4.78 o                         
 -12   7   3        320.91        332.09        13.56 o                         
 -11   7   3        781.73        727.07        19.18 o                         
 -10   7   3         42.62         21.92         5.93 o                         
  -9   7   3       1507.95       1286.79        31.71 o                         
  -8   7   3       1337.42       1204.40        27.61 o                         
  -7   7   3        702.54        603.50        18.74 o                         
  -6   7   3          6.32         -1.24         5.08 o                         
  -5   7   3        171.15        289.82        29.79 o                         
  -4   7   3      10039.49       8406.71       335.87 o                         
  -3   7   3       1956.91       2147.66        92.09 o                         
  -1   7   3       5010.08       5714.62       232.94 o                         
   0   7   3        552.93        449.63        27.09 o                         
   1   7   3         88.59         56.88        10.83 o                         
   2   7   3       1405.75       1503.01        65.01 o                         
   3   7   3       2762.61       3401.74       138.14 o                         
   4   7   3        247.30        143.45         9.01 o                         
   5   7   3          5.21         21.67         3.94 o                         
   6   7   3       3930.87       3329.93        68.57 o                         
   7   7   3       3884.05       3500.48        71.95 o                         
   8   7   3          4.85          7.11         4.55 o                         
   9   7   3         51.94         74.54         6.09 o                         
  10   7   3        782.44        808.58        19.30 o                         
  11   7   3       1092.00       1163.09        24.23 o                         
  12   7   3          0.87         43.34        21.67 o                         
  13   7   3        324.96        342.85        16.38 o                         
 -13   8   3        203.54        218.32        10.67 o                         
 -12   8   3          5.69          2.22         5.32 o                         
 -11   8   3         78.57         56.47         8.22 o                         
 -10   8   3         85.84         84.74        10.16 o                         
  -9   8   3        194.87        160.34        12.23 o                         
  -8   8   3         95.61         88.74         8.25 o                         
  -7   8   3        872.38        887.41        20.38 o                         
  -6   8   3       4004.66       3480.31        59.85 o                         
  -5   8   3       1147.81       1083.92        24.43 o                         
  -4   8   3       1342.25       1400.56        37.47 o                         
  -3   8   3       1040.27       1302.84        56.88 o                         
  -1   8   3         26.19         69.30        11.84 o                         
   0   8   3        156.57        170.58        14.97 o                         
   1   8   3       1854.17       1881.32        60.31 o                         
   2   8   3       1376.12       1111.14        30.96 o                         
   3   8   3         19.12         30.41         6.04 o                         
   4   8   3       2085.19       1769.20        62.34 o                         
   5   8   3        212.89        208.26        17.09 o                         
   6   8   3        523.67        411.54        15.17 o                         
   7   8   3        322.82        316.38        13.35 o                         
   8   8   3       1346.64       1321.69        30.33 o                         
   9   8   3        390.27        374.35        13.06 o                         
  10   8   3        417.07        489.98        13.79 o                         
  11   8   3        111.23        118.24        10.04 o                         
  12   8   3         63.37         46.64         9.48 o                         
 -13   9   3         85.53         67.05         9.01 o                         
 -12   9   3        231.21        268.90        15.09 o                         
 -11   9   3        301.81        248.75        12.60 o                         
 -10   9   3         54.51         45.09         7.09 o                         
  -9   9   3        392.38        394.02        22.64 o                         
  -8   9   3       1911.74       1680.44        38.45 o                         
  -7   9   3        858.25        786.23        19.92 o                         
  -6   9   3          0.66          3.12         5.32 o                         
  -5   9   3        945.61        804.23        16.78 o                         
  -4   9   3       3432.65       3016.81        42.80 o                         
  -3   9   3        152.86        134.27         7.53 o                         
  -2   9   3        451.24        451.26        14.82 o                         
  -1   9   3       1874.66       1700.59        30.21 o                         
   0   9   3         16.31         23.57         5.86 o                         
   1   9   3          0.31         16.40         4.91 o                         
   2   9   3        233.69        230.65         9.32 o                         
   3   9   3        874.84        900.16        20.32 o                         
   4   9   3        493.12        380.73        12.03 o                         
   5   9   3        548.07        630.62        21.59 o                         
   6   9   3       1948.56       1875.42        44.10 o                         
   7   9   3        180.67        154.39        11.53 o                         
   8   9   3        279.77        336.00        23.65 o                         
   9   9   3          1.77          7.22         4.26 o                         
  10   9   3        388.91        350.56        17.34 o                         
  11   9   3        193.91        164.42        15.77 o                         
  12   9   3          6.91          2.71         5.42 o                         
 -12  10   3          3.03          9.35         5.75 o                         
 -11  10   3         78.46         73.02         6.98 o                         
 -10  10   3        617.55        690.54        31.43 o                         
  -9  10   3         25.71         18.71         8.21 o                         
  -8  10   3          1.10          5.70         6.09 o                         
  -7  10   3        159.63        161.25         8.30 o                         
  -6  10   3       3203.07       3045.66        52.64 o                         
  -5  10   3        178.62        187.72         9.29 o                         
  -4  10   3       1559.01       1516.20        28.97 o                         
  -3  10   3       1227.00       1035.31        22.41 o                         
  -2  10   3         49.14         35.11         5.04 o                         
  -1  10   3         43.39         48.77         5.57 o                         
   0  10   3        497.06        465.16        12.79 o                         
   1  10   3       1085.91       1000.43        21.96 o                         
   2  10   3       1019.68        847.82        25.73 o                         
   3  10   3          2.51         -0.48         5.15 o                         
   4  10   3       2048.85       1887.98        50.53 o                         
   5  10   3        566.56        492.38        17.78 o                         
   6  10   3        119.77        116.04         8.78 o                         
   7  10   3         16.00         19.60         5.50 o                         
   8  10   3       1135.28       1194.47        62.56 o                         
   9  10   3         20.22         12.19        11.49 o                         
  10  10   3         30.69         18.96         6.63 o                         
  11  10   3          9.70         14.90         9.48 o                         
 -11  11   3        114.89         87.67         7.82 o                         
 -10  11   3         32.10         22.11         5.89 o                         
  -9  11   3        136.30        137.48        11.01 o                         
  -8  11   3       1131.52       1142.17        32.70 o                         
  -7  11   3        602.96        562.76        16.49 o                         
  -6  11   3        256.22        246.62        10.61 o                         
  -5  11   3        234.06        205.52         9.90 o                         
  -4  11   3       1666.33       1726.12        34.60 o                         
  -3  11   3        499.09        455.42        14.01 o                         
  -2  11   3        417.66        398.18        13.26 o                         
  -1  11   3       1795.21       1344.21        34.96 o                         
   0  11   3         45.73         44.40         5.50 o                         
   1  11   3         12.01         12.73         4.85 o                         
   2  11   3        307.90        339.89        11.79 o                         
   3  11   3        258.28        271.82        17.20 o                         
   4  11   3        378.18        304.31        13.68 o                         
   5  11   3         65.94         81.28         8.46 o                         
   6  11   3       2192.82       2352.44        79.42 o                         
   7  11   3        287.96        246.32        11.54 o                         
   8  11   3         19.28          7.22         5.21 o                         
   9  11   3         17.25         50.11        13.41 o                         
  10  11   3        246.06        276.72        14.97 o                         
 -10  12   3        565.54        711.89        17.83 o                         
  -9  12   3         21.39         23.57         5.79 o                         
  -8  12   3          4.14          5.93         6.40 o                         
  -7  12   3          8.61         18.13         6.56 o                         
  -6  12   3       1166.83       1358.30        28.54 o                         
  -5  12   3        290.04        244.41        10.69 o                         
  -4  12   3        394.78        395.34        17.20 o                         
  -3  12   3        454.98        349.70        15.20 o                         
  -2  12   3        284.38        338.60        13.74 o                         
  -1  12   3          6.69         -2.05         4.54 o                         
   0  12   3        120.09        117.61         7.31 o                         
   1  12   3         63.61         49.06         5.80 o                         
   2  12   3         43.83         14.17         5.41 o                         
   3  12   3        103.90        106.47         7.23 o                         
   4  12   3        877.24       1111.88        24.54 o                         
   5  12   3        342.14        259.91        11.54 o                         
   6  12   3        205.05        217.62        18.25 o                         
   7  12   3         75.48         84.19         8.13 o                         
   8  12   3        512.39        557.97        32.50 o                         
   9  12   3          1.01        -10.83        10.83 o                         
  -9  13   3          5.69          1.35        12.19 o                         
  -8  13   3        443.62        507.31        20.04 o                         
  -7  13   3         51.34         32.79         6.26 o                         
  -6  13   3         78.29         84.11         8.25 o                         
  -5  13   3        170.85        143.12        14.07 o                         
  -4  13   3        447.63        590.77        20.33 o                         
  -3  13   3         89.60         49.31         6.81 o                         
  -2  13   3        464.19        487.95        14.59 o                         
  -1  13   3        105.79         90.22         7.47 o                         
   0  13   3         42.66         43.64         5.70 o                         
   1  13   3        348.13        395.00        12.38 o                         
   2  13   3        105.51        127.25         6.95 o                         
   3  13   3        125.74         81.20         7.27 o                         
   4  13   3        162.46        149.34         7.20 o                         
   5  13   3          0.31          7.12         5.89 o                         
   6  13   3        617.43        787.04        27.76 o                         
   7  13   3        108.11         64.12        11.02 o                         
   8  13   3          5.90         18.66         9.48 o                         
  -8  14   3          1.55          9.11        10.40 o                         
  -7  14   3         32.64         21.67         9.48 o                         
  -6  14   3        385.05        518.00        14.52 o                         
  -5  14   3          5.91         22.02         5.24 o                         
  -4  14   3        277.53        342.41        12.04 o                         
  -3  14   3        166.68        117.79         6.79 o                         
  -2  14   3        415.14        500.74        13.06 o                         
  -1  14   3          0.46          6.15         5.07 o                         
   0  14   3        154.95        150.90         7.44 o                         
   1  14   3         92.91         50.60         5.29 o                         
   2  14   3        147.37        196.95        13.32 o                         
   3  14   3         69.64         79.84         5.55 o                         
   4  14   3        201.10        240.19        23.85 o                         
   5  14   3         52.91         10.83         4.20 o                         
   6  14   3        161.52        161.98        10.39 o                         
   7  14   3          2.94          5.42        10.83 o                         
  -5  15   3         96.42         73.57        11.60 o                         
  -4  15   3        555.06        771.59        17.18 o                         
  -3  15   3         14.10         41.99         4.54 o                         
  -2  15   3        338.14        403.60        12.11 o                         
  -1  15   3         46.51         19.29         4.82 o                         
   0  15   3        235.55        283.92         9.80 o                         
   1  15   3         47.42         56.85         5.24 o                         
   2  15   3        331.08        461.40        12.04 o                         
   3  15   3         15.23          0.00         5.08 o                         
   4  15   3        127.42        146.04        17.18 o                         
  -2  16   3        329.64        454.51        16.35 o                         
  -1  16   3          2.55          6.58         6.50 o                         
   0  16   3        107.43        111.32         9.58 o                         
   1  16   3          0.70          5.42         5.75 o                         
   2  16   3        229.59        278.99        21.67 o                         
 -14   0   4        689.29        604.02        40.63 o                         
 -12   0   4         87.48         76.27         9.15 o                         
 -10   0   4        637.95        661.24        25.44 o                         
  -8   0   4        853.95       1010.31        62.30 o                         
  -6   0   4       4494.69       5048.30       208.56 o                         
  -4   0   4       4942.91       7436.90       243.77 o                         
  -2   0   4      26191.78      28960.16      1126.78 o                         
   0   0   4       2066.52       1929.96        58.20 o                         
   2   0   4       3607.01       2779.95        81.25 o                         
   4   0   4        427.76        630.98        29.30 o                         
   6   0   4        172.90        352.12        59.59 o                         
   8   0   4       7681.17       6747.17       200.91 o                         
  10   0   4        723.77        712.88        28.54 o                         
  12   0   4       1579.35       1495.05        49.69 o                         
  14   0   4          0.07         -1.04         5.29 o                         
 -15   1   4          5.16          8.13         9.58 o                         
 -14   1   4        384.91        427.98        24.90 o                         
 -13   1   4          7.97          6.05        10.36 o                         
 -12   1   4       1618.60       1608.05        51.50 o                         
 -11   1   4        497.26        499.33        12.44 o                         
 -10   1   4         21.48         23.83         5.45 o                         
  -9   1   4        103.20         97.77         6.53 o                         
  -8   1   4       2300.71       2491.86        76.03 o                         
  -7   1   4       2515.05       2371.77        90.82 o                         
  -6   1   4       3029.85       3319.34       208.56 o                         
  -5   1   4      10992.74      11515.92       457.75 o                         
  -4   1   4      34368.56      34804.69       957.45 o                         
  -3   1   4        706.56        693.40        40.63 o                         
  -2   1   4        263.98        371.08        27.09 o                         
  -1   1   4      22809.63      31328.04       702.67 o                         
   0   1   4       3562.68       5013.81       114.63 o                         
   1   1   4       6591.09       6151.62       122.15 o                         
   2   1   4       4102.54       4013.79        81.17 o                         
   3   1   4        450.96        732.00        19.92 o                         
   4   1   4       3565.93       4813.63       117.15 o                         
   5   1   4        930.14        875.96        62.30 o                         
   6   1   4       2553.58       2526.82        90.01 o                         
   7   1   4         85.08         89.31         9.37 o                         
   8   1   4       2123.75       2200.24        51.84 o                         
   9   1   4        410.83        321.81        13.90 o                         
  10   1   4       5589.46       5593.51       113.41 o                         
  11   1   4        200.27        181.83         8.98 o                         
  12   1   4        524.12        556.60        14.81 o                         
  13   1   4          3.53          1.99         4.64 o                         
  14   1   4        307.48        352.79        10.24 o                         
 -15   2   4         51.77         67.03        24.38 o                         
 -14   2   4        559.13        583.02        27.72 o                         
 -13   2   4          9.73         40.38        10.15 o                         
 -12   2   4        101.49        123.16         9.50 o                         
 -11   2   4        168.94        262.25        11.18 o                         
 -10   2   4       2617.04       2525.57        44.03 o                         
  -9   2   4        559.34        523.66        14.97 o                         
  -8   2   4       2625.94       2950.88        86.10 o                         
  -7   2   4       7198.67       7172.23       250.55 o                         
  -6   2   4      34438.18      36288.55      1023.71 o                         
  -5   2   4       3296.70       3671.84       125.74 o                         
  -4   2   4         98.16        131.22        18.96 o                         
  -3   2   4       3836.80       3819.51        78.20 o                         
  -2   2   4      17312.53      22295.41       513.94 o                         
  -1   2   4       4453.95       4655.56       132.11 o                         
   0   2   4      16437.92      19837.99       385.97 o                         
   1   2   4      13709.46      18654.10       595.89 o                         
   2   2   4       4394.64       8183.13       228.87 o                         
   3   2   4        851.11        885.17        28.84 o                         
   4   2   4        725.08        799.04        97.51 o                         
   5   2   4       1225.79       1218.11        51.33 o                         
   6   2   4       9781.06      10553.32       251.39 o                         
   7   2   4       1327.58       1254.18        38.92 o                         
   8   2   4       8962.72       8104.06       124.99 o                         
   9   2   4       1100.22        897.69        20.39 o                         
  10   2   4        165.73        170.90        12.35 o                         
  11   2   4         34.43         41.80         4.81 o                         
  12   2   4        734.46        844.39        17.54 o                         
  13   2   4        171.16        130.05         7.14 o                         
  14   2   4         10.80          4.95         3.26 o                         
 -15   3   4          0.45          5.96         9.01 o                         
 -14   3   4        483.17        633.25        27.72 o                         
 -13   3   4        111.79         74.42        11.40 o                         
 -12   3   4        814.83        786.69        19.84 o                         
 -11   3   4        609.38        571.53        21.64 o                         
 -10   3   4       1437.79       1363.75        29.37 o                         
  -9   3   4        223.56        264.01         9.86 o                         
  -8   3   4       7266.07       7407.23       379.21 o                         
  -7   3   4         63.59         21.67        67.72 o                         
  -6   3   4       1884.09       1898.46        89.38 o                         
  -5   3   4       5999.21       4837.03       257.32 o                         
  -4   3   4       9738.56       9974.61       245.63 o                         
  -3   3   4       5483.00       4672.75       226.17 o                         
  -2   3   4        765.90        480.10        17.91 o                         
  -1   3   4        828.11        435.52        13.44 o                         
   0   3   4      24803.64      27932.73       766.11 o                         
   1   3   4          2.61          8.13         8.13 o                         
   3   3   4       1668.05       1577.23        60.63 o                         
   4   3   4      11960.34      13676.24       397.52 o                         
   5   3   4       1665.63       1932.57        71.91 o                         
   6   3   4       5799.13       5872.46       189.10 o                         
   7   3   4        313.75        248.56        30.15 o                         
   8   3   4       3507.03       3355.11        54.92 o                         
   9   3   4         67.29         74.94         5.38 o                         
  10   3   4       6052.92       5921.18       100.20 o                         
  11   3   4        720.89        725.00        16.72 o                         
  12   3   4        160.99        152.38         9.59 o                         
  13   3   4         41.14         34.23         3.55 o                         
  14   3   4        135.24        127.81         8.43 o                         
 -15   4   4         15.85         17.15         5.42 o                         
 -14   4   4        227.77        249.24        17.87 o                         
 -13   4   4         43.12         13.41         9.03 o                         
 -12   4   4       1502.35       1721.06        35.46 o                         
 -11   4   4          2.10          7.75         6.97 o                         
 -10   4   4        225.19        184.45        10.83 o                         
  -9   4   4        433.93        318.09        13.59 o                         
  -8   4   4        470.24        486.91        20.37 o                         
  -7   4   4       1901.88       1757.62       148.97 o                         
  -6   4   4       2024.16       1857.83       148.97 o                         
  -5   4   4        742.60        660.90       100.22 o                         
  -4   4   4          5.72        -21.67        48.75 o                         
  -3   4   4        123.61         83.97        13.54 o                         
  -2   4   4      13033.25      13558.27       376.35 o                         
  -1   4   4        495.81        243.39        13.54 o                         
   0   4   4       3642.60       3864.91       154.39 o                         
   1   4   4      10838.95      10725.00       417.13 o                         
   3   4   4       1437.87       1763.03       132.72 o                         
   4   4   4       8325.43       7966.79       276.28 o                         
   5   4   4       1222.44       1067.11        45.76 o                         
   6   4   4       5480.10       5312.07       176.37 o                         
   7   4   4        595.63        617.06        18.47 o                         
   8   4   4       3997.84       3759.64        60.94 o                         
   9   4   4        921.53        724.85        16.90 o                         
  10   4   4          4.98          7.39         4.19 o                         
  11   4   4         33.13         30.11         4.92 o                         
  12   4   4        758.28        887.76        21.69 o                         
  13   4   4        160.14        133.73         9.77 o                         
  14   4   4         18.22         21.67        16.25 o                         
 -14   5   4        366.52        424.28        15.48 o                         
 -13   5   4         14.11         26.14         7.14 o                         
 -12   5   4        438.72        501.13        14.86 o                         
 -11   5   4        524.99        465.54        13.89 o                         
 -10   5   4        512.31        529.27        14.63 o                         
  -9   5   4          7.74         -0.25         5.61 o                         
  -8   5   4        435.27        394.03        14.80 o                         
  -7   5   4       3308.74       2398.18        77.55 o                         
  -6   5   4       1330.91       1183.66        62.30 o                         
  -3   5   4         11.71         18.96        10.83 o                         
  -2   5   4       5029.03       4853.28       195.02 o                         
  -1   5   4       4450.04       4003.05       162.52 o                         
   0   5   4      16319.86      19803.45       771.95 o                         
   1   5   4       1685.19       2648.75       105.64 o                         
   2   5   4       3153.52       3401.74       135.43 o                         
   3   5   4       7207.10       8347.12       327.74 o                         
   4   5   4       8596.54      10248.29       400.87 o                         
   5   5   4          3.17         10.83         8.13 o                         
   6   5   4       2094.45       1977.95        45.30 o                         
   7   5   4       1819.25       1488.88        24.86 o                         
   8   5   4       1170.02       1238.56        24.94 o                         
   9   5   4          6.25          1.15         7.07 o                         
  10   5   4       1621.60       1665.04        38.89 o                         
  11   5   4        387.67        402.24        18.82 o                         
  12   5   4          0.05         -3.41         3.41 o                         
  13   5   4        117.84        100.76        28.44 o                         
 -14   6   4         98.64         84.40         6.17 o                         
 -13   6   4         63.55         77.91         7.35 o                         
 -12   6   4        191.64        206.37        10.89 o                         
 -11   6   4          0.49          2.87         5.70 o                         
 -10   6   4         16.70         12.93         5.71 o                         
  -9   6   4        779.55        623.60        16.78 o                         
  -8   6   4        251.49        251.70        24.94 o                         
  -7   6   4        913.12        629.21        17.44 o                         
  -6   6   4        363.70        509.22        37.92 o                         
  -5   6   4         34.22        189.60        27.09 o                         
  -4   6   4         96.20        260.03        32.50 o                         
  -2   6   4      21329.33      21371.46       836.96 o                         
  -1   6   4       6406.51       5730.87       230.23 o                         
   0   6   4        353.92        213.98        18.96 o                         
   1   6   4       4520.56       4452.41       178.77 o                         
   2   6   4      12844.89      14468.03       563.39 o                         
   3   6   4          1.15         29.79         8.13 o                         
   4   6   4        385.54        398.17        21.67 o                         
   5   6   4       5001.25       4433.16       167.91 o                         
   6   6   4       4804.80       4782.40        77.89 o                         
   7   6   4        113.63        152.84         6.09 o                         
   8   6   4       1281.54       1123.67        23.99 o                         
   9   6   4         99.96         53.63         8.88 o                         
  10   6   4         28.68         40.86         4.72 o                         
  11   6   4         78.76         98.07         7.59 o                         
  12   6   4        474.58        517.58        22.97 o                         
  13   6   4        124.68         75.39        14.90 o                         
 -14   7   4        357.78        346.70        24.38 o                         
 -13   7   4         16.70         14.88         4.26 o                         
 -12   7   4        500.71        500.84        15.08 o                         
 -11   7   4        296.25        297.07        11.57 o                         
 -10   7   4        258.97        216.64        10.61 o                         
  -9   7   4          9.86         -3.08         6.29 o                         
  -8   7   4        545.95        595.49        17.37 o                         
  -7   7   4        141.62         92.84         7.10 o                         
  -6   7   4         11.37         10.18         5.44 o                         
  -5   7   4       1076.36       1145.74        59.59 o                         
  -4   7   4       5290.76       4731.40       192.31 o                         
  -3   7   4         37.70         46.05        10.83 o                         
  -2   7   4       3318.49       3291.80       101.46 o                         
  -1   7   4       2089.95       1706.15        75.84 o                         
   0   7   4       2387.69       2237.04        94.80 o                         
   1   7   4        356.61        338.58        21.67 o                         
   2   7   4        953.59        956.14        43.34 o                         
   3   7   4       1429.51       1161.99        51.46 o                         
   4   7   4       6017.11       5790.93       131.88 o                         
   5   7   4         22.78         26.08         3.50 o                         
   6   7   4        812.81        686.20        13.88 o                         
   7   7   4         85.76         76.04         4.86 o                         
   8   7   4        205.10        221.09         8.93 o                         
   9   7   4          3.94         -3.73         3.73 o                         
  10   7   4        630.91        657.15        18.88 o                         
  11   7   4        312.47        258.24        16.69 o                         
  12   7   4         56.65         47.39         7.61 o                         
  13   7   4         49.64         24.38         5.42 o                         
 -13   8   4        152.19        128.51        17.94 o                         
 -12   8   4        166.36        134.02         8.72 o                         
 -11   8   4          4.88          2.59         5.22 o                         
 -10   8   4        153.84        171.34         9.23 o                         
  -9   8   4        246.79        215.91        10.72 o                         
  -8   8   4        178.13        179.09        10.58 o                         
  -7   8   4        721.41        631.39        16.68 o                         
  -6   8   4        858.23        869.83        23.24 o                         
  -5   8   4        119.48        143.19         7.24 o                         
  -4   8   4         34.94         44.52         6.34 o                         
  -2   8   4       4839.38       4170.71       173.35 o                         
  -1   8   4       2608.55       2454.09        76.61 o                         
   0   8   4       1038.93        994.76        37.31 o                         
   1   8   4        780.21        657.16        20.61 o                         
   2   8   4       2635.84       2538.53        62.83 o                         
   3   8   4          9.69          9.58         4.39 o                         
   4   8   4        116.47        129.97         7.41 o                         
   5   8   4        945.16        699.50        17.52 o                         
   6   8   4         69.20         76.61         5.62 o                         
   7   8   4        288.17        290.68         9.46 o                         
   8   8   4       1631.93       1688.83        32.73 o                         
   9   8   4         35.48         36.82         8.78 o                         
  10   8   4        174.34        224.87        24.25 o                         
  11   8   4        126.61        119.20        11.84 o                         
  12   8   4        428.56        511.93        20.51 o                         
 -13   9   4          0.30          0.00        10.83 o                         
 -12   9   4        174.30        155.56        10.34 o                         
 -11   9   4        391.54        391.30        14.52 o                         
 -10   9   4        399.49        332.09        13.74 o                         
  -9   9   4          1.81         10.56         6.56 o                         
  -8   9   4        463.86        428.23        16.17 o                         
  -7   9   4         98.64         87.78         7.54 o                         
  -6   9   4        195.81        148.53         7.47 o                         
  -5   9   4        515.54        504.61        15.43 o                         
  -4   9   4       2028.47       1705.68        33.48 o                         
  -3   9   4         24.88          5.63         4.42 o                         
  -2   9   4        431.29        413.47        16.76 o                         
  -1   9   4         42.07         34.06         7.84 o                         
   0   9   4        475.57        344.86        10.26 o                         
   1   9   4        335.76        308.42        10.22 o                         
   2   9   4        994.24       1031.39        28.71 o                         
   3   9   4       4256.93       3935.27        81.43 o                         
   4   9   4       1043.87        888.48        26.29 o                         
   5   9   4        509.45        558.08        15.20 o                         
   6   9   4       1099.36        885.84        25.50 o                         
   7   9   4         31.98         57.08        16.55 o                         
   8   9   4        259.48        241.67        12.20 o                         
   9   9   4         21.30         11.04         8.32 o                         
  10   9   4        353.19        454.81        22.93 o                         
  11   9   4        186.42        219.40        18.96 o                         
 -12  10   4         30.48         28.87         9.16 o                         
 -11  10   4          6.05         14.04         5.79 o                         
 -10  10   4        416.04        451.56        16.25 o                         
  -9  10   4       1202.05       1163.59        32.06 o                         
  -8  10   4          8.93          6.12         6.71 o                         
  -7  10   4        442.72        463.97        15.34 o                         
  -6  10   4       1216.55       1076.39        22.95 o                         
  -5  10   4          4.80          9.87         5.70 o                         
  -4  10   4        111.51         92.54         7.08 o                         
  -3  10   4         48.18         65.21         5.70 o                         
  -2  10   4        573.30        493.52        17.72 o                         
  -1  10   4       2707.96       2258.57        40.26 o                         
   0  10   4        520.19        528.34        17.97 o                         
   1  10   4       5493.06       5061.18        91.54 o                         
   2  10   4         70.74         67.58         6.71 o                         
   3  10   4        268.67        248.46        13.07 o                         
   4  10   4        131.18        126.87        12.03 o                         
   5  10   4       2022.50       1886.73        53.82 o                         
   6  10   4        113.75         86.30         7.31 o                         
   7  10   4        176.08        195.89        14.27 o                         
   8  10   4          3.24          2.71        18.96 o                         
   9  10   4         99.66         92.87        10.39 o                         
  10  10   4        123.21         96.25         8.32 o                         
  11  10   4         61.84         46.05         8.13 o                         
 -11  11   4        794.31        861.51        23.83 o                         
 -10  11   4         13.79          6.82         5.79 o                         
  -9  11   4         76.47        103.79         9.38 o                         
  -8  11   4        392.97        397.84        15.53 o                         
  -7  11   4        417.63        431.51        14.84 o                         
  -6  11   4        154.85        132.96         8.57 o                         
  -5  11   4        740.85        804.67        19.75 o                         
  -4  11   4         12.04         29.09         6.70 o                         
  -3  11   4         56.88         36.42         6.01 o                         
  -2  11   4         40.41          9.12         5.31 o                         
  -1  11   4         52.29         53.76         6.41 o                         
   0  11   4        266.44        232.71         9.12 o                         
   1  11   4         99.33        107.17         6.39 o                         
   2  11   4        114.62        103.11         9.38 o                         
   3  11   4       1866.97       2057.17        52.45 o                         
   4  11   4         11.09         40.63         6.54 o                         
   5  11   4         12.74          9.54         4.61 o                         
   6  11   4         23.85         27.53         5.21 o                         
   7  11   4        132.61        127.30        24.38 o                         
   8  11   4        146.76        111.05        24.38 o                         
   9  11   4          1.86         -1.97         6.20 o                         
  10  11   4         45.38         42.79         6.50 o                         
 -10  12   4         38.83         33.05         6.51 o                         
  -9  12   4        566.15        651.71        17.53 o                         
  -8  12   4         81.33         48.63         6.56 o                         
  -7  12   4        194.98        177.64         9.77 o                         
  -6  12   4        145.75        118.36         7.84 o                         
  -5  12   4         31.08         28.07         6.81 o                         
  -4  12   4         58.41         93.66         9.83 o                         
  -3  12   4        264.37        288.20        12.08 o                         
  -2  12   4          4.62         42.62         5.55 o                         
  -1  12   4         96.06         95.41         6.84 o                         
   0  12   4        210.39        194.66        10.04 o                         
   1  12   4        457.56        596.55        15.04 o                         
   2  12   4          6.38         -0.11         4.83 o                         
   3  12   4          6.29          0.18         5.17 o                         
   4  12   4          8.48         11.52         5.38 o                         
   5  12   4       1302.45       1416.46        51.18 o                         
   6  12   4         54.89         40.17         9.05 o                         
   7  12   4        156.90        132.72        21.67 o                         
   8  12   4         23.45         13.54         9.58 o                         
   9  12   4         24.36         24.38        10.83 o                         
  -9  13   4        198.85        176.87        23.02 o                         
  -8  13   4        122.17         82.07         9.58 o                         
  -7  13   4         89.86        116.49         8.76 o                         
  -6  13   4         11.72         -3.71         5.68 o                         
  -5  13   4          6.48          7.62         5.79 o                         
  -4  13   4          3.34          4.51         7.82 o                         
  -3  13   4        124.09        106.83         7.47 o                         
  -2  13   4         56.12         43.55         5.55 o                         
  -1  13   4        361.91        418.76        11.22 o                         
   0  13   4          2.68          1.26         4.75 o                         
   1  13   4          2.63          6.82         4.59 o                         
   2  13   4        142.00        160.66         9.69 o                         
   3  13   4        253.74        293.87        12.59 o                         
   4  13   4         25.57          5.38         4.44 o                         
   5  13   4         85.42         86.37         6.65 o                         
   6  13   4         39.31         28.17         8.43 o                         
   7  13   4        177.83        162.07        51.46 o                         
   8  13   4         32.95          5.42        16.25 o                         
  -8  14   4          0.73         10.83        10.83 o                         
  -7  14   4        183.98        237.17         9.61 o                         
  -6  14   4         62.64         38.54         5.38 o                         
  -5  14   4        109.11        147.84        12.62 o                         
  -4  14   4         17.07          2.56         4.82 o                         
  -3  14   4        340.13        444.31        13.54 o                         
  -2  14   4          1.30         41.85         5.41 o                         
  -1  14   4        261.58        253.82         9.48 o                         
   0  14   4         13.85         14.35         4.88 o                         
   1  14   4        489.08        598.63        13.88 o                         
   2  14   4        195.10         78.92         5.91 o                         
   3  14   4          8.02          1.77         4.32 o                         
   4  14   4         43.78         25.28         5.47 o                         
   5  14   4        531.70        623.71        26.64 o                         
   6  14   4          5.76          2.03         6.97 o                         
   7  14   4         58.40         56.88        21.67 o                         
  -5  15   4        163.83        242.00        10.95 o                         
  -4  15   4          6.68         23.49         6.12 o                         
  -3  15   4        180.18        208.97        13.23 o                         
  -2  15   4        113.73        104.93         6.25 o                         
  -1  15   4        386.89        523.92        13.47 o                         
   0  15   4         87.34         27.92         4.65 o                         
   1  15   4         86.99        118.71         6.56 o                         
   2  15   4          1.49         -3.22         3.88 o                         
   3  15   4        469.55        566.49        13.98 o                         
   4  15   4          2.43         29.45        10.83 o                         
  -2  16   4          0.05         18.96        10.83 o                         
  -1  16   4        110.07        108.62         9.58 o                         
   0  16   4         33.24         35.21         8.46 o                         
   1  16   4        227.05        262.73        24.38 o                         
 -15   0   5          5.34          8.13        13.54 o                         
 -13   0   5       1827.82       2347.98        72.70 o                         
 -11   0   5         37.01         27.21         7.57 o                         
  -9   0   5       3196.87       3100.05        66.85 o                         
  -7   0   5       1482.38       1075.32        59.59 o                         
  -5   0   5      18390.71      19551.54       766.54 o                         
  -3   0   5      18904.26      21682.95       861.34 o                         
  -1   0   5       3825.81       4086.75       162.52 o                         
   1   0   5      13337.98      13630.37       378.23 o                         
   3   0   5      14392.53      16045.79       318.20 o                         
   5   0   5      19060.49      19572.37       758.41 o                         
   7   0   5        754.70        747.06        43.34 o                         
   9   0   5       1103.57       1193.61        30.96 o                         
  11   0   5         87.87        170.11        21.67 o                         
  13   0   5       1290.92       1471.00        38.49 o                         
 -15   1   5        511.41        518.58        36.57 o                         
 -14   1   5        106.57        132.50        15.32 o                         
 -13   1   5          1.27          0.17         8.76 o                         
 -12   1   5         19.50         20.67         6.42 o                         
 -11   1   5       1303.91       1528.33        29.96 o                         
 -10   1   5        108.57        130.92         7.38 o                         
  -9   1   5        596.86        707.63        15.94 o                         
  -8   1   5       2131.43       2226.08        75.64 o                         
  -7   1   5      11655.97      13013.98       367.73 o                         
  -6   1   5       1037.69        983.22        56.88 o                         
  -5   1   5       5143.62       4436.16       184.19 o                         
  -4   1   5        255.98        211.27        24.38 o                         
  -3   1   5         74.68        298.97        20.04 o                         
  -2   1   5       1250.66       1197.36        40.22 o                         
  -1   1   5         55.45        170.58        10.84 o                         
   0   1   5       1260.16       1679.31        41.84 o                         
   1   1   5      17832.46      24168.05       470.61 o                         
   2   1   5       1439.69       1651.57        34.20 o                         
   3   1   5      10541.08      12613.67       250.60 o                         
   4   1   5       1689.18       1768.53        48.16 o                         
   5   1   5       2942.41       3182.38       108.34 o                         
   6   1   5         42.99         20.04        10.51 o                         
   7   1   5       1891.28       1581.77        38.23 o                         
   8   1   5         27.71          7.55         3.14 o                         
   9   1   5          2.31          4.84         3.03 o                         
  10   1   5         93.18        119.79         6.50 o                         
  11   1   5        948.70       1221.41        23.24 o                         
  12   1   5         25.28         20.86         5.08 o                         
  13   1   5         30.61         47.83         5.15 o                         
  14   1   5          5.24          0.28         2.64 o                         
 -15   2   5         17.81         33.86         9.58 o                         
 -14   2   5          0.66         -4.06        12.19 o                         
 -13   2   5       1705.90       1782.70        40.85 o                         
 -12   2   5         26.15         37.56         7.03 o                         
 -11   2   5        124.09        113.48         7.23 o                         
 -10   2   5        276.41        227.13         9.76 o                         
  -9   2   5       8442.63       8116.39       118.29 o                         
  -8   2   5         47.70         92.17        19.15 o                         
  -7   2   5       2070.49       1765.74        89.38 o                         
  -6   2   5       2764.85       3420.70       148.97 o                         
  -5   2   5      16971.05      23717.63      1023.72 o                         
  -4   2   5       1200.67       1860.53        60.31 o                         
  -3   2   5       1707.33       1264.01        35.90 o                         
  -2   2   5       8379.82       9614.42       276.14 o                         
  -1   2   5       3371.75       4869.04       113.61 o                         
   0   2   5       4674.51       5445.83       125.58 o                         
   1   2   5       8410.57       9139.85       256.63 o                         
   2   2   5       2281.40       3276.03       124.60 o                         
   3   2   5      15199.44      16395.88       378.52 o                         
   4   2   5       1898.28       1462.93        53.30 o                         
   5   2   5      14876.87      15011.27       434.87 o                         
   6   2   5        264.47        183.01        12.14 o                         
   7   2   5         32.81         25.47         6.93 o                         
   8   2   5        227.23        271.25         7.61 o                         
   9   2   5       1749.66       1968.10        36.17 o                         
  10   2   5        216.15        317.20        10.72 o                         
  11   2   5          2.32         -2.85         3.64 o                         
  12   2   5          5.36         -1.24         3.51 o                         
  13   2   5        329.29        343.64        10.83 o                         
  14   2   5          0.11          0.00        13.54 o                         
 -15   3   5        272.14        297.95        24.38 o                         
 -14   3   5         57.18         52.36         7.88 o                         
 -13   3   5         45.57         28.20         7.28 o                         
 -12   3   5       1242.57       1310.99        27.70 o                         
 -11   3   5       3771.32       3776.71        63.07 o                         
 -10   3   5        145.64        145.12         8.10 o                         
  -9   3   5         90.64        238.03        11.14 o                         
  -8   3   5        435.07        412.24        28.49 o                         
  -7   3   5       4765.71       5224.36       295.24 o                         
  -6   3   5        246.18        382.17        62.30 o                         
  -4   3   5       2649.21       2142.24        94.80 o                         
  -3   3   5       4732.61       6153.42       249.19 o                         
  -2   3   5        989.94        598.53        33.86 o                         
  -1   3   5        964.74       1300.86        43.93 o                         
   0   3   5        169.38         69.37         6.32 o                         
   3   3   5      10214.03      11569.95       338.79 o                         
   4   3   5         82.22         75.84        59.59 o                         
   5   3   5       7056.83       7399.70       229.08 o                         
   6   3   5         12.85         32.98         6.91 o                         
   7   3   5       8440.12       8492.97       130.00 o                         
   8   3   5       2455.09       1996.10        29.84 o                         
   9   3   5          3.99         12.71         5.85 o                         
  10   3   5         66.25         52.14         4.62 o                         
  11   3   5        954.32       1146.20        23.80 o                         
  12   3   5          0.02         -3.25         3.25 o                         
  13   3   5          7.03          1.81         4.34 o                         
  14   3   5          4.28        -13.54        13.54 o                         
 -15   4   5          6.09          0.90         4.85 o                         
 -14   4   5         42.77         34.83         7.50 o                         
 -13   4   5         98.46         65.14         7.48 o                         
 -12   4   5         49.63         48.31         7.87 o                         
 -11   4   5        353.72        359.86        12.93 o                         
 -10   4   5        317.98        358.63        14.35 o                         
  -9   4   5       4151.62       3823.35        97.49 o                         
  -8   4   5        157.87        244.96        11.39 o                         
  -7   4   5       7056.20       6302.58       207.57 o                         
  -6   4   5         58.72         62.30        59.59 o                         
  -5   4   5       3279.86       3856.79       230.23 o                         
  -3   4   5       1420.55       1340.76        67.72 o                         
  -2   4   5        133.11        208.56        29.79 o                         
  -1   4   5       6534.20       8051.88       316.91 o                         
   0   4   5         35.25         83.97         8.13 o                         
   1   4   5      60539.61      67077.32      2597.28 o                         
   2   4   5       2244.08       1424.46        59.59 o                         
   3   4   5       5905.93       5858.18       289.82 o                         
   4   4   5        380.18        452.34        89.38 o                         
   5   4   5       2201.84       2452.86        88.60 o                         
   6   4   5        329.20        211.47        18.37 o                         
   7   4   5       1358.45       1071.60        17.64 o                         
   8   4   5         86.83        100.68         5.66 o                         
   9   4   5       3578.97       3907.44        67.74 o                         
  10   4   5         92.01         82.43         8.28 o                         
  11   4   5        144.00        124.88         6.13 o                         
  12   4   5         17.27          1.33         2.97 o                         
  13   4   5        151.79        117.72        12.19 o                         
 -14   5   5         97.17         70.59         6.37 o                         
 -13   5   5         72.24         95.21         9.29 o                         
 -12   5   5        528.64        594.30        19.36 o                         
 -11   5   5        985.52        913.88        31.31 o                         
 -10   5   5        496.60        438.85        15.79 o                         
  -9   5   5        117.49        130.19         9.79 o                         
  -8   5   5         77.99        115.05        10.77 o                         
  -7   5   5       3511.21       3416.20       130.01 o                         
  -6   5   5         59.14         67.72        18.96 o                         
  -5   5   5       8910.18       6473.03       278.99 o                         
  -2   5   5        333.72        308.78        24.38 o                         
  -1   5   5       4431.75       4165.30       167.93 o                         
   0   5   5        991.09       1313.67        56.88 o                         
   1   5   5       1679.41       2952.11       119.18 o                         
   2   5   5       3835.14       3994.93       157.10 o                         
   5   5   5        126.06        199.61        31.15 o                         
   6   5   5          3.95         -1.38         2.47 o                         
   7   5   5       3689.86       3769.92        68.50 o                         
   8   5   5       2297.66       2136.29        39.89 o                         
   9   5   5        313.70        341.17        10.50 o                         
  10   5   5        228.19        193.24         9.27 o                         
  11   5   5        357.32        406.89        18.02 o                         
  12   5   5          0.06         -0.30         5.42 o                         
  13   5   5         26.85         24.38        18.96 o                         
 -14   6   5         12.49          5.66         5.08 o                         
 -13   6   5        100.26         84.10         7.47 o                         
 -12   6   5        164.95        106.30         7.87 o                         
 -11   6   5          1.64         -5.11         5.11 o                         
 -10   6   5        311.51        305.30        13.96 o                         
  -9   6   5        199.57        222.16        11.97 o                         
  -8   6   5        452.17        345.14        15.65 o                         
  -7   6   5       3786.97       3117.69        67.53 o                         
  -6   6   5        286.94        277.37        18.87 o                         
  -5   6   5       7095.90       6681.59       270.86 o                         
  -4   6   5       2230.54       1982.43        86.68 o                         
  -3   6   5       5359.81       4338.65       173.35 o                         
  -2   6   5       7978.04       6854.67       276.28 o                         
  -1   6   5       7153.74       7117.41       284.40 o                         
   0   6   5         21.17         40.63        10.83 o                         
   1   6   5         38.24         21.67         8.13 o                         
   2   6   5       2653.93       2553.95       102.93 o                         
   3   6   5       7429.23       7989.58       314.20 o                         
   4   6   5         51.53         70.42         8.13 o                         
   5   6   5       2009.29       1898.54        44.29 o                         
   6   6   5        227.17        287.36         7.27 o                         
   7   6   5        717.84        750.01        16.91 o                         
   8   6   5        241.95        212.93         8.85 o                         
   9   6   5         88.44        122.89         9.31 o                         
  10   6   5        674.04        740.63        33.98 o                         
  11   6   5         31.05         22.35        12.19 o                         
  12   6   5        417.15        377.92        18.81 o                         
  13   6   5        304.00        348.34        14.54 o                         
 -14   7   5        161.11        230.23        18.96 o                         
 -13   7   5         91.67         88.95         7.14 o                         
 -12   7   5        326.03        341.23        12.06 o                         
 -11   7   5        273.07        262.74        11.67 o                         
 -10   7   5        266.46        257.76        11.78 o                         
  -9   7   5        143.45        147.18        11.52 o                         
  -8   7   5        170.55        130.68        10.87 o                         
  -7   7   5       3922.61       3613.84        77.71 o                         
  -6   7   5        314.54        290.81        12.06 o                         
  -5   7   5       1935.46       1746.25        44.81 o                         
  -4   7   5       7283.25       6126.33       243.77 o                         
  -2   7   5         10.31          4.06         7.66 o                         
  -1   7   5       6110.91       6017.98       243.77 o                         
   0   7   5       1755.46       1603.22        70.42 o                         
   1   7   5        190.61        154.39        16.25 o                         
   2   7   5        570.91        506.51        27.09 o                         
   3   7   5       1463.09       1309.90        71.64 o                         
   4   7   5       1474.52       1312.90        39.23 o                         
   5   7   5          5.63         47.96         8.32 o                         
   6   7   5        472.65        457.49        12.81 o                         
   7   7   5       1102.22       1145.93        27.34 o                         
   8   7   5        541.76        509.11        21.68 o                         
   9   7   5          6.74         26.95         8.40 o                         
  10   7   5       1135.51       1147.36        32.68 o                         
  11   7   5        889.64       1101.80        48.75 o                         
  12   7   5          3.26          6.62         5.21 o                         
 -13   8   5         84.04         81.80         6.34 o                         
 -12   8   5         60.83         47.02         5.45 o                         
 -11   8   5          0.45         -5.22         5.22 o                         
 -10   8   5        274.27        250.61        10.89 o                         
  -9   8   5        222.20        228.60        10.69 o                         
  -8   8   5        294.02        207.25        11.71 o                         
  -7   8   5        836.78        864.87        36.38 o                         
  -6   8   5        651.56        567.14        15.18 o                         
  -5   8   5       4743.34       4252.32        58.97 o                         
  -4   8   5       2355.47       1799.70        36.47 o                         
  -3   8   5       2198.75       1932.07        65.22 o                         
  -2   8   5       6638.51       5520.49       157.93 o                         
  -1   8   5        754.33        692.65        21.90 o                         
   0   8   5          3.04         28.15         6.04 o                         
   1   8   5         68.28        113.25        20.95 o                         
   2   8   5        735.61        616.34        20.35 o                         
   3   8   5        935.00        945.28        27.35 o                         
   4   8   5        852.66        718.19        18.23 o                         
   5   8   5        927.49        912.82        31.99 o                         
   6   8   5         49.60         51.46         6.28 o                         
   7   8   5        266.03        261.93        25.09 o                         
   8   8   5        328.68        279.61        17.72 o                         
   9   8   5        950.06       1012.38        32.17 o                         
  10   8   5         48.20         44.31         7.99 o                         
  11   8   5          1.43          5.17         7.61 o                         
  12   8   5        342.34        386.04        18.03 o                         
 -13   9   5          1.39          0.00         8.13 o                         
 -12   9   5        152.97        139.60         8.76 o                         
 -11   9   5        400.96        413.62        16.38 o                         
 -10   9   5        114.05        111.03         7.61 o                         
  -9   9   5        103.89        184.62        12.32 o                         
  -8   9   5        878.46       1009.70        23.64 o                         
  -7   9   5       1263.98       1308.64        30.36 o                         
  -6   9   5         94.07         66.85         8.28 o                         
  -5   9   5        238.07        243.17        12.44 o                         
  -4   9   5       3272.72       2920.91        44.71 o                         
  -3   9   5        669.47        620.40        19.80 o                         
  -2   9   5       1034.90        823.54        17.47 o                         
  -1   9   5        987.67        978.94        19.81 o                         
   0   9   5       3855.11       3311.90        52.27 o                         
   1   9   5        879.31        765.79        18.95 o                         
   2   9   5        592.40        508.26        16.08 o                         
   3   9   5        322.55        263.27        11.34 o                         
   4   9   5         13.42         23.08         5.03 o                         
   5   9   5          8.40         29.36         7.12 o                         
   6   9   5        438.25        393.22        55.53 o                         
   7   9   5       1934.21       2045.93        66.30 o                         
   8   9   5        536.95        602.46        24.40 o                         
   9   9   5         42.37         21.04        12.92 o                         
  10   9   5        692.12        757.84        37.92 o                         
  11   9   5        307.99        334.82        16.38 o                         
 -12  10   5        174.13        126.37        20.85 o                         
 -11  10   5         58.93         21.95         6.56 o                         
 -10  10   5        497.31        596.27        18.51 o                         
  -9  10   5        381.11        311.94        14.47 o                         
  -8  10   5        126.47        105.99        13.68 o                         
  -7  10   5         84.06        101.92         8.95 o                         
  -6  10   5        282.54        320.95        13.37 o                         
  -5  10   5        598.22        603.63        17.00 o                         
  -4  10   5       2927.94       2588.18        40.22 o                         
  -3  10   5        357.87        309.98        11.12 o                         
  -2  10   5       5325.06       5347.72        72.97 o                         
  -1  10   5        614.57        478.41        16.55 o                         
   0  10   5        102.64         60.63         5.46 o                         
   1  10   5        704.28        749.36        18.84 o                         
   2  10   5        208.72        184.62        12.67 o                         
   3  10   5        201.54        168.75        11.40 o                         
   4  10   5        116.14        120.20         6.33 o                         
   5  10   5         18.05         34.69         6.51 o                         
   6  10   5        430.14        468.59        43.34 o                         
   7  10   5        163.23         86.68        27.09 o                         
   8  10   5         90.79         68.26         9.01 o                         
   9  10   5        194.58        175.20        12.62 o                         
  10  10   5        204.35        228.04        12.34 o                         
 -11  11   5         95.36         94.71         9.60 o                         
 -10  11   5        240.38        215.43        18.40 o                         
  -9  11   5          1.58         18.27         6.09 o                         
  -8  11   5        496.25        650.03        19.36 o                         
  -7  11   5         10.43         12.82         6.56 o                         
  -6  11   5        353.66        306.99        13.53 o                         
  -5  11   5         76.37         42.81         7.27 o                         
  -4  11   5        775.97        785.61        20.37 o                         
  -3  11   5        315.85        325.17        10.99 o                         
  -2  11   5        280.82        269.72         9.92 o                         
  -1  11   5        130.54        132.44         6.96 o                         
   0  11   5       1493.93       1620.04        30.27 o                         
   1  11   5        206.38         98.90         7.95 o                         
   2  11   5         11.20          5.03         6.26 o                         
   3  11   5         51.75         63.06         7.21 o                         
   4  11   5        164.82        160.51         7.87 o                         
   5  11   5       1063.09        930.42        30.97 o                         
   6  11   5          5.19         16.25        18.96 o                         
   7  11   5        198.17        132.72        24.38 o                         
   8  11   5        223.67        186.44        30.75 o                         
   9  11   5          8.60          0.29         5.86 o                         
 -10  12   5        373.25        441.52        19.15 o                         
  -9  12   5        121.74         87.83         8.76 o                         
  -8  12   5          6.25         -2.19         6.26 o                         
  -7  12   5         38.38         22.09         7.18 o                         
  -6  12   5        113.37        117.47         8.95 o                         
  -5  12   5         36.12         54.69         8.76 o                         
  -4  12   5         84.07         85.72         7.35 o                         
  -3  12   5         24.67         15.66         5.41 o                         
  -2  12   5       1489.82       1696.72        31.46 o                         
  -1  12   5        196.62        175.24         7.72 o                         
   0  12   5         12.92         23.75         4.70 o                         
   1  12   5        323.99        419.54        13.37 o                         
   2  12   5        380.13        360.65        11.49 o                         
   3  12   5        316.72        245.50         9.96 o                         
   4  12   5          8.58         -3.52         3.52 o                         
   5  12   5          4.31          5.42         7.82 o                         
   6  12   5        329.11        288.72        18.87 o                         
   7  12   5        166.62        124.60        18.96 o                         
   8  12   5         68.27         55.82         9.58 o                         
   9  12   5         61.69         46.05        10.83 o                         
  -9  13   5         10.76          9.48         7.66 o                         
  -8  13   5         81.97         97.86         7.82 o                         
  -7  13   5         41.31         22.70         8.54 o                         
  -6  13   5          5.40          1.81         6.26 o                         
  -5  13   5         39.30         19.08         7.36 o                         
  -4  13   5        601.83        613.88        16.39 o                         
  -3  13   5         43.20         47.44         5.55 o                         
  -2  13   5          9.54         11.78         4.86 o                         
  -1  13   5         16.71         17.88         4.51 o                         
   0  13   5        335.90        430.54        11.54 o                         
   1  13   5        402.04        344.15        16.54 o                         
   2  13   5        246.99        283.54        11.56 o                         
   3  13   5        203.74        231.33        10.62 o                         
   4  13   5        280.09        335.25        12.87 o                         
   5  13   5        101.54         70.92         8.55 o                         
   6  13   5         67.32         85.87        11.02 o                         
   7  13   5         72.68         44.69        11.49 o                         
  -7  14   5         13.03         12.19         5.57 o                         
  -6  14   5        242.19        386.16        12.81 o                         
  -5  14   5        149.60        104.89         8.25 o                         
  -4  14   5         92.64         62.88         5.91 o                         
  -3  14   5        104.03         89.21         7.60 o                         
  -2  14   5       1477.30       1740.64        40.19 o                         
  -1  14   5         65.51         31.82         5.29 o                         
   0  14   5         81.35         84.60         5.38 o                         
   1  14   5         87.81         97.38         5.70 o                         
   2  14   5        668.91        808.79        27.47 o                         
   3  14   5         85.84         57.06         4.72 o                         
   4  14   5        154.03        224.87        12.87 o                         
   5  14   5          4.35         12.19         6.97 o                         
   6  14   5        147.62        178.77        24.38 o                         
  -5  15   5         82.45         60.79        12.19 o                         
  -4  15   5        175.01        279.21        12.51 o                         
  -3  15   5         71.60         24.04         4.51 o                         
  -2  15   5          8.09         10.67         4.51 o                         
  -1  15   5          0.18          4.79         4.96 o                         
   0  15   5        499.38        574.25        15.11 o                         
   1  15   5         33.88         12.02         3.88 o                         
   2  15   5         39.25         40.94         3.98 o                         
   3  15   5          1.64         -2.71         5.75 o                         
 -14   0   6         52.26         75.84        18.96 o                         
 -12   0   6        784.10        728.72        35.19 o                         
 -10   0   6       2521.02       2409.82        53.86 o                         
  -8   0   6       1389.15       1538.22        81.26 o                         
  -6   0   6       4224.77       4568.88       192.31 o                         
  -4   0   6       1088.03       1627.60        75.84 o                         
  -2   0   6      22581.62      24819.25       966.97 o                         
   0   0   6       1328.06       1756.97        55.89 o                         
   2   0   6      50716.87      56159.16      1284.56 o                         
   4   0   6       9005.71       9182.15       213.60 o                         
   8   0   6        100.50        138.30        11.53 o                         
  10   0   6       2846.56       3164.48        93.79 o                         
  12   0   6       1097.28       1275.02        34.20 o                         
  14   0   6        257.92        297.95        16.25 o                         
 -15   1   6          0.81          6.77         9.58 o                         
 -14   1   6        967.71        971.72        36.39 o                         
 -13   1   6          0.90         -5.59         5.59 o                         
 -12   1   6        161.53        129.94         7.58 o                         
 -11   1   6          0.61          1.06         5.66 o                         
 -10   1   6        542.43        497.40        13.98 o                         
  -9   1   6         20.78         39.86         6.59 o                         
  -8   1   6        485.31        326.44        26.81 o                         
  -7   1   6        292.55        415.99        28.73 o                         
  -6   1   6        303.04        604.74        29.64 o                         
  -5   1   6       1395.52       1792.83        83.97 o                         
  -4   1   6       5644.13       6654.51       268.15 o                         
  -3   1   6         72.68         81.26        18.96 o                         
  -2   1   6        657.76       1079.57        43.69 o                         
  -1   1   6        765.89        683.87        28.40 o                         
   0   1   6       4041.10       4518.94       105.72 o                         
   1   1   6         27.18         76.29         6.16 o                         
   2   1   6         23.25         10.31         4.31 o                         
   3   1   6        889.25        767.69        20.30 o                         
   4   1   6       1065.55       1233.89        33.22 o                         
   5   1   6       1053.87        844.62        33.10 o                         
   6   1   6        385.82        392.88        24.80 o                         
   7   1   6         54.31         88.30         5.31 o                         
   8   1   6         81.83        145.66         6.26 o                         
   9   1   6         54.91         44.28         5.05 o                         
  10   1   6       2063.29       1985.31        37.88 o                         
  11   1   6         11.29         -3.97         5.54 o                         
  12   1   6        784.45        869.23        19.83 o                         
  13   1   6         43.76         39.12         3.45 o                         
 -15   2   6         21.07         10.83        13.54 o                         
 -14   2   6          0.21          2.12         7.50 o                         
 -13   2   6         54.93         77.85         8.51 o                         
 -12   2   6       3068.64       3258.64        64.74 o                         
 -11   2   6        173.59        142.14         8.31 o                         
 -10   2   6         10.81         25.19         5.90 o                         
  -9   2   6         10.00         22.32         5.34 o                         
  -8   2   6       2820.34       3099.71        79.06 o                         
  -7   2   6         45.58         62.30        24.38 o                         
  -6   2   6       5570.73       5460.01       227.52 o                         
  -5   2   6       2636.62       3000.69       159.81 o                         
  -4   2   6      14410.63      16805.09       532.24 o                         
  -3   2   6        229.35        157.68        17.52 o                         
  -2   2   6       8807.14      10266.47       365.66 o                         
  -1   2   6       1021.90       1070.10        38.39 o                         
   0   2   6       6323.00       8387.38       166.54 o                         
   1   2   6       1654.28       2314.72        56.55 o                         
   2   2   6       8869.08       9665.13       222.54 o                         
   3   2   6       6252.95       5779.99       179.71 o                         
   4   2   6       2757.91       1882.67        66.17 o                         
   5   2   6         13.52          5.80         8.02 o                         
   6   2   6        369.86        536.18        27.40 o                         
   7   2   6        809.93        921.99        18.55 o                         
   8   2   6        187.29        206.03         7.42 o                         
   9   2   6        151.05        170.78         7.79 o                         
  10   2   6       1266.89       1326.22        26.73 o                         
  11   2   6         68.32         54.77         5.75 o                         
  12   2   6        812.42        908.19        19.78 o                         
  13   2   6         63.30         45.29         4.90 o                         
 -15   3   6          1.29          0.00        10.83 o                         
 -14   3   6        955.02       1105.98        69.16 o                         
 -13   3   6         41.02         40.21         7.48 o                         
 -12   3   6         38.59         35.10         6.85 o                         
 -11   3   6        267.30        246.13        12.11 o                         
 -10   3   6       5370.70       5008.57        96.68 o                         
  -9   3   6        329.42        298.15        12.15 o                         
  -8   3   6       5376.79       4901.54       114.14 o                         
  -4   3   6        125.93        181.48        29.79 o                         
  -3   3   6       6812.33       5709.20       235.65 o                         
  -2   3   6        255.12        182.88        16.00 o                         
  -1   3   6       1856.87       2301.32       129.43 o                         
   0   3   6      17355.17      18884.51       523.80 o                         
   2   3   6          4.38          5.42        24.38 o                         
   3   3   6       1071.06       1263.54        56.10 o                         
   4   3   6       3850.53       4785.57       257.32 o                         
   5   3   6       2532.67       1973.39        54.85 o                         
   6   3   6       2016.05       1569.05        42.04 o                         
   7   3   6         88.37         68.37         3.56 o                         
   8   3   6       2406.58       2320.35        38.75 o                         
   9   3   6        135.05        138.68         6.43 o                         
  10   3   6        307.79        317.25        10.00 o                         
  11   3   6         72.08         44.25         4.39 o                         
  12   3   6        251.74        256.97        10.07 o                         
  13   3   6         19.08         19.86         7.27 o                         
 -15   4   6        115.27        116.47        16.25 o                         
 -14   4   6          4.80         -5.22         6.67 o                         
 -13   4   6         38.59         35.91         7.41 o                         
 -12   4   6       2491.90       2599.78        52.48 o                         
 -11   4   6         90.84         79.41         8.17 o                         
 -10   4   6       2007.73       1904.27        37.08 o                         
  -9   4   6         92.22         98.28         9.03 o                         
  -8   4   6       1031.54       1030.79        29.50 o                         
  -7   4   6          5.47         27.09        16.25 o                         
  -6   4   6        602.30        528.18        37.92 o                         
  -4   4   6       3654.88       3863.77       277.50 o                         
  -3   4   6       4664.57       4214.57       360.11 o                         
  -2   4   6      13483.29      14630.97       702.75 o                         
  -1   4   6       8904.99       9231.52       260.46 o                         
   0   4   6        169.69        283.20        15.68 o                         
   1   4   6         81.45        123.37         9.29 o                         
   2   4   6      10536.74      12788.69       495.68 o                         
   3   4   6         64.15        230.23        67.72 o                         
   4   4   6       4009.55       3111.92       203.15 o                         
   5   4   6        270.59        192.31        78.55 o                         
   6   4   6       4233.65       4083.28        70.89 o                         
   7   4   6         35.71         75.90         3.69 o                         
   8   4   6         52.43         55.01         3.79 o                         
   9   4   6        211.64        195.51        10.61 o                         
  10   4   6        806.33        778.35        21.80 o                         
  11   4   6        100.08         90.57         6.67 o                         
  12   4   6        267.30        283.36        14.54 o                         
  13   4   6        170.47        121.57        11.48 o                         
 -14   5   6        468.51        465.98        22.37 o                         
 -13   5   6          8.42         -1.45         6.65 o                         
 -12   5   6         24.67         21.99         7.48 o                         
 -11   5   6         52.25         35.49         6.47 o                         
 -10   5   6       2132.89       2042.98        42.89 o                         
  -9   5   6        158.85        151.89         9.83 o                         
  -8   5   6        963.45        890.35        33.46 o                         
  -7   5   6       1294.44       1085.54        29.31 o                         
  -6   5   6        935.59       1018.44        56.88 o                         
  -5   5   6       1531.75       1483.57        48.81 o                         
  -4   5   6        102.98         59.59        13.54 o                         
  -3   5   6       3615.90       2659.58       108.34 o                         
  -2   5   6        538.37        652.77        32.50 o                         
  -1   5   6       1075.83        817.40        27.72 o                         
   0   5   6       9092.20       8934.43       358.89 o                         
   1   5   6       6287.96       5030.29       178.77 o                         
   2   5   6        852.37        379.21        21.67 o                         
   4   5   6      11171.29      11775.94       552.56 o                         
   5   5   6        199.79         75.84        70.42 o                         
   6   5   6        318.47        271.89        17.56 o                         
   7   5   6       1805.22       1408.07        28.56 o                         
   8   5   6       1399.79       1517.72        33.50 o                         
   9   5   6        173.79        154.68         8.29 o                         
  10   5   6          4.73          9.11         7.89 o                         
  11   5   6        267.93        217.07        16.00 o                         
  12   5   6        236.01        221.89        10.72 o                         
  13   5   6          4.62          8.13        16.25 o                         
 -14   6   6          3.87          6.19         6.50 o                         
 -13   6   6         84.56        105.08         7.61 o                         
 -12   6   6        533.97        531.93        18.77 o                         
 -11   6   6        228.16        172.29        10.68 o                         
 -10   6   6        125.93        136.71        10.12 o                         
  -9   6   6        281.14        272.62        13.32 o                         
  -8   6   6       1309.30       1275.20        33.66 o                         
  -7   6   6        221.93        192.25        11.63 o                         
  -6   6   6        289.94        311.97        15.47 o                         
  -5   6   6       3563.17       2807.28        84.27 o                         
  -4   6   6       3824.03       3844.21       142.20 o                         
  -3   6   6       7067.11       6860.09       270.86 o                         
  -2   6   6         74.94        249.19        21.67 o                         
  -1   6   6       1925.45       1751.78        52.64 o                         
   0   6   6       2056.82       2586.18        75.64 o                         
   1   6   6        670.88        675.93        22.98 o                         
   2   6   6       2117.46       2161.54        63.20 o                         
   3   6   6        283.77        376.50        21.67 o                         
   5   6   6       1064.95        850.46        26.00 o                         
   6   6   6        245.89        262.18        12.00 o                         
   7   6   6        898.47        787.40        26.98 o                         
   8   6   6         12.35         21.12         6.52 o                         
   9   6   6        337.41        336.37        18.91 o                         
  10   6   6        802.33        960.76        35.58 o                         
  11   6   6        289.72        303.81        58.24 o                         
  12   6   6         31.51         25.95        13.54 o                         
  13   6   6          8.18         -2.71        29.79 o                         
 -14   7   6        176.71        189.57        20.31 o                         
 -13   7   6         10.89          5.79         5.47 o                         
 -12   7   6         69.72         62.14         7.28 o                         
 -11   7   6        439.46        437.74        15.27 o                         
 -10   7   6        894.24        865.48        22.84 o                         
  -9   7   6       1507.95       1447.10        32.59 o                         
  -8   7   6        348.40        375.82        16.58 o                         
  -7   7   6       2721.02       2497.10        50.60 o                         
  -6   7   6       3643.82       3649.30        54.57 o                         
  -5   7   6         61.52        128.89        10.20 o                         
  -4   7   6         39.94         24.38        10.83 o                         
  -3   7   6        244.20        238.36        21.67 o                         
  -2   7   6       1467.97       1376.01        37.47 o                         
  -1   7   6       1577.07       1434.56        40.53 o                         
   0   7   6       1126.20       1132.20        54.17 o                         
   1   7   6       1326.05        813.73       108.34 o                         
   2   7   6       1113.14       1183.14        29.16 o                         
   3   7   6       4070.72       3858.90        92.43 o                         
   4   7   6       6193.07       5994.92       143.08 o                         
   5   7   6       1831.15       1530.63        41.18 o                         
   6   7   6        107.61        234.41        18.96 o                         
   7   7   6       1327.70       1239.63        36.17 o                         
   8   7   6       1627.27       1829.84        60.99 o                         
   9   7   6         62.80         82.25        11.34 o                         
  10   7   6          6.43          6.09        17.61 o                         
  11   7   6        225.44        230.31        20.31 o                         
  12   7   6        313.33        329.19        51.46 o                         
 -13   8   6        122.19         89.80         7.95 o                         
 -12   8   6        181.47        136.48        10.67 o                         
 -11   8   6         29.46         31.03         5.70 o                         
 -10   8   6        198.28        177.99        10.21 o                         
  -9   8   6        473.53        562.54        17.37 o                         
  -8   8   6        598.22        546.95        15.94 o                         
  -7   8   6       1290.80       1161.86        25.32 o                         
  -6   8   6       1956.39       1883.06        30.52 o                         
  -5   8   6       2923.65       2580.06        40.30 o                         
  -4   8   6       3461.52       3373.97        54.56 o                         
  -3   8   6       3974.65       3950.54        57.19 o                         
  -2   8   6        367.79        424.55        13.88 o                         
  -1   8   6         76.77        108.22         7.41 o                         
   0   8   6        179.04        161.36        12.40 o                         
   1   8   6       1102.02        944.63        27.13 o                         
   2   8   6       1699.60       1717.60        40.18 o                         
   3   8   6       1425.67       1161.87        21.62 o                         
   4   8   6        206.55        175.00        20.33 o                         
   5   8   6       3568.37       3455.74       104.05 o                         
   6   8   6       1224.76       1021.45        39.00 o                         
   7   8   6         90.69         80.03        10.21 o                         
   8   8   6         42.34         87.56        10.72 o                         
   9   8   6        873.99        918.88        28.46 o                         
  10   8   6        555.87        641.60        27.48 o                         
  11   8   6         25.60          9.93         8.13 o                         
 -13   9   6         10.90          8.13        16.25 o                         
 -12   9   6         33.66         56.73         6.71 o                         
 -11   9   6        715.82        846.33        23.67 o                         
 -10   9   6        552.70        508.64        16.25 o                         
  -9   9   6        181.06        148.74        12.62 o                         
  -8   9   6        496.86        492.27        21.11 o                         
  -7   9   6        922.36        880.86        23.89 o                         
  -6   9   6       1824.98       1800.40        35.00 o                         
  -5   9   6          2.78          9.90         5.65 o                         
  -4   9   6       1117.40       1020.83        17.31 o                         
  -3   9   6       4336.25       4094.59        60.08 o                         
  -2   9   6        757.24        685.70        17.66 o                         
  -1   9   6       1398.28       1427.68        29.34 o                         
   0   9   6       1320.26       1132.07        22.75 o                         
   1   9   6         16.84          3.25         4.20 o                         
   2   9   6         77.11        118.93         6.38 o                         
   3   9   6       1056.65        994.62        35.97 o                         
   4   9   6        843.02        847.55        23.68 o                         
   5   9   6       1264.90        961.56        65.01 o                         
   6   9   6         18.50         41.40        20.31 o                         
   7   9   6       3064.63       3365.51        83.74 o                         
   8   9   6        985.28        993.58        46.72 o                         
   9   9   6         38.37         45.64         7.88 o                         
  10   9   6         25.47         37.65        20.31 o                         
  11   9   6        194.79        213.41        15.22 o                         
 -12  10   6         95.89         58.82        10.03 o                         
 -11  10   6         34.88         29.85         6.56 o                         
 -10  10   6          7.26         16.57         6.09 o                         
  -9  10   6        912.85       1034.68        24.12 o                         
  -8  10   6         31.36         16.09         8.25 o                         
  -7  10   6          2.76          6.32         7.46 o                         
  -6  10   6          3.96          0.41         6.47 o                         
  -5  10   6       1849.94       2077.99        35.89 o                         
  -4  10   6       1372.88       1145.04        24.92 o                         
  -3  10   6        175.47        268.81         9.10 o                         
  -2  10   6       1118.60       1011.84        18.77 o                         
  -1  10   6        119.12         63.64         5.37 o                         
   0  10   6        126.01         71.31         6.69 o                         
   1  10   6        266.41        280.29        10.14 o                         
   2  10   6        255.34        274.20        10.41 o                         
   3  10   6         96.86         95.33         5.98 o                         
   4  10   6        163.13         95.37        10.83 o                         
   5  10   6       1386.66       1256.79        73.13 o                         
   6  10   6        307.39        287.52        26.81 o                         
   7  10   6         61.91         31.45         8.13 o                         
   8  10   6        117.61        127.26        12.51 o                         
   9  10   6        462.18        594.09        43.20 o                         
  10  10   6        119.12         81.26         8.13 o                         
 -11  11   6        192.75        231.47        37.92 o                         
 -10  11   6        111.98         65.50         6.56 o                         
  -9  11   6         62.90         48.06         6.46 o                         
  -8  11   6         47.84         61.31         8.76 o                         
  -7  11   6        651.42        675.64        22.38 o                         
  -6  11   6         64.19         56.36         8.95 o                         
  -5  11   6          0.73          0.95         6.60 o                         
  -4  11   6          4.63         -1.69         4.79 o                         
  -3  11   6        614.46        681.72        14.58 o                         
  -2  11   6        259.54        164.72         7.37 o                         
  -1  11   6        218.87        270.10         9.31 o                         
   0  11   6        572.04        562.73        14.57 o                         
   1  11   6        157.93        101.43         6.64 o                         
   2  11   6        313.60        262.39        10.57 o                         
   3  11   6         14.57         26.11         4.59 o                         
   4  11   6        121.67         90.65         7.96 o                         
   5  11   6       1054.08        944.40        37.73 o                         
   6  11   6          6.61          8.13        18.96 o                         
   7  11   6       1132.16       1258.97        97.51 o                         
   8  11   6         71.72         41.73         7.50 o                         
   9  11   6         82.72         79.93         7.66 o                         
 -10  12   6         15.37         20.31         9.48 o                         
  -9  12   6        410.20        550.45        15.80 o                         
  -8  12   6         65.23         30.27        10.10 o                         
  -7  12   6          0.16          8.13         8.46 o                         
  -6  12   6         32.24         47.21         9.58 o                         
  -5  12   6        655.88        789.83        21.92 o                         
  -4  12   6         42.22         30.93         6.88 o                         
  -3  12   6       1007.78       1120.34        23.87 o                         
  -2  12   6        369.23        340.28        10.86 o                         
  -1  12   6        110.61        106.79         6.45 o                         
   0  12   6         12.75          4.24         5.11 o                         
   1  12   6         45.92         62.08         6.28 o                         
   2  12   6        276.62        221.99         9.60 o                         
   3  12   6        272.33        276.83         9.06 o                         
   4  12   6         74.80         70.77        16.68 o                         
   5  12   6        518.87        631.14        27.33 o                         
   6  12   6        144.40        143.56        21.67 o                         
   7  12   6         73.89         40.63        11.49 o                         
   8  12   6         19.00         14.22         8.13 o                         
  -9  13   6         17.73          8.13        10.83 o                         
  -8  13   6          0.72          1.33         8.63 o                         
  -7  13   6        185.77        158.25         9.38 o                         
  -6  13   6        161.63        104.30        11.49 o                         
  -5  13   6        293.66        284.94        12.81 o                         
  -4  13   6         81.40         40.80         6.28 o                         
  -3  13   6        362.75        441.57        12.45 o                         
  -2  13   6         17.96         11.03         4.43 o                         
  -1  13   6        253.63        352.76        11.39 o                         
   0  13   6        181.11        120.15         6.63 o                         
   1  13   6        317.65        343.24        10.79 o                         
   2  13   6        273.37        276.92        16.71 o                         
   3  13   6        567.91        801.62        18.32 o                         
   4  13   6         93.94         56.99         8.76 o                         
   5  13   6        292.38        338.58        48.75 o                         
   7  13   6        306.09        346.70        27.09 o                         
  -7  14   6          5.79          4.06         9.48 o                         
  -6  14   6         20.94         34.59         6.67 o                         
  -5  14   6        447.83        537.02        14.90 o                         
  -4  14   6        142.40         85.08         6.34 o                         
  -3  14   6        133.25        129.23         7.39 o                         
  -2  14   6         25.37         18.56         5.91 o                         
  -1  14   6        606.60        748.34        17.65 o                         
   0  14   6         29.54          5.39         4.65 o                         
   1  14   6        221.93        290.29         9.80 o                         
   2  14   6         77.95         33.19         4.56 o                         
   3  14   6        118.07        153.50        15.53 o                         
   4  14   6          2.62          6.69         5.86 o                         
   5  14   6        127.41        265.44        27.09 o                         
  -5  15   6          1.95          1.93         6.50 o                         
  -4  15   6         38.49         24.38         7.66 o                         
  -3  15   6        224.16        303.58        22.40 o                         
  -2  15   6         32.28          8.67         5.57 o                         
  -1  15   6        160.41        197.75        11.34 o                         
   0  15   6          7.00         -3.70         3.70 o                         
   1  15   6        100.67        147.30         6.56 o                         
   2  15   6         49.74         29.27         6.50 o                         
 -15   0   7        137.58         78.55        13.54 o                         
 -13   0   7        857.47        826.93        29.56 o                         
 -11   0   7        453.55        329.46        17.78 o                         
  -9   0   7       2540.30       2542.42        55.98 o                         
  -7   0   7       4122.11       4073.20       176.06 o                         
  -5   0   7      20425.39      19329.44       761.12 o                         
  -3   0   7        202.88        287.11        27.09 o                         
  -1   0   7      14357.79      16694.20       464.43 o                         
   1   0   7       3532.06       3260.74        83.94 o                         
   3   0   7       1363.76        929.02        35.05 o                         
   7   0   7       8119.11       7655.09       173.06 o                         
   9   0   7       5657.47       5359.83       150.34 o                         
  11   0   7        382.82        444.31        17.10 o                         
  13   0   7        234.79        227.44         7.84 o                         
 -15   1   7        167.37        146.26        16.25 o                         
 -14   1   7          8.81         18.75         7.18 o                         
 -13   1   7        357.18        347.32        18.75 o                         
 -12   1   7        427.52        440.61        13.38 o                         
 -11   1   7       1401.41       1460.16        27.58 o                         
 -10   1   7        869.97        885.05        19.35 o                         
  -9   1   7        433.18        480.75        13.19 o                         
  -8   1   7        271.35        251.99        22.70 o                         
  -7   1   7       1849.79       1549.63        57.46 o                         
  -6   1   7         95.61        100.62        37.92 o                         
  -5   1   7         89.75        138.14        27.09 o                         
  -4   1   7       2553.20       2608.12       113.76 o                         
  -3   1   7       9185.94       8428.38       335.87 o                         
  -2   1   7        932.41        876.61        35.79 o                         
  -1   1   7         31.24         40.78         8.27 o                         
   0   1   7         68.90         34.25         6.37 o                         
   1   1   7       1545.02       2352.73        51.39 o                         
   2   1   7        154.27        264.61        16.83 o                         
   3   1   7       1583.67       1342.51        31.72 o                         
   4   1   7        587.11        604.41        38.21 o                         
   5   1   7       5934.56       7274.01       180.15 o                         
   6   1   7        953.75        740.68        21.18 o                         
   7   1   7       2124.97       1754.59        30.43 o                         
   8   1   7         62.97         32.58         3.65 o                         
   9   1   7       1721.05       1627.25        31.31 o                         
  10   1   7         15.11         18.99         4.90 o                         
  11   1   7       1527.19       1612.16        35.73 o                         
  12   1   7          0.25         -3.06         3.06 o                         
  13   1   7         46.01         50.62         2.86 o                         
 -15   2   7        306.57        349.41        24.38 o                         
 -14   2   7          4.59         -7.56         8.55 o                         
 -13   2   7        319.67        255.21        11.67 o                         
 -12   2   7        218.86        202.45        16.35 o                         
 -11   2   7        339.13        374.71        12.88 o                         
 -10   2   7       1335.49       1396.96        27.97 o                         
  -9   2   7        428.43        362.20        11.51 o                         
  -8   2   7        433.60        344.58        13.94 o                         
  -7   2   7       4242.58       4406.36       189.60 o                         
  -6   2   7        122.09         56.88        21.67 o                         
  -5   2   7      13166.58      14061.67       759.76 o                         
  -4   2   7        140.35        158.51        19.50 o                         
  -3   2   7          6.82         53.67        18.96 o                         
  -2   2   7        306.80        297.09        22.04 o                         
  -1   2   7       6171.31       6853.60       164.34 o                         
   0   2   7        180.23        161.46        14.54 o                         
   1   2   7        374.15        571.88        21.06 o                         
   2   2   7        198.42        289.76        53.64 o                         
   3   2   7       3106.02       4212.86       106.42 o                         
   4   2   7        497.49        451.93        20.84 o                         
   5   2   7        135.78        130.80        13.54 o                         
   6   2   7        598.34        572.88        18.88 o                         
   7   2   7       4097.03       4161.23        58.71 o                         
   8   2   7         23.94         26.00         3.43 o                         
   9   2   7       3497.02       3283.09        76.06 o                         
  10   2   7        139.27        134.25         6.34 o                         
  11   2   7        138.21        139.03         7.13 o                         
  12   2   7          3.56          7.35         3.23 o                         
  13   2   7        670.22        723.68        16.47 o                         
 -15   3   7         13.18          2.71        10.83 o                         
 -14   3   7          0.69          6.84         8.55 o                         
 -13   3   7       1084.20       1216.51        31.57 o                         
 -12   3   7        281.40        332.48        17.42 o                         
 -11   3   7        515.71        502.85        16.85 o                         
 -10   3   7        204.94        203.85        13.61 o                         
  -9   3   7       1093.21       1097.77        27.01 o                         
  -8   3   7       1578.54       1670.53        39.71 o                         
  -5   3   7       4270.23       4506.58       192.31 o                         
  -4   3   7       1421.79       1289.30        70.42 o                         
  -3   3   7      24391.64      24916.76       980.52 o                         
  -2   3   7         99.88         62.65        14.27 o                         
  -1   3   7         81.94        137.14        27.69 o                         
   0   3   7        124.88        198.30        37.92 o                         
   1   3   7      22928.61      26365.85       728.71 o                         
   2   3   7        246.74        300.66        40.63 o                         
   3   3   7       2984.50       2265.45        86.17 o                         
   4   3   7       4707.43       4972.46       268.15 o                         
   5   3   7       9430.84       9205.98       221.26 o                         
   6   3   7       1189.08       1112.21        18.53 o                         
   7   3   7       1236.28       1271.45        20.04 o                         
   8   3   7        275.70        274.20         8.15 o                         
   9   3   7        702.05        705.85        14.66 o                         
  10   3   7          9.61         -0.59         3.32 o                         
  11   3   7       1327.60       1394.47        30.06 o                         
  12   3   7         51.53         52.18         9.41 o                         
  13   3   7          3.56          3.61         7.27 o                         
 -14   4   7          8.11         12.55         8.55 o                         
 -13   4   7        267.82        234.36        12.83 o                         
 -12   4   7          8.14         15.63         6.04 o                         
 -11   4   7        522.72        575.80        18.39 o                         
 -10   4   7        119.45        176.87        11.15 o                         
  -9   4   7       1288.95       1153.11        26.01 o                         
  -8   4   7       1959.52       1665.37        36.22 o                         
  -7   4   7        352.30        342.42        16.82 o                         
  -6   4   7       1953.68       1806.37        83.97 o                         
  -5   4   7      12902.38      13002.67       514.64 o                         
  -4   4   7       1774.28       1698.03        83.97 o                         
  -3   4   7         17.75        120.83        13.54 o                         
  -2   4   7         13.51         25.12         8.08 o                         
  -1   4   7      12490.85      14264.15       593.21 o                         
   0   4   7       5277.61       5128.02       325.03 o                         
   1   4   7       3926.04       3369.24       135.43 o                         
   2   4   7       2963.21       2770.64       127.30 o                         
   3   4   7      10705.00      12685.77       560.68 o                         
   4   4   7        190.97        300.66        81.26 o                         
   5   4   7         11.04          5.42        62.30 o                         
   6   4   7       1826.52       1688.80        30.29 o                         
   7   4   7       3888.89       3661.34        68.40 o                         
   8   4   7         43.18         47.66         4.80 o                         
   9   4   7       1245.38       1149.42        23.40 o                         
  10   4   7         79.77         82.07         8.46 o                         
  11   4   7         62.67         53.14         6.63 o                         
  12   4   7         15.27         13.05         9.41 o                         
  13   4   7        297.77        319.62        32.50 o                         
 -14   5   7         61.91         57.01         9.58 o                         
 -13   5   7        440.64        482.61        15.54 o                         
 -12   5   7        113.99        110.93         9.82 o                         
 -11   5   7       1002.46       1017.17        25.48 o                         
 -10   5   7        596.82        563.87        17.36 o                         
  -9   5   7        349.33        340.95        16.22 o                         
  -8   5   7        873.47        909.66        23.67 o                         
  -7   5   7       1302.72       1243.55        37.23 o                         
  -6   5   7        864.88        533.60        37.92 o                         
  -5   5   7         36.68         48.75        13.54 o                         
  -4   5   7       2679.08       2737.00        79.47 o                         
  -3   5   7      12488.16      10909.19       427.96 o                         
  -2   5   7        299.68        119.18        13.54 o                         
  -1   5   7         45.96         54.17        10.83 o                         
   0   5   7       1523.22       1389.25        59.59 o                         
   1   5   7       9806.37       8764.99       354.83 o                         
   3   5   7       6789.64       7586.00       373.79 o                         
   4   5   7       2505.51       2058.27       176.06 o                         
   5   5   7       6392.73       5949.85       121.68 o                         
   6   5   7        188.58        219.19         9.40 o                         
   7   5   7        784.64        723.26        20.20 o                         
   8   5   7        296.58        294.23        14.39 o                         
   9   5   7         16.07         16.03         4.40 o                         
  10   5   7          0.75         -3.87         4.73 o                         
  11   5   7        304.32        318.40        13.77 o                         
  12   5   7        123.47         84.67        11.84 o                         
  13   5   7          6.20        -13.54        13.54 o                         
 -14   6   7          3.20          1.35         7.66 o                         
 -13   6   7        157.65        145.30        11.34 o                         
 -12   6   7         61.46         51.27         7.62 o                         
 -11   6   7        375.13        391.09        15.54 o                         
 -10   6   7         31.26         53.62         8.30 o                         
  -9   6   7        644.45        634.92        19.48 o                         
  -8   6   7       2054.59       2039.48        48.01 o                         
  -7   6   7        349.13        389.54        16.30 o                         
  -6   6   7       2250.00       2274.77        41.46 o                         
  -5   6   7       2524.43       2399.63        71.80 o                         
  -4   6   7         62.38         65.01        13.54 o                         
  -3   6   7        968.59        622.98        32.50 o                         
  -2   6   7       1676.01       1730.53        73.13 o                         
  -1   6   7       7244.47       5790.46       230.23 o                         
   0   6   7        331.67        161.46        16.25 o                         
   1   6   7       1220.64       1016.89        58.24 o                         
   2   6   7       2343.06       1898.85        55.54 o                         
   4   6   7       1280.61       1588.27        41.46 o                         
   5   6   7        275.15        251.23        17.13 o                         
   6   6   7        259.28        247.96        12.00 o                         
   7   6   7         52.78         70.10         9.65 o                         
   8   6   7          5.11          1.70        10.27 o                         
   9   6   7        649.17        610.70        39.92 o                         
  10   6   7        185.00        144.93        27.09 o                         
  11   6   7         31.67         13.00         5.26 o                         
  12   6   7        180.84        184.19        24.38 o                         
 -13   7   7         86.64         71.42         7.17 o                         
 -12   7   7         12.82          0.57         5.32 o                         
 -11   7   7        455.95        486.75        16.79 o                         
 -10   7   7        958.10       1025.28        25.43 o                         
  -9   7   7        280.75        242.85        13.36 o                         
  -8   7   7          5.90          5.76         6.95 o                         
  -7   7   7        601.13        612.85        17.18 o                         
  -6   7   7        113.20         76.14         6.38 o                         
  -5   7   7        482.77        476.42        14.46 o                         
  -4   7   7       2929.24       2534.42        52.69 o                         
  -3   7   7       5256.36       4671.77       174.71 o                         
  -2   7   7         48.52         12.68         5.86 o                         
  -1   7   7        320.63        327.64        23.02 o                         
   0   7   7       2924.62       2600.04        62.02 o                         
   1   7   7       4614.86       4126.91        95.37 o                         
   2   7   7        704.28        873.79        19.20 o                         
   3   7   7        510.27        551.17        20.03 o                         
   4   7   7       6191.34       5543.86       139.84 o                         
   5   7   7       1911.99       2140.86        74.37 o                         
   6   7   7        652.64        716.58        21.20 o                         
   7   7   7        434.73        403.13        33.10 o                         
   8   7   7        124.81         72.21         9.65 o                         
   9   7   7        487.62        508.63        55.53 o                         
  10   7   7         97.02         90.17        10.06 o                         
  11   7   7        414.17        563.23        35.21 o                         
  12   7   7         42.37         18.96        16.25 o                         
 -13   8   7         47.99         42.33        11.25 o                         
 -12   8   7        234.31        304.11        16.99 o                         
 -11   8   7        156.36        134.67         8.17 o                         
 -10   8   7        152.04        166.73         9.23 o                         
  -9   8   7        236.84        300.67        13.90 o                         
  -8   8   7       2370.05       2401.97        54.90 o                         
  -7   8   7         59.99         84.41         8.58 o                         
  -6   8   7       2379.69       2312.75        39.53 o                         
  -5   8   7       3956.27       3570.86        51.64 o                         
  -4   8   7        665.33        637.47        12.40 o                         
  -3   8   7        116.24        103.16         5.72 o                         
  -2   8   7       1741.23       1376.97        26.94 o                         
  -1   8   7       4432.86       4036.91        67.52 o                         
   0   8   7       1411.65       1028.76        19.62 o                         
   1   8   7        231.05        165.21         7.57 o                         
   2   8   7       3016.39       3149.07        49.27 o                         
   3   8   7       1332.52       1354.12        41.36 o                         
   4   8   7        235.06        319.89        16.55 o                         
   5   8   7        347.66        296.19        28.44 o                         
   6   8   7       1228.16       1051.81        34.68 o                         
   7   8   7       1490.29       1738.57        48.02 o                         
   8   8   7        265.81        344.00        28.15 o                         
   9   8   7        288.38        320.86        24.38 o                         
  10   8   7        123.36         89.82         9.90 o                         
  11   8   7         29.93         19.49         5.21 o                         
 -12   9   7         23.69         -0.21         7.18 o                         
 -11   9   7          7.74         12.52         6.20 o                         
 -10   9   7        457.48        389.95        13.82 o                         
  -9   9   7        218.11        167.24         9.74 o                         
  -8   9   7         56.51         65.19         9.77 o                         
  -7   9   7        569.68        672.23        18.20 o                         
  -6   9   7         31.00         38.92         7.02 o                         
  -5   9   7        241.80        175.35         8.38 o                         
  -4   9   7        701.57        754.51        15.28 o                         
  -3   9   7       1791.28       1571.55        26.73 o                         
  -2   9   7        541.49        449.78        11.00 o                         
  -1   9   7        284.78        311.24        10.69 o                         
   0   9   7       1956.66       1939.25        32.63 o                         
   1   9   7       1844.44       1700.24        29.28 o                         
   2   9   7       1081.58        901.44        17.84 o                         
   3   9   7          2.08          7.92         9.90 o                         
   4   9   7       3330.44       3342.15       151.68 o                         
   5   9   7       2656.19       2590.66        80.98 o                         
   6   9   7        813.53        815.38        28.53 o                         
   7   9   7        449.58        462.80        21.30 o                         
   8   9   7          8.51          1.23         6.63 o                         
   9   9   7         61.68         82.98        23.02 o                         
  10   9   7         15.84         32.07        13.54 o                         
 -12  10   7        277.93        343.99        24.38 o                         
 -11  10   7        126.74         97.30         7.71 o                         
 -10  10   7        103.39        110.71         8.73 o                         
  -9  10   7         78.49         85.71         9.08 o                         
  -8  10   7        105.71         96.93        10.95 o                         
  -7  10   7         11.06          0.07         7.37 o                         
  -6  10   7        159.06        161.40         9.30 o                         
  -5  10   7        299.11        346.64        10.86 o                         
  -4  10   7        173.69        137.73         8.07 o                         
  -3  10   7         48.11         26.56         4.79 o                         
  -2  10   7       1055.75        995.81        18.93 o                         
  -1  10   7        672.93        631.35        13.85 o                         
   0  10   7        895.34        943.78        19.94 o                         
   1  10   7          5.95         17.76         4.93 o                         
   2  10   7        466.44        579.39        13.18 o                         
   3  10   7        725.72        783.83        24.40 o                         
   4  10   7         10.64          8.92        15.53 o                         
   5  10   7          2.95         -7.65        16.20 o                         
   6  10   7        657.63        743.96        28.15 o                         
   7  10   7        127.64        129.36        13.89 o                         
   8  10   7        109.13        128.26        10.21 o                         
   9  10   7        154.46        140.85        12.85 o                         
  10  10   7         47.10         18.96         5.42 o                         
 -11  11   7         10.57         20.31         7.66 o                         
 -10  11   7        198.64        187.93        14.86 o                         
  -9  11   7        144.41         80.88         9.12 o                         
  -8  11   7         97.44        105.71        11.49 o                         
  -7  11   7         43.89         79.88        13.09 o                         
  -6  11   7          6.28          0.57         8.55 o                         
  -5  11   7          7.31         29.94         5.81 o                         
  -4  11   7        130.82        171.96         7.61 o                         
  -3  11   7        130.27        120.00         7.37 o                         
  -2  11   7        327.56        313.26        10.18 o                         
  -1  11   7         25.57         33.80         5.22 o                         
   0  11   7        415.04        538.00        12.45 o                         
   1  11   7        193.87        140.39         7.79 o                         
   2  11   7        519.43        564.94        28.59 o                         
   3  11   7        461.02        463.76        17.98 o                         
   4  11   7        802.96        858.63        56.88 o                         
   5  11   7         37.84          2.71        18.96 o                         
   6  11   7        142.42        131.89        18.12 o                         
   7  11   7         23.62         13.54         7.88 o                         
   8  11   7         49.40         47.35         6.40 o                         
   9  11   7        131.64         83.97         8.13 o                         
 -10  12   7         11.02          7.74        12.19 o                         
  -9  12   7         65.22         71.68         7.50 o                         
  -8  12   7        451.71        465.85        35.21 o                         
  -7  12   7          5.11         -6.77         7.66 o                         
  -6  12   7        581.42        630.10        24.90 o                         
  -5  12   7        283.57        243.13        25.02 o                         
  -4  12   7         12.10          8.27         5.86 o                         
  -3  12   7         60.90         35.56         5.14 o                         
  -2  12   7        374.84        395.24        12.47 o                         
  -1  12   7         28.17         58.33         5.66 o                         
   0  12   7        579.85        669.24        21.97 o                         
   1  12   7          4.40          2.87         4.86 o                         
   2  12   7       1462.02       1810.52        29.18 o                         
   3  12   7        311.84        218.51        13.34 o                         
   4  12   7          0.39         -5.42        13.54 o                         
   5  12   7         72.20         56.88        16.25 o                         
   6  12   7        686.77        735.27        59.59 o                         
   7  12   7         28.13         11.18         5.86 o                         
   8  12   7         67.07         65.01        10.83 o                         
  -8  13   7        114.57        137.25         8.76 o                         
  -7  13   7        112.97         92.82        12.19 o                         
  -6  13   7         29.77         24.38         9.58 o                         
  -5  13   7         12.40         17.99         6.67 o                         
  -4  13   7        239.49        348.05        13.16 o                         
  -3  13   7         26.75         51.01         6.28 o                         
  -2  13   7        355.54        348.66        11.65 o                         
  -1  13   7         30.88         10.53         4.78 o                         
   0  13   7        718.35       1030.12        20.63 o                         
   1  13   7          4.63         19.67         4.24 o                         
   2  13   7         74.61         69.03         5.34 o                         
   3  13   7          6.29          9.99         7.73 o                         
   6  13   7          0.47          5.42        10.83 o                         
   7  13   7          3.22          2.71        10.83 o                         
  -7  14   7         37.48          8.13         7.66 o                         
  -6  14   7        160.83        142.18        10.53 o                         
  -5  14   7         21.51          2.71         4.96 o                         
  -4  14   7         37.51         27.09         5.57 o                         
  -3  14   7         22.02         13.27         5.57 o                         
  -2  14   7        166.71        264.75        12.31 o                         
  -1  14   7         19.31          3.68         4.60 o                         
   0  14   7        115.80        131.13         7.97 o                         
   1  14   7         14.23         -1.43         3.32 o                         
   2  14   7        385.50        526.72        19.01 o                         
   3  14   7         22.08          4.88         9.48 o                         
   4  14   7          0.24         -2.71        13.54 o                         
   5  14   7         33.11         37.92        13.54 o                         
  -4  15   7         44.21         86.48         8.46 o                         
  -3  15   7          0.43         -5.08         5.08 o                         
  -2  15   7         66.28         60.33         5.57 o                         
  -1  15   7         66.93         49.37         4.60 o                         
   0  15   7        113.88        144.34         5.98 o                         
   1  15   7         43.44          8.13        10.83 o                         
 -14   0   8          9.37          7.52         8.46 o                         
 -12   0   8       2510.86       2935.53        65.33 o                         
 -10   0   8        230.49        240.88        15.62 o                         
  -8   0   8       6741.39       6360.03       148.92 o                         
  -6   0   8        128.49         65.01        24.38 o                         
  -4   0   8      17519.17      19196.72       752.99 o                         
   0   0   8      11866.13      11667.27       342.69 o                         
   2   0   8       2652.11       2407.78        56.67 o                         
   4   0   8      12239.89      12287.60       482.13 o                         
   6   0   8      21815.59      18638.34       418.06 o                         
   8   0   8        190.10        263.72        13.00 o                         
  10   0   8       2759.80       3341.55        95.76 o                         
  12   0   8         30.31         24.97         4.94 o                         
 -14   1   8        571.83        671.11        36.88 o                         
 -13   1   8          8.93         13.02         6.41 o                         
 -12   1   8        555.69        694.43        17.77 o                         
 -11   1   8        404.92        354.15        12.90 o                         
 -10   1   8       1469.61       1653.12        30.21 o                         
  -9   1   8        495.56        407.56        17.28 o                         
  -8   1   8       1479.62       1540.69        44.60 o                         
  -7   1   8        299.63        308.39        25.80 o                         
  -6   1   8       8783.88       8750.35       250.90 o                         
  -5   1   8         19.20         44.69        15.32 o                         
  -4   1   8       3350.08       1976.24        63.20 o                         
  -3   1   8        173.86        213.09        40.63 o                         
  -2   1   8       6498.66       6443.24       268.15 o                         
  -1   1   8       1072.76       1023.66        91.89 o                         
   0   1   8       7253.55       5987.05       125.96 o                         
   1   1   8         21.09         55.01         7.20 o                         
   2   1   8       7719.29       8785.00       147.10 o                         
   3   1   8         27.07          5.04         5.13 o                         
   4   1   8      14133.98      13881.24       324.90 o                         
   5   1   8       1407.14       1127.89        28.64 o                         
   6   1   8       1262.92       1416.26        29.39 o                         
   7   1   8          1.09          4.53         3.07 o                         
   8   1   8       1837.30       1815.10        33.87 o                         
   9   1   8         26.81         11.34         5.86 o                         
  10   1   8          3.59         11.50         4.90 o                         
  11   1   8         13.46         15.14         3.53 o                         
  12   1   8        345.79        423.18         8.17 o                         
  13   1   8          7.84         11.97         2.41 o                         
 -14   2   8         33.34         28.20         7.73 o                         
 -13   2   8          8.35          4.37         6.50 o                         
 -12   2   8        831.19        981.46        22.38 o                         
 -11   2   8        193.81        160.26         8.69 o                         
 -10   2   8        507.15        597.40        16.14 o                         
  -9   2   8         86.43         75.55         8.35 o                         
  -8   2   8       6405.52       6363.30       106.76 o                         
  -7   2   8         91.47        132.52        20.04 o                         
  -6   2   8       2906.36       2063.69        97.51 o                         
  -5   2   8        810.49        679.88        35.79 o                         
  -4   2   8       3849.25       3915.09       119.60 o                         
  -3   2   8          0.09          5.42        27.09 o                         
  -2   2   8       1381.03       1194.40        47.42 o                         
  -1   2   8         27.40         16.68         9.83 o                         
   0   2   8       2035.70       2750.80        85.61 o                         
   1   2   8        146.99        208.75        18.47 o                         
   2   2   8       5088.07       4482.33       108.56 o                         
   3   2   8       1048.16        881.35        33.45 o                         
   4   2   8      11386.14      11163.94       417.13 o                         
   5   2   8        538.16        576.21        22.97 o                         
   6   2   8       8104.36       7226.32       103.54 o                         
   7   2   8        172.24        150.49         6.01 o                         
   8   2   8        201.48        131.70         7.87 o                         
   9   2   8         10.00         13.53         3.23 o                         
  10   2   8       1788.83       2123.01        40.29 o                         
  11   2   8         72.58         64.65         5.85 o                         
  12   2   8         62.13         41.84         4.13 o                         
  13   2   8         17.40         19.41         8.41 o                         
 -14   3   8        390.23        385.20        17.59 o                         
 -13   3   8        455.61        571.87        25.41 o                         
 -12   3   8        336.93        309.57        13.12 o                         
 -11   3   8        632.74        653.73        19.92 o                         
 -10   3   8       1113.00       1146.79        27.81 o                         
  -9   3   8          8.64          5.97         7.05 o                         
  -8   3   8        266.12        446.64        16.02 o                         
  -7   3   8         52.65         99.77        13.41 o                         
  -5   3   8          7.06        -24.38        27.09 o                         
  -4   3   8       1860.23       1243.25        73.13 o                         
  -3   3   8         88.09         37.92        32.50 o                         
  -2   3   8       1939.92       2311.27        86.55 o                         
  -1   3   8        243.15        477.77        27.04 o                         
   0   3   8       3767.43       3215.56        98.29 o                         
   1   3   8       3827.63       3889.44        96.00 o                         
   2   3   8      15332.70      15649.56       436.57 o                         
   3   3   8       2509.84       2367.35        97.51 o                         
   4   3   8       3206.81       3710.52       219.40 o                         
   5   3   8        375.93        331.12        11.19 o                         
   6   3   8        290.21        412.37         8.66 o                         
   7   3   8         38.81         17.42         3.54 o                         
   8   3   8       1232.49       1339.72        22.69 o                         
   9   3   8         90.04         46.02         4.80 o                         
  10   3   8          0.22          7.79         4.31 o                         
  11   3   8         94.78         99.30        10.00 o                         
  12   3   8        442.07        489.00        22.54 o                         
  13   3   8         15.06         35.21        16.25 o                         
 -14   4   8        159.26        116.32         8.14 o                         
 -13   4   8        160.68        200.60        26.21 o                         
 -12   4   8       1362.44       1432.64        31.47 o                         
 -11   4   8         25.54         45.59         8.21 o                         
 -10   4   8         33.28         52.06         7.97 o                         
  -9   4   8         24.85          5.48         7.07 o                         
  -8   4   8       5518.97       5751.44       105.92 o                         
  -7   4   8          0.78          2.39         7.89 o                         
  -6   4   8       3483.79       2795.01       121.89 o                         
  -5   4   8       3852.00       3623.85       148.97 o                         
  -4   4   8       9936.15       9919.78       316.91 o                         
  -3   4   8       1145.56       1278.46        73.13 o                         
  -2   4   8        543.90        465.88        48.75 o                         
  -1   4   8       1542.28       1576.65        55.89 o                         
   0   4   8       8312.22       8628.81       341.28 o                         
   1   4   8       3449.30       3631.97       146.26 o                         
   2   4   8        541.91        525.47        51.46 o                         
   3   4   8        166.04        127.30        59.59 o                         
   4   4   8       4179.63       4590.55       265.44 o                         
   5   4   8        196.71        210.77        13.30 o                         
   6   4   8       2765.47       2716.29        45.16 o                         
   7   4   8        134.47        129.76         6.95 o                         
   8   4   8         50.06         46.97         5.42 o                         
   9   4   8        363.13        404.31        27.70 o                         
  10   4   8        329.40        360.60        14.36 o                         
  11   4   8         37.59         48.93        11.48 o                         
  12   4   8          7.17         -0.90         7.27 o                         
 -14   5   8        427.81        472.84        54.17 o                         
 -13   5   8        125.16        113.09         9.82 o                         
 -12   5   8          5.50          2.19         6.81 o                         
 -11   5   8        519.23        662.20        19.34 o                         
 -10   5   8       1532.21       1569.01        32.81 o                         
  -9   5   8        323.63        267.98        13.32 o                         
  -8   5   8          5.40         -6.99         6.99 o                         
  -7   5   8          7.16         -6.26         6.26 o                         
  -6   5   8       9450.43       8614.35       154.46 o                         
  -5   5   8         72.87         73.13        13.54 o                         
  -3   5   8        524.86        463.17        27.09 o                         
  -2   5   8       3945.34       3856.79       154.39 o                         
  -1   5   8       2547.03       2285.79        94.80 o                         
   0   5   8       1866.41       2012.22        81.26 o                         
   3   5   8         14.03         16.25        56.88 o                         
   4   5   8       3004.13       3036.07        62.30 o                         
   5   5   8          7.59         19.22         5.65 o                         
   6   5   8         55.54         52.72         7.07 o                         
   7   5   8        338.95        316.48        11.67 o                         
   8   5   8        764.84        880.35        22.80 o                         
   9   5   8         68.51         44.74         6.62 o                         
  10   5   8         18.76         14.32         4.73 o                         
  11   5   8        135.91         93.60         6.70 o                         
  12   5   8        390.18        506.51        37.92 o                         
 -14   6   8          1.69          6.62         8.46 o                         
 -13   6   8          4.57          1.62         5.15 o                         
 -12   6   8        299.31        364.14        14.58 o                         
 -11   6   8         63.97         67.80         8.19 o                         
 -10   6   8          0.69         -6.69         6.69 o                         
  -9   6   8        287.90        375.65        18.33 o                         
  -8   6   8       3261.64       2990.87        50.06 o                         
  -7   6   8         47.52         30.55         6.91 o                         
  -6   6   8       1944.54       1803.48        31.74 o                         
  -5   6   8         17.36         25.64         6.36 o                         
  -4   6   8       7312.82       6221.87       360.24 o                         
  -3   6   8         40.71          8.13         9.41 o                         
  -2   6   8          6.56         10.83        10.83 o                         
  -1   6   8         33.54         18.96         8.13 o                         
   0   6   8         88.02        151.79        12.19 o                         
   1   6   8        162.57        136.01         8.46 o                         
   3   6   8         35.58         27.25         7.43 o                         
   4   6   8        246.10        292.16        20.13 o                         
   5   6   8          7.99          9.48         5.64 o                         
   6   6   8       1176.82       1136.65        27.91 o                         
   7   6   8         75.77         66.94        12.27 o                         
   8   6   8        337.81        433.91        22.47 o                         
   9   6   8        108.71        106.95        10.06 o                         
  10   6   8        682.50        858.88        33.06 o                         
  11   6   8          3.91         -5.69         5.69 o                         
  12   6   8          1.79          2.71        16.25 o                         
 -13   7   8        120.08         92.80         8.02 o                         
 -12   7   8         39.21         27.67         5.54 o                         
 -11   7   8        247.38        268.06        11.72 o                         
 -10   7   8       1739.16       1722.14        31.95 o                         
  -9   7   8        428.63        427.12        14.98 o                         
  -8   7   8         10.20          9.78         6.54 o                         
  -7   7   8        863.49        925.91        23.94 o                         
  -6   7   8       3863.93       3440.76        60.14 o                         
  -5   7   8         15.58          7.26         5.48 o                         
  -4   7   8        153.44        193.88         7.19 o                         
  -3   7   8       2767.53       2795.04        48.56 o                         
  -2   7   8       2705.54       2654.18        65.43 o                         
  -1   7   8          1.06         16.64         6.77 o                         
   0   7   8        489.75        470.58        25.37 o                         
   1   7   8       1023.84        924.74        17.97 o                         
   2   7   8         72.37         55.75        12.50 o                         
   3   7   8       1888.75       1703.40        45.36 o                         
   4   7   8       1025.60       1140.11        38.36 o                         
   5   7   8         28.29         34.31         7.17 o                         
   6   7   8         16.09         29.18         6.29 o                         
   7   7   8        254.12        332.80        22.18 o                         
   8   7   8       1154.59       1395.34        65.64 o                         
   9   7   8        652.45        670.45        52.82 o                         
  10   7   8         12.01          8.13         7.71 o                         
  11   7   8        384.20        471.66        19.12 o                         
 -13   8   8         24.58         29.01         6.67 o                         
 -12   8   8         87.31         85.59         6.74 o                         
 -11   8   8        278.14        291.51        13.64 o                         
 -10   8   8        211.13        138.44         8.81 o                         
  -9   8   8        887.13       1072.68        23.84 o                         
  -8   8   8       1093.01        986.37        25.70 o                         
  -7   8   8        765.10        692.79        20.60 o                         
  -6   8   8        195.63        232.94        10.91 o                         
  -5   8   8       1249.09       1194.55        21.45 o                         
  -4   8   8       3021.05       2799.79        40.23 o                         
  -3   8   8       1607.40       1234.34        20.47 o                         
  -2   8   8         65.15         48.78         5.24 o                         
  -1   8   8       3563.66       3666.20        50.97 o                         
   0   8   8        918.37        776.64        24.99 o                         
   1   8   8        709.17        608.22        12.35 o                         
   2   8   8        159.06        165.06        11.90 o                         
   3   8   8        259.42        270.17        18.68 o                         
   4   8   8       1740.59       1845.25        81.31 o                         
   5   8   8       1414.65       1544.32        37.10 o                         
   6   8   8        617.78        715.20        25.32 o                         
   7   8   8        452.96        510.57        25.02 o                         
   8   8   8          4.19         -4.66         6.28 o                         
   9   8   8        123.65        207.98        16.38 o                         
  10   8   8        141.44        173.56        13.94 o                         
  11   8   8        133.09         76.93        17.61 o                         
 -12   9   8         87.32         43.89         7.18 o                         
 -11   9   8        329.47        352.76        12.14 o                         
 -10   9   8         63.14         60.55         6.64 o                         
  -9   9   8         24.06          7.45         5.98 o                         
  -8   9   8         21.99         12.75         6.12 o                         
  -7   9   8        119.21        203.73        10.36 o                         
  -6   9   8        665.03        682.13        17.58 o                         
  -5   9   8        853.19        832.44        16.07 o                         
  -4   9   8          0.92          7.88         4.75 o                         
  -3   9   8       1874.56       2013.61        32.28 o                         
  -2   9   8       1212.77       1087.92        19.32 o                         
  -1   9   8         80.75         72.46         5.49 o                         
   0   9   8        311.34        302.86         9.50 o                         
   1   9   8       1416.84       1414.91        23.38 o                         
   2   9   8       1542.39       1309.41        27.06 o                         
   3   9   8        704.79        533.60        54.17 o                         
   4   9   8         54.21         55.29        10.06 o                         
   5   9   8        115.51        100.78        11.00 o                         
   6   9   8        999.57       1052.91        65.58 o                         
   7   9   8         59.32         62.69         8.55 o                         
   8   9   8        287.77        294.33        14.71 o                         
   9   9   8        266.55        307.70        27.09 o                         
  10   9   8          7.44          0.00         5.21 o                         
 -11  10   8         42.32         37.43         7.18 o                         
 -10  10   8         84.29         55.99         8.76 o                         
  -9  10   8        529.03        672.84        19.60 o                         
  -8  10   8         34.47         25.64         9.06 o                         
  -7  10   8         38.11         16.45         9.01 o                         
  -6  10   8          1.23          7.34         8.50 o                         
  -5  10   8         43.54         76.43         7.08 o                         
  -4  10   8        170.26        162.54         7.39 o                         
  -3  10   8        424.90        441.81        11.98 o                         
  -2  10   8         12.55         22.95         5.34 o                         
  -1  10   8       1677.29       1852.87        29.34 o                         
   0  10   8        576.94        437.24        11.38 o                         
   1  10   8        157.69        186.39         8.43 o                         
   2  10   8        220.31        256.26         9.75 o                         
   3  10   8         88.45         92.35        21.47 o                         
   4  10   8        512.28        387.33        43.34 o                         
   5  10   8        236.22        191.69        16.69 o                         
   6  10   8         13.66         25.08         8.55 o                         
   7  10   8        389.55        353.09        17.72 o                         
   8  10   8         14.40          7.33         6.23 o                         
   9  10   8        197.58        334.84        41.98 o                         
 -11  11   8         58.73         51.46        18.96 o                         
 -10  11   8        160.34        147.09         9.12 o                         
  -9  11   8         19.01          2.52        10.26 o                         
  -8  11   8          1.68          4.06        12.19 o                         
  -7  11   8         47.82         77.72        10.15 o                         
  -6  11   8          5.58         -7.18         8.22 o                         
  -5  11   8          2.41          4.58         6.55 o                         
  -4  11   8          3.17          3.35         5.08 o                         
  -3  11   8       1132.31       1251.01        21.42 o                         
  -2  11   8        534.35        437.79        11.38 o                         
  -1  11   8          5.02         -0.61         4.67 o                         
   0  11   8        407.18        483.98        11.49 o                         
   1  11   8        491.67        487.31        11.69 o                         
   2  11   8        311.39        260.91        10.43 o                         
   3  11   8        360.60        349.41        37.92 o                         
   4  11   8        197.44        211.27        32.50 o                         
   5  11   8        105.10        105.64        24.38 o                         
   6  11   8        220.63        159.85        12.10 o                         
   7  11   8        163.80        176.09        17.88 o                         
   8  11   8        111.46         92.09        10.83 o                         
  -9  12   8        247.38        395.56        15.06 o                         
  -8  12   8         23.58         20.42         7.18 o                         
  -7  12   8         44.78         24.98         8.46 o                         
  -6  12   8         14.31         11.25         7.18 o                         
  -5  12   8        294.91        384.14        15.39 o                         
  -4  12   8        102.25         78.68         8.25 o                         
  -3  12   8        180.58        119.00         6.43 o                         
  -2  12   8        544.34        522.40        15.10 o                         
  -1  12   8       1524.42       1814.50        30.80 o                         
   0  12   8         98.87         41.15         5.00 o                         
   1  12   8          9.09          6.29         4.10 o                         
   2  12   8        117.54        141.38        14.27 o                         
   3  12   8        349.79        303.36        29.79 o                         
   4  12   8        123.49         83.97        18.96 o                         
   5  12   8         73.67        100.09        14.97 o                         
   6  12   8          0.65          7.14         6.20 o                         
   7  12   8        232.17        262.94        20.31 o                         
  -8  13   8         15.62          9.93         6.26 o                         
  -7  13   8        125.68        153.34        11.49 o                         
  -6  13   8         62.60         34.35         7.18 o                         
  -5  13   8         64.11         40.44         7.18 o                         
  -4  13   8          3.32         -5.86         5.86 o                         
  -3  13   8        404.14        567.14        20.04 o                         
  -2  13   8         37.73         21.20         5.11 o                         
  -1  13   8         53.63         38.51         5.61 o                         
   0  13   8          1.15          2.54         4.42 o                         
   1  13   8       1001.80       1182.27        33.73 o                         
   2  13   8         64.19         25.73        11.02 o                         
   5  13   8        108.44        135.43        18.96 o                         
   6  13   8         50.94         21.67        10.83 o                         
  -6  14   8         45.20         27.09         7.66 o                         
  -5  14   8        103.25        127.42         9.60 o                         
  -4  14   8         27.12         10.29         5.57 o                         
  -3  14   8        116.92        111.99         8.25 o                         
  -2  14   8         74.01         47.80         5.68 o                         
  -1  14   8        755.46       1016.15        21.44 o                         
   0  14   8         79.05         34.42         3.73 o                         
   1  14   8          4.97         17.99         6.67 o                         
   2  14   8          1.84          8.13         8.46 o                         
   3  14   8        219.48        311.49        29.79 o                         
   4  14   8          3.91         -2.71        13.54 o                         
  -2  15   8         44.46         16.25         8.13 o                         
  -1  15   8          0.02          2.71         8.13 o                         
   0  15   8          3.82         24.38        13.54 o                         
 -13   0   9          4.84          0.00         6.20 o                         
 -11   0   9       1997.71       1954.40        52.60 o                         
  -9   0   9       1622.03       1472.08        36.11 o                         
  -7   0   9         29.79         54.17        27.09 o                         
  -5   0   9       3639.05       2922.32       130.01 o                         
  -1   0   9       1823.28       1735.95        92.09 o                         
   1   0   9         12.66         57.95        10.60 o                         
   3   0   9      11255.50      11585.57       326.45 o                         
   5   0   9       2775.11       1954.48        56.48 o                         
   7   0   9       1215.51       1313.41        39.23 o                         
   9   0   9        317.01        268.58        14.27 o                         
  11   0   9       1077.47       1380.68        29.75 o                         
 -14   1   9          9.64          5.92         9.12 o                         
 -13   1   9        544.06        523.90        16.91 o                         
 -12   1   9         23.39          9.26         7.76 o                         
 -11   1   9         10.33          4.93         6.67 o                         
 -10   1   9         34.01         56.68         7.08 o                         
  -9   1   9        851.84        907.05        20.52 o                         
  -8   1   9         20.61         16.43         5.65 o                         
  -7   1   9       3380.77       2864.78        93.85 o                         
  -6   1   9        745.40        681.84        30.16 o                         
  -5   1   9       2076.99       2264.69        62.88 o                         
  -4   1   9       1378.25       1227.63        39.67 o                         
  -3   1   9       6380.11       5776.92       246.48 o                         
  -2   1   9         45.10         54.17        32.50 o                         
  -1   1   9         47.35         70.03        14.27 o                         
   0   1   9        260.90        361.03        18.55 o                         
   1   1   9      18423.52      19357.75       441.47 o                         
   2   1   9        621.44        482.67        19.90 o                         
   3   1   9       1883.02       1568.58        43.41 o                         
   4   1   9         66.27         37.06         4.69 o                         
   5   1   9       1142.75        998.56        19.64 o                         
   6   1   9          4.03          3.18         2.66 o                         
   7   1   9        297.43        205.61        10.53 o                         
   8   1   9        248.05        262.91         8.72 o                         
   9   1   9       1691.46       2067.58        35.62 o                         
  10   1   9          0.38          5.62         2.74 o                         
  11   1   9        403.29        462.00        10.38 o                         
  12   1   9         11.21          8.29         3.01 o                         
  13   1   9        178.32        262.73        18.96 o                         
 -14   2   9         29.61          9.72         5.89 o                         
 -13   2   9         78.12         59.88         7.15 o                         
 -12   2   9         23.33          7.95         7.88 o                         
 -11   2   9        706.79        645.53        21.42 o                         
 -10   2   9        119.30        131.92        10.91 o                         
  -9   2   9       2490.81       2228.17        46.55 o                         
  -8   2   9        131.74        110.53         8.96 o                         
  -7   2   9        921.79        949.01        26.08 o                         
  -6   2   9        705.21        865.45        40.22 o                         
  -5   2   9       2396.63       1943.27       101.57 o                         
  -4   2   9       2723.63       2329.13       116.47 o                         
  -3   2   9        256.29        452.34        51.46 o                         
  -2   2   9       1589.74       1500.30        86.68 o                         
  -1   2   9       9620.87       8266.59       305.34 o                         
   0   2   9        939.58        822.34        30.90 o                         
   1   2   9        791.72        947.02        31.83 o                         
   2   2   9        194.84        119.30        11.56 o                         
   3   2   9      10927.93      10885.55       257.68 o                         
   4   2   9        521.98        409.49        10.52 o                         
   5   2   9       4144.77       3130.17        42.66 o                         
   6   2   9        173.88        115.28         4.45 o                         
   7   2   9       1063.21       1225.59        18.39 o                         
   8   2   9         65.50         55.10         3.38 o                         
   9   2   9        183.86        148.03         7.20 o                         
  10   2   9        236.89        224.98         9.78 o                         
  11   2   9        869.64        922.92        18.21 o                         
  12   2   9         15.35          9.86         3.00 o                         
 -14   3   9         28.36         12.32         5.15 o                         
 -13   3   9       1436.10       1558.86        36.32 o                         
 -12   3   9         15.99         11.79         7.41 o                         
 -11   3   9          4.48          3.36         7.21 o                         
 -10   3   9          8.89         -1.78         6.86 o                         
  -9   3   9        627.32        559.67        22.11 o                         
  -8   3   9          1.35         -5.68         6.36 o                         
  -7   3   9       1812.65       1527.90        36.54 o                         
  -5   3   9        128.57        187.42        19.12 o                         
  -4   3   9        681.12        432.89        48.75 o                         
  -3   3   9      10387.67      10188.70       417.13 o                         
  -2   3   9       6872.52       5688.08       235.65 o                         
  -1   3   9         56.47        126.27        16.96 o                         
   0   3   9        597.38        693.90        31.07 o                         
   1   3   9       4654.00       5123.46       124.72 o                         
   2   3   9       1679.32       1675.91        55.94 o                         
   3   3   9        439.44        113.76        56.88 o                         
   4   3   9         58.83         30.14         5.86 o                         
   5   3   9       2285.46       2187.14        40.46 o                         
   6   3   9          2.05         11.71         3.21 o                         
   7   3   9         48.10         65.72         7.38 o                         
   8   3   9        408.92        399.35        12.10 o                         
   9   3   9        367.63        454.32        14.16 o                         
  10   3   9         25.86         25.23         3.91 o                         
  11   3   9        135.05        130.66        12.62 o                         
  12   3   9         64.75         41.13         4.20 o                         
 -14   4   9         32.06         25.30         5.86 o                         
 -13   4   9          6.21          5.17         6.20 o                         
 -12   4   9         71.68         78.65         8.95 o                         
 -11   4   9       1651.19       1790.80        38.46 o                         
 -10   4   9          0.91         -3.28         7.27 o                         
  -9   4   9        246.82        256.86        12.59 o                         
  -8   4   9         16.32          7.74         6.12 o                         
  -7   4   9       2240.57       2007.86        37.75 o                         
  -6   4   9          0.36          4.12        10.96 o                         
  -5   4   9        171.46        154.39        18.96 o                         
  -4   4   9       1332.55       1088.86        70.42 o                         
  -3   4   9       4520.93       4893.91       211.27 o                         
  -2   4   9       1058.90        950.72        65.01 o                         
  -1   4   9       7656.10       7583.69       220.16 o                         
   0   4   9       1919.46       1809.08        81.26 o                         
   1   4   9       5562.01       6068.43       176.78 o                         
   2   4   9       1418.68       1059.07        67.72 o                         
   3   4   9       4616.40       4512.00       251.90 o                         
   4   4   9        379.18        264.37         9.28 o                         
   5   4   9       1062.96        841.68        17.47 o                         
   6   4   9        203.47        159.78         7.87 o                         
   7   4   9        175.33        193.39         8.82 o                         
   8   4   9          3.41          8.61         4.00 o                         
   9   4   9         41.06         34.76         5.70 o                         
  10   4   9          4.06         -4.31         4.31 o                         
  11   4   9        518.73        564.77        26.00 o                         
  12   4   9         50.19         36.53         7.99 o                         
 -14   5   9         99.03        154.08        21.63 o                         
 -13   5   9        664.81        691.75        21.33 o                         
 -12   5   9         23.73         22.00         6.04 o                         
 -11   5   9        130.34        112.52         9.32 o                         
 -10   5   9          4.91         -5.60         6.69 o                         
  -9   5   9       2009.39       2051.27        39.97 o                         
  -8   5   9        856.34        868.00        30.24 o                         
  -7   5   9       1094.87       1080.85        21.96 o                         
  -6   5   9       2845.57       2545.04        41.84 o                         
  -5   5   9        299.37        380.46        16.71 o                         
  -4   5   9       1104.44       1143.03        59.59 o                         
   0   5   9         21.44         43.34        13.54 o                         
   3   5   9        116.78        190.62        17.50 o                         
   4   5   9        821.26        764.86        18.40 o                         
   5   5   9       2680.54       2729.76        50.47 o                         
   6   5   9         69.02         32.69         5.02 o                         
   7   5   9        201.15        116.58         8.28 o                         
   8   5   9         13.99          4.98         4.11 o                         
   9   5   9        345.29        355.27        15.45 o                         
  10   5   9         57.28         76.56        10.05 o                         
  11   5   9          9.76         16.50         9.41 o                         
  12   5   9         63.52         70.42        18.96 o                         
 -13   6   9         32.46         33.81         5.60 o                         
 -12   6   9         29.68         13.76         7.09 o                         
 -11   6   9       1230.30       1235.13        27.69 o                         
 -10   6   9         85.07        110.66         8.52 o                         
  -9   6   9        991.14       1039.07        24.12 o                         
  -8   6   9        772.01        792.73        18.22 o                         
  -7   6   9       1028.00       1075.78        26.47 o                         
  -6   6   9         81.02         53.69         7.40 o                         
  -5   6   9        106.10        115.75         7.30 o                         
  -4   6   9       1610.69       1312.09        27.80 o                         
  -3   6   9       1682.84       1745.35        55.15 o                         
  -2   6   9       5569.93       4635.64       132.11 o                         
  -1   6   9       1415.95       1362.16        56.88 o                         
   0   6   9       1274.09        930.90        41.70 o                         
   1   6   9         18.67         40.37         7.43 o                         
   2   6   9        191.48        233.86        11.19 o                         
   3   6   9       4404.51       3854.88        68.38 o                         
   4   6   9        142.69        132.02         7.60 o                         
   5   6   9         34.37         47.36         7.48 o                         
   6   6   9        239.77        216.28        10.44 o                         
   7   6   9        531.06        648.25        28.89 o                         
   8   6   9         35.71         38.21         9.75 o                         
   9   6   9         42.64         42.05         7.71 o                         
  10   6   9        442.31        441.41        16.25 o                         
  11   6   9        278.96        240.73        16.25 o                         
 -13   7   9        313.23        305.79        16.49 o                         
 -12   7   9          9.95         11.32         5.91 o                         
 -11   7   9          7.03          3.94         8.79 o                         
 -10   7   9        548.71        621.04        18.98 o                         
  -9   7   9       1426.76       1308.74        30.60 o                         
  -8   7   9         56.94         32.42         7.48 o                         
  -7   7   9        266.71        281.80        14.91 o                         
  -6   7   9       2043.85       2013.75        38.24 o                         
  -5   7   9        751.24        970.14        28.67 o                         
  -4   7   9       1511.58       1461.10        47.40 o                         
  -3   7   9         26.03         29.25         5.53 o                         
  -2   7   9       1646.01       1670.36        31.17 o                         
  -1   7   9        163.55        222.76        15.48 o                         
   0   7   9        545.86        451.75        13.08 o                         
   1   7   9       3131.43       2858.89        41.98 o                         
   2   7   9          7.50         -0.30         5.70 o                         
   3   7   9        630.26        633.86        18.93 o                         
   4   7   9         16.12          9.39         5.70 o                         
   5   7   9        999.84       1051.16        27.07 o                         
   6   7   9        574.70        633.80        23.83 o                         
   7   7   9        200.27        172.53        12.49 o                         
   8   7   9        915.32        826.22        34.03 o                         
   9   7   9        927.64       1161.75        41.55 o                         
  10   7   9          4.03          4.88         5.42 o                         
  11   7   9         51.35         37.92        18.96 o                         
 -12   8   9        100.51         85.99         6.28 o                         
 -11   8   9        665.35        753.18        19.79 o                         
 -10   8   9         30.04         26.49         6.51 o                         
  -9   8   9         59.07         58.49         7.04 o                         
  -8   8   9       1017.21       1158.47        25.51 o                         
  -7   8   9       1003.60        996.00        25.40 o                         
  -6   8   9         45.53         25.98         5.83 o                         
  -5   8   9          5.05         10.43         5.81 o                         
  -4   8   9       2332.60       2389.16        40.16 o                         
  -3   8   9       1750.74       1635.43        25.24 o                         
  -2   8   9        728.35        642.45        19.46 o                         
  -1   8   9        531.31        537.60        18.40 o                         
   0   8   9         20.25          8.82         3.99 o                         
   1   8   9        372.84        255.28        13.63 o                         
   2   8   9          8.88          7.48         6.28 o                         
   3   8   9       1127.00       1204.44        34.57 o                         
   4   8   9        957.04        895.61        24.98 o                         
   5   8   9        478.69        379.52        15.39 o                         
   6   8   9       2080.75       2402.29       126.67 o                         
   7   8   9        940.42       1079.65        32.22 o                         
   8   8   9         57.65         39.95         9.90 o                         
   9   8   9         15.93         21.42         9.48 o                         
  10   8   9        145.23        155.75        11.84 o                         
 -12   9   9         26.57          8.13         7.66 o                         
 -11   9   9         60.20         33.53         4.62 o                         
 -10   9   9        383.92        486.06        14.33 o                         
  -9   9   9        807.44        906.74        20.40 o                         
  -8   9   9         44.95         35.88         6.00 o                         
  -7   9   9         15.29         20.29         7.10 o                         
  -6   9   9        677.50        794.17        19.50 o                         
  -5   9   9        638.03        660.20        15.74 o                         
  -4   9   9         11.94         12.13         5.56 o                         
  -3   9   9        112.42        148.59         7.54 o                         
  -2   9   9        115.35         98.80         6.26 o                         
  -1   9   9        247.17        201.76         9.56 o                         
   0   9   9        686.06        698.78        13.99 o                         
   1   9   9        424.26        496.27        19.02 o                         
   2   9   9        190.19        111.05        32.50 o                         
   3   9   9        658.21        591.12        21.85 o                         
   4   9   9        171.25        182.45        14.76 o                         
   5   9   9       1464.03       1453.40        55.15 o                         
   6   9   9       1032.08        984.05        30.87 o                         
   7   9   9          7.91          6.72         6.28 o                         
   8   9   9        338.85        465.05        23.35 o                         
   9   9   9        218.49        209.11        14.27 o                         
  10   9   9          1.39         -2.71         5.42 o                         
 -11  10   9         53.07         41.61         7.89 o                         
 -10  10   9          6.45         -3.29         6.67 o                         
  -9  10   9         22.08         15.14         8.68 o                         
  -8  10   9        418.44        568.26        17.96 o                         
  -7  10   9         65.41         66.56        10.02 o                         
  -6  10   9        226.81        192.53        10.83 o                         
  -5  10   9        157.86        217.22         9.82 o                         
  -4  10   9        530.01        694.87        17.07 o                         
  -3  10   9        931.16        785.28        19.03 o                         
  -2  10   9       1135.36       1279.37        23.11 o                         
  -1  10   9        631.37        708.55        14.12 o                         
   0  10   9         62.02         32.34         4.92 o                         
   1  10   9        217.22        176.65         7.24 o                         
   2  10   9        566.66        585.06        46.05 o                         
   3  10   9       1096.13       1129.68        56.60 o                         
   4  10   9        379.76        370.58        51.46 o                         
   5  10   9         48.66         20.10         8.46 o                         
   6  10   9       1713.51       2289.36        84.71 o                         
   7  10   9        270.85        285.74        18.20 o                         
   8  10   9         80.38         80.31         9.69 o                         
   9  10   9          8.40         21.67         5.42 o                         
 -10  11   9         56.01         76.34         7.78 o                         
  -9  11   9         27.80         17.71         7.18 o                         
  -8  11   9         77.91         55.81         8.12 o                         
  -7  11   9          0.14         -3.07         7.73 o                         
  -6  11   9        234.00        230.33        11.47 o                         
  -5  11   9        249.08        224.66        11.47 o                         
  -4  11   9        344.16        395.77        12.85 o                         
  -3  11   9        353.09        395.44        12.63 o                         
  -2  11   9        545.33        530.47        13.22 o                         
  -1  11   9        389.52        248.71         9.69 o                         
   0  11   9        817.63       1141.58        22.74 o                         
   1  11   9        345.85        320.64        11.48 o                         
   2  11   9        246.64        176.06        29.79 o                         
   3  11   9         73.68         32.50        18.96 o                         
   4  11   9        421.87        501.09        43.34 o                         
   5  11   9        138.28        121.88        10.57 o                         
   6  11   9        602.78        593.46        53.56 o                         
   7  11   9         12.84         10.83         8.13 o                         
   8  11   9        346.25        441.50        24.38 o                         
  -9  12   9          0.75          4.06         5.57 o                         
  -8  12   9        530.18        701.21        21.33 o                         
  -7  12   9         36.10         23.78         8.46 o                         
  -6  12   9         11.24         22.50        10.95 o                         
  -5  12   9         95.38         97.62         8.76 o                         
  -4  12   9        536.51        786.30        22.28 o                         
  -3  12   9        222.87         99.28         7.20 o                         
  -2  12   9        145.01        240.79         9.06 o                         
  -1  12   9         37.33         46.13         5.03 o                         
   0  12   9        309.46        287.68        10.51 o                         
   1  12   9         56.64         43.34        11.02 o                         
   2  12   9         93.44        119.18        21.67 o                         
   3  12   9         15.42          8.13        13.54 o                         
   4  12   9        271.74        247.33        22.54 o                         
   5  12   9         36.21         13.54         7.18 o                         
   6  12   9        441.35        583.90        37.92 o                         
  -7  13   9          6.29          9.03         6.26 o                         
  -6  13   9        387.59        447.05        22.31 o                         
  -5  13   9        121.41         72.66         7.50 o                         
  -4  13   9          6.03         10.56         6.32 o                         
  -3  13   9         20.91         20.93         6.20 o                         
  -2  13   9        651.87        833.37        18.70 o                         
  -1  13   9        239.72        160.69         7.61 o                         
   0  13   9        120.53        175.06        12.51 o                         
   1  13   9          0.37         -0.98         9.41 o                         
   2  13   9        288.87        376.50        46.05 o                         
   4  13   9         26.98         70.42        16.25 o                         
   5  13   9         80.71         54.17        13.54 o                         
  -6  14   9          6.04         -8.13        10.83 o                         
  -5  14   9          1.12          7.74        12.19 o                         
  -4  14   9        497.71        619.64        18.37 o                         
  -3  14   9         87.68         51.10         4.60 o                         
  -2  14   9         21.60         43.01         4.60 o                         
  -1  14   9         25.10         18.09         4.42 o                         
   0  14   9        407.09        565.66        22.74 o                         
   1  14   9         13.79         -6.77         7.66 o                         
   2  14   9         15.44         16.25        13.54 o                         
   3  14   9          0.78          5.42        10.83 o                         
 -14   0  10        155.71        214.93        18.96 o                         
 -12   0  10        956.52        934.47        43.34 o                         
 -10   0  10        883.54       1042.47        40.57 o                         
  -8   0  10       3535.53       2975.96        66.49 o                         
  -6   0  10       5273.76       5590.02       232.94 o                         
  -2   0  10        112.66         10.83        32.50 o                         
   0   0  10       6913.73       7510.44       233.91 o                         
   2   0  10       9393.39       8487.96       352.12 o                         
   4   0  10        167.06        209.98        29.79 o                         
   6   0  10        392.44        240.00         9.33 o                         
   8   0  10       1668.73       1567.64        38.03 o                         
  10   0  10       1555.00       1616.40        34.18 o                         
  12   0  10          1.37          4.06         3.46 o                         
 -14   1  10        119.90        128.61        14.35 o                         
 -13   1  10         17.09         19.44         7.41 o                         
 -12   1  10        877.82        917.52        26.49 o                         
 -11   1  10         10.19          8.95         6.71 o                         
 -10   1  10       1364.00       1374.36        31.36 o                         
  -9   1  10        485.40        449.74        15.47 o                         
  -8   1  10       1863.93       1904.07        44.20 o                         
  -7   1  10          1.48         -7.29         7.29 o                         
  -6   1  10        653.78        668.72        31.37 o                         
  -5   1  10       1317.56       1316.21        43.18 o                         
  -4   1  10       1636.48       1670.94        97.51 o                         
  -3   1  10        822.56        579.64        56.88 o                         
  -2   1  10       6031.65       5801.30       249.19 o                         
  -1   1  10        141.59         84.81        22.41 o                         
   0   1  10       1484.22       1405.57        60.57 o                         
   1   1  10         24.09          6.34         9.72 o                         
   2   1  10       2197.57       2456.10        55.17 o                         
   3   1  10        654.74        577.28        18.66 o                         
   4   1  10        130.88         56.15         5.42 o                         
   5   1  10       1075.31       1041.03        14.58 o                         
   6   1  10       7173.10       7336.38        96.00 o                         
   7   1  10        255.35        216.01         6.05 o                         
   8   1  10       1137.24       1090.06        16.41 o                         
   9   1  10         53.69         57.69         3.30 o                         
  10   1  10        534.94        545.78         9.78 o                         
  11   1  10          0.44          5.42         2.69 o                         
  12   1  10        243.16        268.72         7.79 o                         
 -14   2  10        158.88        105.44        22.30 o                         
 -13   2  10          2.62         -0.53         5.89 o                         
 -12   2  10        671.52        657.18        23.36 o                         
 -11   2  10        786.80        889.53        35.11 o                         
 -10   2  10         10.53         15.07         7.89 o                         
  -9   2  10         44.67         42.47         7.67 o                         
  -8   2  10       2125.68       1784.27        36.49 o                         
  -7   2  10       1537.80       1272.09        28.18 o                         
  -6   2  10       3140.32       3200.71       109.70 o                         
  -5   2  10        220.48        367.42        30.53 o                         
  -4   2  10      12328.09      11059.43       256.31 o                         
  -3   2  10        331.43        273.57        46.05 o                         
  -2   2  10         10.65         29.79        32.50 o                         
  -1   2  10         58.71         67.92        24.68 o                         
   0   2  10       1120.47       1305.37        42.20 o                         
   1   2  10        230.04        343.18        19.87 o                         
   2   2  10       1201.44        753.33        26.76 o                         
   3   2  10       1503.44       1783.48        30.38 o                         
   4   2  10       2496.66       2309.43        33.31 o                         
   5   2  10        949.26        935.90        13.36 o                         
   6   2  10        537.73        423.33        10.78 o                         
   7   2  10        512.90        446.97         8.42 o                         
   8   2  10       1829.97       1786.12        27.06 o                         
   9   2  10         16.11         15.91         4.24 o                         
  10   2  10        684.95        704.19        13.49 o                         
  11   2  10         70.96         69.61         6.54 o                         
  12   2  10         84.28         77.64         4.51 o                         
 -14   3  10         78.50         62.86         7.27 o                         
 -13   3  10         82.71         89.83         9.68 o                         
 -12   3  10        542.54        527.89        20.61 o                         
 -11   3  10        306.29        299.09        14.06 o                         
 -10   3  10        271.12        294.40        14.13 o                         
  -9   3  10        931.86        929.90        20.94 o                         
  -8   3  10        434.27        436.17        14.18 o                         
  -7   3  10          3.89          7.03         6.16 o                         
  -6   3  10       3919.96       3765.34       106.15 o                         
  -5   3  10       1083.65        701.86        55.53 o                         
  -4   3  10        578.37        625.69        62.30 o                         
  -3   3  10        228.60        251.90        43.34 o                         
  -2   3  10       2556.74       2581.07        93.61 o                         
  -1   3  10         64.10         78.55        32.50 o                         
   0   3  10        173.93        394.45        22.79 o                         
   1   3  10        727.71        779.45        30.15 o                         
   2   3  10       3069.04       2583.10        71.54 o                         
   3   3  10         65.76         76.36         5.85 o                         
   4   3  10        130.93         86.27         8.88 o                         
   5   3  10        953.12        918.84        20.04 o                         
   6   3  10       2168.39       2226.78        42.93 o                         
   7   3  10        181.90        144.65         7.03 o                         
   8   3  10        121.67        102.87         6.52 o                         
   9   3  10        311.21        332.10        16.11 o                         
  10   3  10        271.32        265.71        11.53 o                         
  11   3  10          0.20         -1.42         3.70 o                         
  12   3  10        446.35        487.59        19.78 o                         
 -14   4  10        450.36        431.10        18.87 o                         
 -13   4  10          1.46          1.73         5.86 o                         
 -12   4  10        478.55        441.90        20.72 o                         
 -11   4  10        178.25        209.49        19.51 o                         
 -10   4  10        145.02        147.12        10.09 o                         
  -9   4  10         41.87         71.77         7.85 o                         
  -8   4  10         32.00         15.96         6.07 o                         
  -7   4  10       1523.33       1419.77        26.48 o                         
  -6   4  10        985.92       1080.63        25.54 o                         
  -5   4  10          5.18          9.40         6.56 o                         
  -4   4  10       7620.51       7078.54       376.36 o                         
  -3   4  10         37.92         62.30        32.50 o                         
  -2   4  10       1127.98       1348.89        81.26 o                         
  -1   4  10        125.11        205.85        43.34 o                         
   0   4  10       2230.91       1816.96       157.10 o                         
   1   4  10         34.29         60.44         8.50 o                         
   2   4  10         25.61         17.42         5.05 o                         
   3   4  10       2012.99       1770.33        31.26 o                         
   4   4  10       1598.60       1481.60        28.45 o                         
   5   4  10        987.17       1056.14        22.65 o                         
   6   4  10        154.88        152.54         7.81 o                         
   7   4  10         31.66         42.85         5.22 o                         
   8   4  10         36.33         36.00         5.01 o                         
   9   4  10         12.68         10.83         4.69 o                         
  10   4  10        561.30        583.09        20.56 o                         
  11   4  10          5.86         -1.08         5.42 o                         
 -14   5  10        137.73        130.01        13.54 o                         
 -13   5  10         52.59         46.98         7.88 o                         
 -12   5  10        242.24        266.83        15.85 o                         
 -11   5  10          8.66         16.17         6.84 o                         
 -10   5  10        551.25        715.02        18.05 o                         
  -9   5  10        192.16        251.91        10.60 o                         
  -8   5  10         60.49         56.51         7.07 o                         
  -7   5  10        509.50        803.97        18.55 o                         
  -6   5  10       2071.75       2031.75        34.87 o                         
  -5   5  10        844.60        653.31        17.76 o                         
  -4   5  10        113.05        180.56        11.10 o                         
  -3   5  10        729.78        599.03        24.68 o                         
  -2   5  10      10574.60       8437.31       349.41 o                         
  -1   5  10         20.19          6.96         5.03 o                         
   0   5  10          3.56          3.08         3.49 o                         
   1   5  10        438.62        383.54        10.57 o                         
   2   5  10       4630.86       4163.46        79.71 o                         
   3   5  10          0.10         16.70         5.00 o                         
   4   5  10         43.49         77.04        11.31 o                         
   5   5  10       1521.01       1315.43        24.94 o                         
   6   5  10         76.09         57.00         7.49 o                         
   7   5  10        218.63        203.32         9.10 o                         
   8   5  10        514.58        570.29        15.88 o                         
   9   5  10         77.52         96.43         6.23 o                         
  10   5  10        207.49        138.14        13.94 o                         
  11   5  10         37.36         37.12         5.50 o                         
 -13   6  10         35.39         22.35         5.27 o                         
 -12   6  10        251.24        270.45        15.37 o                         
 -11   6  10        290.87        321.92        13.98 o                         
 -10   6  10        569.05        562.45        17.28 o                         
  -9   6  10        134.04        115.45         8.81 o                         
  -8   6  10        319.87        310.32        13.58 o                         
  -7   6  10       1645.08       1568.46        31.58 o                         
  -6   6  10         72.24        122.64        10.30 o                         
  -5   6  10       3065.82       3049.17        49.19 o                         
  -4   6  10       6775.97       6435.88       107.15 o                         
  -3   6  10        284.75        273.82        12.17 o                         
  -2   6  10        316.52        316.69        12.99 o                         
  -1   6  10        647.76        681.43        16.53 o                         
   0   6  10       7576.78       6308.37       139.02 o                         
   1   6  10       1672.29       1245.93        23.10 o                         
   2   6  10        615.41        573.20        17.82 o                         
   3   6  10        922.87        854.57        20.39 o                         
   4   6  10        390.34        430.73        22.22 o                         
   5   6  10        128.16        148.11        12.92 o                         
   6   6  10          3.74         -4.85         4.85 o                         
   7   6  10        507.00        508.51        18.49 o                         
   8   6  10        237.91        241.95        16.69 o                         
   9   6  10         67.75         90.46         8.55 o                         
  10   6  10        378.63        460.56        50.11 o                         
  11   6  10         25.50         27.09        18.96 o                         
 -13   7  10         74.83         64.50        10.73 o                         
 -12   7  10        402.73        436.49        13.39 o                         
 -11   7  10          3.68         -0.93         8.13 o                         
 -10   7  10        484.98        665.11        19.67 o                         
  -9   7  10        901.50        996.70        21.92 o                         
  -8   7  10         61.23         72.10         8.07 o                         
  -7   7  10       1027.15       1309.64        27.61 o                         
  -6   7  10        583.01        512.63        15.53 o                         
  -5   7  10        468.96        462.18        14.29 o                         
  -4   7  10          6.25          8.39         7.03 o                         
  -3   7  10       2108.40       1891.54        35.70 o                         
  -2   7  10       5259.75       4701.14        78.57 o                         
  -1   7  10        209.76        110.66         6.66 o                         
   0   7  10        150.44        167.90         7.74 o                         
   1   7  10       1098.87       1164.88        21.97 o                         
   2   7  10        294.88        314.12        13.15 o                         
   3   7  10       1405.74       1238.69        27.45 o                         
   4   7  10        103.93        122.11         8.92 o                         
   5   7  10        794.71        657.16        23.26 o                         
   6   7  10       1916.73       2140.47        62.47 o                         
   7   7  10        273.71        359.60        30.16 o                         
   8   7  10        615.77        677.93        27.87 o                         
   9   7  10        252.76        269.55        18.96 o                         
  10   7  10          6.01          9.03         8.13 o                         
 -12   8  10          1.11         -4.46         5.15 o                         
 -11   8  10        183.17        227.20        10.87 o                         
 -10   8  10        867.75        963.13        21.23 o                         
  -9   8  10        268.83        299.61        11.45 o                         
  -8   8  10        410.12        528.64        14.55 o                         
  -7   8  10        535.45        663.25        21.40 o                         
  -6   8  10        408.59        403.01        12.64 o                         
  -5   8  10        386.79        387.57        12.78 o                         
  -4   8  10        123.89        146.50         7.88 o                         
  -3   8  10        599.00        548.54        15.63 o                         
  -2   8  10        150.53        103.19         7.06 o                         
  -1   8  10        181.32        257.81         9.60 o                         
   0   8  10       1382.59       1513.08        27.95 o                         
   1   8  10       2237.82       1971.11        35.28 o                         
   2   8  10         38.14         34.83         7.82 o                         
   3   8  10        750.00        805.27        23.89 o                         
   4   8  10        362.02        431.60        16.54 o                         
   5   8  10         37.48         65.41         7.59 o                         
   6   8  10         16.66         22.40         8.03 o                         
   7   8  10        329.96        362.43        20.90 o                         
   8   8  10        101.19         98.71        10.06 o                         
   9   8  10         13.69         24.22        14.90 o                         
  10   8  10        204.73        300.66        32.50 o                         
 -11   9  10          7.21         -2.27         5.15 o                         
 -10   9  10         12.07         20.12         5.63 o                         
  -9   9  10        451.81        558.44        20.06 o                         
  -8   9  10        828.24        802.64        19.53 o                         
  -7   9  10        152.74        187.20        11.47 o                         
  -6   9  10        241.30        311.26        11.35 o                         
  -5   9  10         26.77         25.45         5.81 o                         
  -4   9  10         58.45         33.27         6.14 o                         
  -3   9  10        553.98        598.62        15.26 o                         
  -2   9  10        690.97        736.14        16.18 o                         
  -1   9  10        233.93        220.21         9.08 o                         
   0   9  10         21.40         27.37         5.80 o                         
   1   9  10        892.79       1051.81        23.10 o                         
   2   9  10        835.24        766.14        26.69 o                         
   3   9  10         17.51         14.11         7.99 o                         
   4   9  10        299.64        343.10        18.19 o                         
   5   9  10        889.44       1083.96        33.55 o                         
   6   9  10        736.57        835.94        27.13 o                         
   7   9  10         78.64         93.17        10.06 o                         
   8   9  10         58.41         38.26         8.13 o                         
   9   9  10         46.61         13.00        21.67 o                         
 -11  10  10        130.99        142.59        12.36 o                         
 -10  10  10         75.97         63.95         7.82 o                         
  -9  10  10        153.95        147.13         8.51 o                         
  -8  10  10         27.30         67.87         8.28 o                         
  -7  10  10        853.93       1030.00        24.85 o                         
  -6  10  10        155.09        122.39         8.48 o                         
  -5  10  10        130.76        134.60         7.31 o                         
  -4  10  10        978.00       1060.79        21.32 o                         
  -3  10  10         61.76         57.83         6.11 o                         
  -2  10  10        578.59        534.45        14.54 o                         
  -1  10  10        808.24        960.69        20.48 o                         
   0  10  10        371.51        339.37         9.68 o                         
   1  10  10       1096.21       1258.15        49.69 o                         
   2  10  10          0.73        -12.19        13.94 o                         
   3  10  10       2596.51       2999.06        91.40 o                         
   4  10  10        869.94        888.69        42.07 o                         
   5  10  10        248.13        227.15        16.05 o                         
   6  10  10          3.91         10.18         6.28 o                         
   7  10  10        424.24        502.29        22.97 o                         
   8  10  10        229.47        252.23        59.59 o                         
 -10  11  10          4.67          9.39         5.86 o                         
  -9  11  10        429.55        454.15        22.77 o                         
  -8  11  10        140.39        103.30         8.61 o                         
  -7  11  10        159.92        195.56         9.68 o                         
  -6  11  10        179.15        174.45         9.68 o                         
  -5  11  10         19.47         13.78         6.67 o                         
  -4  11  10         40.42         14.32         5.78 o                         
  -3  11  10        361.71        550.17        14.59 o                         
  -2  11  10        300.46        294.75        11.75 o                         
  -1  11  10        288.61        338.45        11.59 o                         
   0  11  10         17.68          6.12         3.55 o                         
   1  11  10        948.66       1068.37        43.06 o                         
   2  11  10        698.96        547.14        43.34 o                         
   3  11  10        203.08        192.31        29.79 o                         
   4  11  10         12.12         33.82         8.43 o                         
   5  11  10       1159.82       1604.09       115.92 o                         
   6  11  10        298.45        317.79        20.86 o                         
   7  11  10          4.02          0.00         5.42 o                         
  -8  12  10         28.65         45.95         6.67 o                         
  -7  12  10        473.60        599.37        16.56 o                         
  -6  12  10         37.17         11.87         6.29 o                         
  -5  12  10        143.25        173.25        13.32 o                         
  -4  12  10        368.04        406.12        16.42 o                         
  -3  12  10        257.68        299.13        12.86 o                         
  -2  12  10         33.94         12.73         4.74 o                         
  -1  12  10        436.56        612.05        16.52 o                         
   0  12  10        120.69         53.53         5.09 o                         
   1  12  10        345.14        517.34        40.63 o                         
   2  12  10         43.78         21.25        12.34 o                         
   3  12  10        833.60        996.16        63.65 o                         
   4  12  10        236.28        208.59        19.80 o                         
   5  12  10          7.97          9.75         5.57 o                         
   6  12  10          0.90         18.96         8.13 o                         
  -7  13  10         48.64         75.84        13.54 o                         
  -6  13  10         21.26         26.39         5.15 o                         
  -5  13  10        127.46        167.68        19.73 o                         
  -4  13  10          7.78         -0.54         5.57 o                         
  -3  13  10         64.12        122.73         8.45 o                         
  -2  13  10          2.67         -0.63         4.56 o                         
  -1  13  10        467.37        490.82        20.56 o                         
   0  13  10        124.12         58.11        18.96 o                         
   1  13  10        369.07        574.22        43.34 o                         
   3  13  10         77.40         59.59        16.25 o                         
   4  13  10         14.33         24.38        13.54 o                         
  -5  14  10        104.06        124.60        13.54 o                         
  -4  14  10          4.92         -8.13         8.13 o                         
  -3  14  10        181.36        276.44        10.15 o                         
  -2  14  10        140.14        122.84        14.90 o                         
  -1  14  10        142.75        213.98        18.96 o                         
   0  14  10          0.48          4.06         7.66 o                         
   1  14  10        101.95         67.72        13.54 o                         
   2  14  10          0.75          2.71        10.83 o                         
 -13   0  11        237.15        293.20        18.03 o                         
 -11   0  11       1952.15       2054.97        67.68 o                         
  -9   0  11       1170.07       1145.80        39.54 o                         
  -7   0  11       3551.60       2993.88        94.94 o                         
  -5   0  11        105.40          8.13        35.21 o                         
  -3   0  11       8945.54       7428.90       316.91 o                         
  -1   0  11       4030.86       3363.82       159.81 o                         
   1   0  11       2642.15       3155.26       151.68 o                         
   3   0  11       5145.72       4488.80        91.64 o                         
   5   0  11       3527.67       3708.31        66.85 o                         
   7   0  11       3329.54       3321.72        60.06 o                         
   9   0  11         63.82         41.55         4.75 o                         
  11   0  11        398.29        432.11        16.92 o                         
 -14   1  11          1.61          1.50         8.46 o                         
 -13   1  11        447.00        491.37        30.49 o                         
 -12   1  11        138.20        113.63         8.91 o                         
 -11   1  11       1298.81       1352.95        48.14 o                         
 -10   1  11        302.50        334.42        15.36 o                         
  -9   1  11        681.11        585.62        16.82 o                         
  -8   1  11          1.00          3.00        10.09 o                         
  -7   1  11        104.00        129.47        11.80 o                         
  -6   1  11         22.01         18.01         8.16 o                         
  -5   1  11       3186.65       2534.99       132.72 o                         
  -4   1  11        181.77        159.81        40.63 o                         
  -3   1  11       1218.30        696.11        62.30 o                         
  -2   1  11        758.16        621.45        45.97 o                         
  -1   1  11       1057.70       1015.30        45.96 o                         
   0   1  11          1.02         -9.89        21.96 o                         
   1   1  11       2783.63       2027.71        54.56 o                         
   2   1  11       1877.20       1690.59        33.37 o                         
   3   1  11      16032.39      16475.87       227.75 o                         
   4   1  11         64.21         35.77         2.46 o                         
   5   1  11       3780.26       3691.50        44.53 o                         
   6   1  11          1.10          2.14         2.15 o                         
   7   1  11        223.25        352.96         7.10 o                         
   8   1  11         64.63         70.13         3.31 o                         
   9   1  11        585.12        718.21        12.14 o                         
  10   1  11         85.05         86.21         4.14 o                         
  11   1  11          2.90          0.83         2.75 o                         
 -14   2  11         84.26         71.16         6.97 o                         
 -13   2  11         69.34         65.63         8.14 o                         
 -12   2  11          4.69          9.36         9.48 o                         
 -11   2  11       1612.67       1600.64        49.13 o                         
 -10   2  11        468.32        426.18        17.13 o                         
  -9   2  11        599.49        650.95        23.15 o                         
  -8   2  11        450.97        471.25        21.40 o                         
  -7   2  11       7808.58       7046.06       146.41 o                         
  -6   2  11         95.97         64.52         8.92 o                         
  -5   2  11       1404.30       1245.35        54.17 o                         
  -4   2  11         79.13        113.76        40.63 o                         
  -3   2  11       4900.74       4533.67       205.85 o                         
  -2   2  11        102.26         80.96        30.65 o                         
  -1   2  11        581.85        376.87        27.80 o                         
   0   2  11       1569.50       1429.27        44.83 o                         
   1   2  11       5323.14       4873.47       166.97 o                         
   2   2  11        796.83        648.23        12.41 o                         
   3   2  11       1222.60       1060.71        14.20 o                         
   4   2  11          5.53          9.80         2.35 o                         
   5   2  11       2334.94       2580.97        33.56 o                         
   6   2  11          9.48         -0.13         2.36 o                         
   7   2  11       2435.21       2392.60        41.13 o                         
   8   2  11        291.13        306.39         8.18 o                         
   9   2  11         30.17         46.33         3.90 o                         
  10   2  11          3.04         10.66         3.45 o                         
  11   2  11        387.57        416.43         9.73 o                         
 -14   3  11         34.98         16.93         6.97 o                         
 -13   3  11        339.60        343.92        21.69 o                         
 -12   3  11        179.47        174.13        12.10 o                         
 -11   3  11         36.15         37.37         7.87 o                         
 -10   3  11        172.05        195.17        11.93 o                         
  -9   3  11        449.66        500.23        14.95 o                         
  -8   3  11         20.43          2.23         6.03 o                         
  -7   3  11         82.08        113.50        10.34 o                         
  -6   3  11        470.90        437.64        21.37 o                         
  -5   3  11       3327.08       2599.50        47.20 o                         
  -4   3  11        206.40        203.09        17.53 o                         
  -3   3  11        124.26         55.32        21.98 o                         
  -2   3  11        124.29        131.55        18.24 o                         
  -1   3  11       1259.35        943.11        48.75 o                         
   0   3  11        196.93        187.54        14.45 o                         
   1   3  11        404.52        306.41        15.36 o                         
   2   3  11       1443.51       1241.31        16.58 o                         
   3   3  11       3818.20       3833.31        50.33 o                         
   4   3  11        359.12        304.34         9.75 o                         
   5   3  11       2123.73       1958.81        38.24 o                         
   6   3  11         12.61         15.52         4.02 o                         
   7   3  11        215.58        241.92         9.48 o                         
   8   3  11         43.51         35.94         6.71 o                         
   9   3  11        481.40        532.07        14.72 o                         
  10   3  11         66.02         50.13         4.41 o                         
  11   3  11          2.21         -2.65         2.93 o                         
 -14   4  11        121.45        146.26        13.54 o                         
 -13   4  11         30.75         13.54         7.27 o                         
 -12   4  11          1.64         -1.35         6.29 o                         
 -11   4  11        301.48        286.84        13.53 o                         
 -10   4  11          4.71         -2.06         5.94 o                         
  -9   4  11          9.14         -1.38         5.76 o                         
  -8   4  11         14.19         22.41         5.88 o                         
  -7   4  11       3491.40       3373.51        52.69 o                         
  -6   4  11          4.04         -4.45         6.57 o                         
  -5   4  11        263.38        214.67        10.70 o                         
  -4   4  11          7.60          7.08         5.56 o                         
  -3   4  11        603.80        498.09        17.62 o                         
  -2   4  11        415.28        324.98        33.85 o                         
  -1   4  11          6.80          6.81         7.97 o                         
   0   4  11        749.98        535.70        13.31 o                         
   1   4  11        623.88        565.24        12.80 o                         
   2   4  11        204.93        249.94         9.34 o                         
   3   4  11       1039.50       1081.76        20.99 o                         
   4   4  11        183.39        214.16         8.05 o                         
   5   4  11        359.45        434.76        15.34 o                         
   6   4  11        258.95        231.53         9.96 o                         
   7   4  11        316.96        268.91         9.96 o                         
   8   4  11         66.64         77.15         8.27 o                         
   9   4  11          4.85          2.71         6.01 o                         
  10   4  11         66.49         63.89         6.43 o                         
  11   4  11        478.94        536.50        14.46 o                         
 -13   5  11        229.69        248.10        16.38 o                         
 -12   5  11        209.03        252.40        22.14 o                         
 -11   5  11        127.56        126.70         9.99 o                         
 -10   5  11        404.49        502.00        17.36 o                         
  -9   5  11        604.12        658.68        17.14 o                         
  -8   5  11         45.73         74.28         7.70 o                         
  -7   5  11          0.48         -4.97         5.64 o                         
  -6   5  11        651.16        603.23        16.67 o                         
  -5   5  11       3370.06       2784.79        50.67 o                         
  -4   5  11        190.49        207.43        10.71 o                         
  -3   5  11         98.18        104.47        10.12 o                         
  -2   5  11       1500.99       1445.65        25.38 o                         
  -1   5  11       1657.31       1767.96        32.41 o                         
   0   5  11         60.87         85.41         6.24 o                         
   1   5  11          9.66          4.47         3.11 o                         
   2   5  11        326.41        376.62        12.54 o                         
   3   5  11        856.56        865.98        27.46 o                         
   4   5  11        226.85        221.92        14.25 o                         
   5   5  11       1272.34       1456.69        29.84 o                         
   6   5  11          9.08         14.70         5.23 o                         
   7   5  11         12.20         13.25         8.97 o                         
   8   5  11        261.09        286.15         9.73 o                         
   9   5  11        433.72        509.46        16.50 o                         
  10   5  11         64.18         40.92         7.22 o                         
  11   5  11         12.99         13.54        16.25 o                         
 -13   6  11         51.68         42.17         8.02 o                         
 -12   6  11         45.11         73.19         7.45 o                         
 -11   6  11        402.23        421.84        15.09 o                         
 -10   6  11         16.98         11.51         7.01 o                         
  -9   6  11        318.21        312.44        12.26 o                         
  -8   6  11        208.58        264.66        12.12 o                         
  -7   6  11       1031.71       1029.92        21.54 o                         
  -6   6  11         80.87         64.45         6.54 o                         
  -5   6  11         19.55         13.27         6.72 o                         
  -4   6  11        483.54        485.20        15.76 o                         
  -3   6  11       4388.25       4105.78        76.68 o                         
  -2   6  11         14.62         33.05         6.14 o                         
  -1   6  11         45.75         48.88         5.06 o                         
   0   6  11       2375.32       2136.66        33.78 o                         
   1   6  11       1157.15       1224.65        30.23 o                         
   2   6  11        166.20        186.19         9.14 o                         
   3   6  11         24.10         16.22         5.23 o                         
   4   6  11          5.38          5.47         5.03 o                         
   5   6  11        840.10        918.49        21.24 o                         
   6   6  11        109.33        133.33         9.54 o                         
   7   6  11       1344.52       1553.29        34.79 o                         
   8   6  11        147.19        146.72        12.25 o                         
   9   6  11         33.73         33.51         5.86 o                         
  10   6  11         38.65         60.77         9.30 o                         
 -12   7  11        210.40        277.38        17.20 o                         
 -11   7  11        243.87        204.86        11.91 o                         
 -10   7  11        299.76        405.82        16.03 o                         
  -9   7  11        779.66        806.87        18.78 o                         
  -8   7  11         10.00         11.11         6.32 o                         
  -7   7  11         20.34         66.89         7.71 o                         
  -6   7  11        401.55        415.82        12.94 o                         
  -5   7  11       2648.26       2619.75        52.26 o                         
  -4   7  11        651.64        547.74        15.48 o                         
  -3   7  11        101.00        119.89         8.08 o                         
  -2   7  11       1998.62       2260.25        40.15 o                         
  -1   7  11       1120.64       1089.41        20.68 o                         
   0   7  11        159.67         95.85         4.83 o                         
   1   7  11        295.58        274.01        24.37 o                         
   2   7  11       1015.21       1013.40        32.81 o                         
   3   7  11        139.23        190.56        20.73 o                         
   4   7  11        141.69         76.48         7.77 o                         
   5   7  11        232.34        208.46        15.34 o                         
   6   7  11        836.58        990.54        55.12 o                         
   7   7  11        126.85         73.46        10.06 o                         
   8   7  11         44.23         64.34         9.90 o                         
   9   7  11        545.33        704.51        25.42 o                         
  10   7  11        119.67        100.22        21.67 o                         
 -12   8  11         44.51         54.09         6.20 o                         
 -11   8  11        161.30        199.11         9.38 o                         
 -10   8  11         71.00         94.99         7.97 o                         
  -9   8  11        254.02        156.51         9.12 o                         
  -8   8  11        449.23        563.11        15.80 o                         
  -7   8  11        740.37        658.34        17.63 o                         
  -6   8  11        172.90        148.16         8.17 o                         
  -5   8  11         15.47          2.72         5.80 o                         
  -4   8  11        142.12        193.20        10.90 o                         
  -3   8  11        486.05        531.08        17.36 o                         
  -2   8  11         23.67         20.96         4.93 o                         
  -1   8  11         23.49          9.19         5.02 o                         
   0   8  11        596.29        772.79        14.26 o                         
   1   8  11         63.71        108.95        13.12 o                         
   2   8  11        187.22        236.78        11.55 o                         
   3   8  11         54.20         28.41         6.61 o                         
   4   8  11         31.75         14.81         6.69 o                         
   5   8  11        132.93        122.57         9.55 o                         
   6   8  11        129.07        158.31        33.86 o                         
   7   8  11        482.17        581.26        25.79 o                         
   8   8  11        234.24        339.36        16.69 o                         
   9   8  11          1.94         -1.20         5.21 o                         
 -11   9  11        124.79         57.62         5.38 o                         
 -10   9  11        228.47        278.02        10.56 o                         
  -9   9  11        670.08        747.87        17.82 o                         
  -8   9  11         61.59         66.60         7.33 o                         
  -7   9  11         24.18          7.20         6.32 o                         
  -6   9  11        348.15        557.84        14.57 o                         
  -5   9  11        345.87        303.28        10.94 o                         
  -4   9  11          6.21          2.11         5.77 o                         
  -3   9  11          8.45          6.82         6.21 o                         
  -2   9  11       1204.11       1308.93        25.37 o                         
  -1   9  11        470.61        373.51        10.52 o                         
   0   9  11         55.21         24.92         3.73 o                         
   1   9  11          3.39         15.60         7.85 o                         
   2   9  11       1448.79       1535.99        38.16 o                         
   3   9  11        208.60        255.65        18.28 o                         
   4   9  11        995.20       1344.23        38.87 o                         
   5   9  11        504.72        522.31        20.80 o                         
   6   9  11         87.59         83.39        10.06 o                         
   7   9  11         65.48         33.69         7.71 o                         
   8   9  11        102.54        152.55        11.84 o                         
 -10  10  11         40.95         24.44         6.65 o                         
  -9  10  11        133.35         83.73         6.64 o                         
  -8  10  11        789.07       1040.35        22.09 o                         
  -7  10  11        358.49        336.53        11.26 o                         
  -6  10  11         75.40         59.14         6.60 o                         
  -5  10  11          9.67         22.84         5.74 o                         
  -4  10  11        232.51        356.99        13.03 o                         
  -3  10  11        340.16        308.61        10.82 o                         
  -2  10  11        356.99        376.28        11.82 o                         
  -1  10  11        183.48        177.40         7.45 o                         
   0  10  11       2531.60       2697.64        47.29 o                         
   1  10  11        434.02        305.88        21.66 o                         
   2  10  11       1357.18       1542.46        43.05 o                         
   3  10  11        179.54        260.34        14.08 o                         
   4  10  11         34.17         39.95         8.55 o                         
   5  10  11        132.67        113.37        12.68 o                         
   6  10  11        169.41        232.26        16.38 o                         
   7  10  11         24.07         40.24        12.19 o                         
   8  10  11        258.39        379.21        18.96 o                         
  -9  11  11         14.23          6.32         6.26 o                         
  -8  11  11        173.47        146.75         8.61 o                         
  -7  11  11         95.30         71.26         7.06 o                         
  -6  11  11        517.87        787.12        20.55 o                         
  -5  11  11        221.79        172.46        10.13 o                         
  -4  11  11         67.79         78.75         9.08 o                         
  -3  11  11          2.97         -1.76         5.02 o                         
  -2  11  11        941.98       1107.25        24.43 o                         
  -1  11  11       1007.60        904.45        18.35 o                         
   0  11  11        175.91        218.25        20.04 o                         
   1  11  11        206.33        284.34        40.63 o                         
   2  11  11        954.38       1038.36        82.61 o                         
   3  11  11        507.91        615.08        25.48 o                         
   4  11  11        268.45        314.61        21.80 o                         
   5  11  11         56.88         95.46        19.31 o                         
   6  11  11         99.06         86.68         8.13 o                         
  -8  12  11        156.13        224.81        18.96 o                         
  -7  12  11          7.79         16.04         4.96 o                         
  -6  12  11        161.30        147.64        12.60 o                         
  -5  12  11          3.98          4.51         5.27 o                         
  -4  12  11        296.90        521.94        18.52 o                         
  -3  12  11        211.78        158.42         7.63 o                         
  -2  12  11         35.60         35.27         4.80 o                         
  -1  12  11          0.07          6.09         4.30 o                         
   0  12  11        855.68       1110.53        56.88 o                         
   1  12  11        337.25        322.32        32.50 o                         
   2  12  11         63.01        109.06        14.90 o                         
   3  12  11         20.89         75.45         9.83 o                         
   4  12  11        133.87        141.23        22.89 o                         
   5  12  11         85.72         48.75         8.13 o                         
  -6  13  11          8.74          0.00        10.83 o                         
  -5  13  11          1.55         -1.81         6.77 o                         
  -4  13  11         39.30         31.33         5.08 o                         
  -3  13  11          0.98         19.46         7.14 o                         
  -2  13  11        520.95        861.34        41.50 o                         
  -1  13  11        156.64        103.00         9.12 o                         
   0  13  11          0.14          8.13        16.25 o                         
   1  13  11         32.81         46.05        16.25 o                         
   2  13  11        212.48        265.44        29.79 o                         
   3  13  11         66.78         40.63        13.54 o                         
   4  13  11         20.77         29.79        10.83 o                         
   0  14  11        452.47        815.29        40.63 o                         
 -14   0  12        188.34        186.89        24.38 o                         
 -12   0  12          5.99          8.13         8.13 o                         
 -10   0  12        906.16        823.94        34.45 o                         
  -8   0  12       2750.04       2380.66        65.70 o                         
  -6   0  12       1846.68       1730.93        52.70 o                         
  -4   0  12       1258.13        984.55        39.72 o                         
  -2   0  12       1901.44       2001.27       116.47 o                         
   0   0  12       4741.10       3844.19       115.08 o                         
   2   0  12        133.64        193.70         7.03 o                         
   4   0  12       3395.09       3235.72        58.59 o                         
   6   0  12        328.02        288.47        11.51 o                         
   8   0  12        875.43        948.17        19.34 o                         
  10   0  12         27.43         14.45         9.48 o                         
 -14   1  12         11.37          3.10         6.50 o                         
 -13   1  12          3.43          3.48         5.63 o                         
 -12   1  12       1074.83       1015.73        35.79 o                         
 -11   1  12          0.10         18.44         8.55 o                         
 -10   1  12        118.51        136.08        15.17 o                         
  -9   1  12          0.25         25.12        10.95 o                         
  -8   1  12        857.69        856.94        30.10 o                         
  -7   1  12          9.32          5.81         8.31 o                         
  -6   1  12       2668.54       1912.88        70.61 o                         
  -5   1  12        113.55        123.74         9.24 o                         
  -4   1  12       2629.47       2631.79        51.57 o                         
  -3   1  12          5.66         -1.80         8.60 o                         
  -2   1  12       3759.87       2854.42        90.70 o                         
  -1   1  12         24.33         23.33         7.15 o                         
   0   1  12       1961.90       1860.69        34.70 o                         
   1   1  12        124.08        136.43         5.44 o                         
   2   1  12       6695.94       6352.97        77.04 o                         
   3   1  12         16.18         16.99         2.55 o                         
   4   1  12        140.24         79.30         4.00 o                         
   5   1  12          1.38         -0.92         2.37 o                         
   6   1  12        823.80        764.66        11.11 o                         
   7   1  12         14.95         12.62         2.43 o                         
   8   1  12         15.94         -2.28         2.28 o                         
   9   1  12         26.26         11.67         2.94 o                         
  10   1  12        386.67        469.23        11.03 o                         
  11   1  12         19.20         18.87         3.19 o                         
 -14   2  12        253.62        308.78        29.79 o                         
 -13   2  12          4.57          4.74         6.97 o                         
 -12   2  12          2.13         -5.12         8.46 o                         
 -11   2  12          0.46          2.71         9.01 o                         
 -10   2  12       2065.34       2027.62        43.62 o                         
  -9   2  12         92.78        116.31        10.25 o                         
  -8   2  12        594.85        606.94        27.46 o                         
  -7   2  12        366.97        411.60        15.60 o                         
  -6   2  12       2218.84       1899.32        40.61 o                         
  -5   2  12        726.33        539.42        17.97 o                         
  -4   2  12       2883.41       2274.98        39.92 o                         
  -3   2  12        307.52        208.87         9.40 o                         
  -2   2  12       4998.53       4709.20        95.49 o                         
  -1   2  12        117.10         75.38         6.39 o                         
   0   2  12       2519.36       2180.20        33.90 o                         
   1   2  12         27.41         31.05         5.24 o                         
   2   2  12       1361.73       1619.30        21.90 o                         
   3   2  12         71.32         92.16         3.51 o                         
   4   2  12       3108.60       2685.78        31.86 o                         
   5   2  12          7.95          8.69         2.35 o                         
   6   2  12        212.47        194.31         8.72 o                         
   7   2  12        114.94        131.27         8.06 o                         
   8   2  12        268.87        294.35         8.81 o                         
   9   2  12         32.17         13.08         3.45 o                         
  10   2  12         21.80         11.40         3.45 o                         
  11   2  12          1.30          1.63         8.13 o                         
 -14   3  12         26.63         16.25         8.13 o                         
 -13   3  12         17.44         18.06         6.04 o                         
 -12   3  12        529.32        505.06        33.86 o                         
 -11   3  12          1.51         -1.90         6.98 o                         
 -10   3  12         87.47         61.72         7.71 o                         
  -9   3  12          4.82          7.49         6.53 o                         
  -8   3  12        915.21        943.90        22.01 o                         
  -7   3  12         35.13         19.23         9.39 o                         
  -6   3  12       1370.02       1141.10        29.12 o                         
  -5   3  12       1167.33       1220.16        29.17 o                         
  -4   3  12        519.27        509.67        15.02 o                         
  -3   3  12        515.26        429.76        15.14 o                         
  -2   3  12       3040.87       2439.48        43.72 o                         
  -1   3  12        348.86        244.71         8.17 o                         
   0   3  12       2893.88       2827.19        38.56 o                         
   1   3  12         55.53         66.83         4.37 o                         
   2   3  12       4736.44       4293.20        51.22 o                         
   3   3  12        186.79        191.83         5.33 o                         
   4   3  12         55.35         83.43         4.99 o                         
   5   3  12        549.92        506.40        12.65 o                         
   6   3  12        811.29        874.56        18.22 o                         
   7   3  12          9.72         12.83         4.90 o                         
   8   3  12         43.16         14.53         4.73 o                         
   9   3  12        145.50        112.74         6.06 o                         
  10   3  12        483.24        560.91        12.22 o                         
  11   3  12         12.74         13.54         5.42 o                         
 -13   4  12         11.76          8.13         5.42 o                         
 -12   4  12          3.63         -0.25         9.48 o                         
 -11   4  12         54.16         57.96         9.46 o                         
 -10   4  12        890.40        941.57        33.11 o                         
  -9   4  12         93.13         67.98         8.38 o                         
  -8   4  12        611.32        624.11        18.84 o                         
  -7   4  12        571.21        668.20        22.81 o                         
  -6   4  12        383.36        327.17        14.14 o                         
  -5   4  12        279.18        192.76         9.33 o                         
  -4   4  12        242.34        200.50         9.03 o                         
  -3   4  12       2976.51       2629.04        41.65 o                         
  -2   4  12       2501.59       2468.71        39.96 o                         
  -1   4  12        279.37        263.52        13.99 o                         
   0   4  12       3251.51       2817.34        42.58 o                         
   1   4  12          1.90          0.05         4.15 o                         
   2   4  12          5.24         12.27         4.18 o                         
   3   4  12         98.73        114.96         6.86 o                         
   4   4  12       1873.30       1581.01        28.46 o                         
   5   4  12        121.70         97.65         7.47 o                         
   6   4  12         24.39         36.17         6.20 o                         
   7   4  12        439.18        498.79        12.60 o                         
   8   4  12        638.84        734.68        18.72 o                         
   9   4  12         14.22         19.73         6.01 o                         
  10   4  12         22.65          9.71         3.73 o                         
 -13   5  12         27.81         24.24         6.97 o                         
 -12   5  12        597.00        699.39        54.17 o                         
 -11   5  12          6.17         -4.11         7.90 o                         
 -10   5  12          3.28          3.89         7.12 o                         
  -9   5  12        147.69        129.70         9.23 o                         
  -8   5  12        287.71        309.23        13.32 o                         
  -7   5  12          0.18        -11.09        11.09 o                         
  -6   5  12        134.26        164.09         9.66 o                         
  -5   5  12       2394.01       2536.78        47.39 o                         
  -4   5  12        962.23        980.53        21.49 o                         
  -3   5  12        526.70        513.27        16.67 o                         
  -2   5  12       1083.53        809.18        16.58 o                         
  -1   5  12        913.86       1010.54        21.37 o                         
   0   5  12        664.92        613.81        12.48 o                         
   1   5  12          8.08         13.16         3.09 o                         
   2   5  12       4979.58       4874.44        84.56 o                         
   3   5  12         32.41         24.86         5.02 o                         
   4   5  12         11.02         27.91         5.49 o                         
   5   5  12        345.61        290.29        11.65 o                         
   6   5  12       1170.95       1180.20        23.36 o                         
   7   5  12        219.07        233.96         9.54 o                         
   8   5  12          9.03          6.23         3.96 o                         
   9   5  12        541.49        554.09        21.45 o                         
  10   5  12        216.44        231.30        12.02 o                         
 -13   6  12         43.24         40.63         8.13 o                         
 -12   6  12         20.80         36.36         8.46 o                         
 -11   6  12        172.73        201.74        12.19 o                         
 -10   6  12       1042.98       1129.17        32.81 o                         
  -9   6  12          1.15         -2.64         6.00 o                         
  -8   6  12          6.79         21.91         6.46 o                         
  -7   6  12        375.13        412.33        16.34 o                         
  -6   6  12        873.10        848.89        23.31 o                         
  -5   6  12         10.86         21.54         9.08 o                         
  -4   6  12         35.84         37.01         7.16 o                         
  -3   6  12       1527.55       1547.21        30.42 o                         
  -2   6  12        900.80        946.34        25.21 o                         
  -1   6  12       1123.82       1024.11        19.64 o                         
   0   6  12        968.75        922.76        15.47 o                         
   1   6  12         12.21         -2.81         5.34 o                         
   2   6  12        402.07        317.35        11.92 o                         
   3   6  12        362.09        342.96        17.41 o                         
   4   6  12       1658.45       1533.18        51.06 o                         
   5   6  12        509.59        489.03        34.82 o                         
   6   6  12        185.15        247.25        10.84 o                         
   7   6  12        501.35        596.80        16.52 o                         
   8   6  12        453.78        515.41        16.59 o                         
   9   6  12         10.69          2.17         8.13 o                         
  10   6  12         14.35         16.25        16.25 o                         
 -12   7  12        330.49        361.40        39.27 o                         
 -11   7  12         40.69         17.73         7.86 o                         
 -10   7  12         18.54          6.19         7.34 o                         
  -9   7  12        127.45        136.15         9.30 o                         
  -8   7  12       1306.26       1546.93        39.05 o                         
  -7   7  12         37.77         26.57         7.81 o                         
  -6   7  12        141.75        159.35        10.49 o                         
  -5   7  12        991.69       1249.26        29.43 o                         
  -4   7  12        471.04        438.23        13.85 o                         
  -3   7  12        230.56        225.50        10.70 o                         
  -2   7  12        647.09        643.16        17.49 o                         
  -1   7  12         69.90         74.15         6.22 o                         
   0   7  12        256.54        208.59         7.81 o                         
   1   7  12         12.66         14.49         6.71 o                         
   2   7  12       1655.21       1548.12        35.92 o                         
   3   7  12       1173.83       1209.41        40.58 o                         
   4   7  12          5.65          2.57         5.61 o                         
   5   7  12         12.66         10.96         6.22 o                         
   6   7  12       1026.54       1191.49        33.83 o                         
   7   7  12         97.09         78.16        10.06 o                         
   8   7  12          0.04          3.25         5.26 o                         
   9   7  12        109.72        135.43        24.38 o                         
 -11   8  12         84.58        120.91         8.76 o                         
 -10   8  12        439.99        481.44        14.43 o                         
  -9   8  12          1.59          2.26         6.00 o                         
  -8   8  12         71.92         95.69         7.65 o                         
  -7   8  12        301.44        412.27        12.92 o                         
  -6   8  12        246.55        305.83        12.63 o                         
  -5   8  12          0.25          8.71         6.23 o                         
  -4   8  12        157.35        151.75         8.74 o                         
  -3   8  12         61.69         75.22         6.53 o                         
  -2   8  12        297.11        232.05        12.59 o                         
  -1   8  12       1673.25       1654.13        30.74 o                         
   0   8  12         86.38        122.46         5.14 o                         
   1   8  12         56.58         20.15         7.07 o                         
   2   8  12         23.00         25.48         7.74 o                         
   3   8  12         15.66         37.63         6.77 o                         
   4   8  12       1141.77       1144.47        48.25 o                         
   5   8  12        461.80        542.28        20.35 o                         
   6   8  12         35.14         12.87         7.71 o                         
   7   8  12        248.38        271.47        16.38 o                         
   8   8  12        329.71        360.24        16.96 o                         
   9   8  12          3.33         -2.71        16.25 o                         
 -11   9  12          2.22          0.00        10.83 o                         
 -10   9  12          5.77          9.75         6.04 o                         
  -9   9  12        148.42        216.31        12.06 o                         
  -8   9  12        453.02        479.64        14.14 o                         
  -7   9  12          4.73          1.58         5.20 o                         
  -6   9  12        156.31        167.86         9.42 o                         
  -5   9  12         68.12         75.18         7.78 o                         
  -4   9  12        104.12         96.09         8.48 o                         
  -3   9  12        210.73        241.37         9.65 o                         
  -2   9  12        113.72        140.81         7.16 o                         
  -1   9  12        698.77        695.86        14.28 o                         
   0   9  12        516.57        414.79        16.83 o                         
   1   9  12        550.62        801.16        23.75 o                         
   2   9  12        217.06        265.27        11.81 o                         
   3   9  12        155.43        130.12        10.56 o                         
   4   9  12         64.45         94.03         9.91 o                         
   5   9  12         30.56         32.50        10.06 o                         
   6   9  12        189.89        212.57        16.38 o                         
   7   9  12        220.37        276.25        14.90 o                         
   8   9  12          9.55         -2.71         5.42 o                         
  -9  10  12         13.65          9.71         6.65 o                         
  -8  10  12          7.69         13.23         6.55 o                         
  -7  10  12        741.72       1035.83        21.77 o                         
  -6  10  12        471.08        495.59        15.88 o                         
  -5  10  12         47.98         59.17         7.61 o                         
  -4  10  12         51.95         64.13         7.46 o                         
  -3  10  12        509.36        620.70        14.72 o                         
  -2  10  12        582.13        542.31        14.24 o                         
  -1  10  12        416.63        570.88        15.75 o                         
   0  10  12        349.94        446.88        26.58 o                         
   1  10  12         40.09         22.14         7.26 o                         
   2  10  12         97.12         45.87        11.34 o                         
   3  10  12         44.18         77.88        10.36 o                         
   4  10  12         53.75         52.99         7.57 o                         
   5  10  12        121.43        144.01        25.01 o                         
   6  10  12          5.55         -2.71        13.54 o                         
   7  10  12        227.23        297.95        16.25 o                         
  -8  11  12        142.68         86.49        13.36 o                         
  -7  11  12         76.47         92.66         7.68 o                         
  -6  11  12          0.01         14.49         7.48 o                         
  -5  11  12        745.04        915.21        25.29 o                         
  -4  11  12        389.06        325.54        11.18 o                         
  -3  11  12         33.42         52.14         8.48 o                         
  -2  11  12        106.00        166.46        10.69 o                         
  -1  11  12        610.70        756.29        35.97 o                         
   0  11  12        282.52        259.24        25.73 o                         
   1  11  12        205.52        356.95        20.29 o                         
   2  11  12         40.89         21.67         7.09 o                         
   3  11  12        212.97        211.56        13.99 o                         
   4  11  12         70.96         44.07         6.04 o                         
   5  11  12         92.10        162.52        16.25 o                         
   6  11  12        111.35         65.01         8.13 o                         
  -7  12  12        466.72        674.44        32.50 o                         
  -6  12  12        101.18         55.20         7.10 o                         
  -5  12  12          8.89          4.21         6.04 o                         
  -4  12  12         68.17         96.81         6.37 o                         
  -3  12  12        344.47        544.95        13.55 o                         
  -2  12  12        211.63        175.39         7.09 o                         
  -1  12  12        150.71        300.66        29.79 o                         
   0  12  12          9.41          8.13        16.25 o                         
   1  12  12        154.37        133.14        14.27 o                         
   2  12  12         68.97         54.17        11.49 o                         
   3  12  12         32.88         36.72         6.20 o                         
   4  12  12         52.02         40.63         8.13 o                         
  -5  13  12        296.36        395.46        24.38 o                         
  -4  13  12         51.74         21.80         7.69 o                         
  -3  13  12         70.00         97.86         9.02 o                         
  -2  13  12         40.20         23.17         8.46 o                         
  -1  13  12        192.43        281.72        21.67 o                         
   0  13  12         50.45         21.67         8.25 o                         
   1  13  12         78.62        204.26        44.69 o                         
   2  13  12          0.30         -2.71        10.83 o                         
 -13   0  13        326.13        344.14        36.57 o                         
 -11   0  13       1446.69       1346.18        59.59 o                         
  -9   0  13        631.63        732.41        36.57 o                         
  -7   0  13       1537.85       1385.08        46.89 o                         
  -5   0  13       1851.95       1738.99        53.17 o                         
  -3   0  13       7923.60       5783.60        99.11 o                         
  -1   0  13        196.08        163.73         9.25 o                         
   1   0  13       1763.44       1662.26        30.29 o                         
   3   0  13        653.54        500.89        15.92 o                         
   5   0  13       1684.92       1831.87        34.83 o                         
   7   0  13        483.84        479.74        10.74 o                         
   9   0  13        763.07        863.59        29.79 o                         
 -14   1  13         14.01         16.25        10.83 o                         
 -13   1  13        212.68        261.89        17.98 o                         
 -12   1  13          0.29         13.54         6.97 o                         
 -11   1  13       1115.46       1114.97        38.16 o                         
 -10   1  13          0.88          3.81         7.66 o                         
  -9   1  13        566.22        552.60        23.62 o                         
  -8   1  13        337.13        255.44        18.77 o                         
  -7   1  13       1486.51       1467.42        48.83 o                         
  -6   1  13          0.30         -2.87         7.24 o                         
  -5   1  13       2465.85       1906.54        37.10 o                         
  -4   1  13         48.58         51.86         7.85 o                         
  -3   1  13        414.80        402.18        11.19 o                         
  -2   1  13        287.66        243.64        11.91 o                         
  -1   1  13       2276.59       1907.02        29.23 o                         
   0   1  13        527.61        471.22        11.29 o                         
   1   1  13        897.47        716.03        11.84 o                         
   2   1  13         47.45         54.51         3.31 o                         
   3   1  13       1985.93       1607.20        20.37 o                         
   4   1  13         87.62         77.27         3.43 o                         
   5   1  13        133.73         93.04         4.83 o                         
   6   1  13          0.69         -0.40         2.15 o                         
   7   1  13        877.65        993.40        17.49 o                         
   8   1  13         13.10          4.45         2.92 o                         
   9   1  13        168.67        156.49        11.22 o                         
  10   1  13          1.38         -2.71         3.94 o                         
 -13   2  13        240.36        264.59        18.77 o                         
 -12   2  13          0.20          2.44         7.47 o                         
 -11   2  13        531.23        593.69        51.46 o                         
 -10   2  13        133.25        153.38        18.38 o                         
  -9   2  13        848.19        895.59        26.17 o                         
  -8   2  13        139.86        102.38        14.07 o                         
  -7   2  13        789.49        616.20        23.32 o                         
  -6   2  13         86.44         87.32        11.33 o                         
  -5   2  13        795.54        766.03        20.81 o                         
  -4   2  13        303.86        292.09        10.63 o                         
  -3   2  13       5985.17       4896.16        65.12 o                         
  -2   2  13        539.75        458.04        14.97 o                         
  -1   2  13         36.30         63.01         5.24 o                         
   0   2  13         26.78         51.12         4.33 o                         
   1   2  13        517.87        394.99         8.26 o                         
   2   2  13         68.53         68.26         3.54 o                         
   3   2  13        472.51        360.90        10.02 o                         
   4   2  13        534.11        663.88         9.72 o                         
   5   2  13       1483.12       1547.21        24.55 o                         
   6   2  13          2.57          5.24         3.20 o                         
   7   2  13        114.40         64.38         4.62 o                         
   8   2  13          0.64         -2.49         3.30 o                         
   9   2  13        166.65        182.25         6.75 o                         
  10   2  13         61.41         44.94         5.21 o                         
 -13   3  13         54.88         57.16         6.40 o                         
 -12   3  13         78.61         92.87        11.48 o                         
 -11   3  13        452.59        465.93        49.17 o                         
 -10   3  13         68.95         92.19        10.18 o                         
  -9   3  13        508.44        465.93        18.22 o                         
  -8   3  13        207.36        237.60        18.07 o                         
  -7   3  13         69.57         78.80        10.86 o                         
  -6   3  13        285.64        261.11        11.87 o                         
  -5   3  13       1769.59       1510.98        27.02 o                         
  -4   3  13         83.93         50.35         6.06 o                         
  -3   3  13        590.77        585.16        13.22 o                         
  -2   3  13        456.46        436.65        11.48 o                         
  -1   3  13       5499.11       4610.27        57.77 o                         
   0   3  13        551.07        473.19        10.30 o                         
   1   3  13        645.10        564.27        12.19 o                         
   2   3  13        803.13        765.88        12.38 o                         
   3   3  13        638.49        569.34        11.61 o                         
   4   3  13        403.40        509.68        11.82 o                         
   5   3  13          8.46         11.03         3.87 o                         
   6   3  13         72.68         71.14         6.09 o                         
   7   3  13        397.69        454.42        12.56 o                         
   8   3  13         33.73         18.18         3.97 o                         
   9   3  13        377.42        368.97        10.59 o                         
  10   3  13          0.98         -2.78         2.78 o                         
 -13   4  13        206.76        200.44        16.25 o                         
 -12   4  13          2.27         -5.42         8.13 o                         
 -11   4  13        379.72        398.71        37.79 o                         
 -10   4  13        492.34        550.53        21.33 o                         
  -9   4  13         54.40         38.58         9.24 o                         
  -8   4  13         17.28          5.87         8.00 o                         
  -7   4  13        107.30         82.36         9.98 o                         
  -6   4  13        528.13        539.53        19.86 o                         
  -5   4  13        750.86        765.80        20.45 o                         
  -4   4  13        117.03        101.54         7.46 o                         
  -3   4  13       4952.29       4292.45        57.41 o                         
  -2   4  13        237.00        198.58         7.31 o                         
  -1   4  13         12.67         30.29         4.48 o                         
   0   4  13          8.27         13.05         4.13 o                         
   1   4  13       1431.62       1227.57        22.29 o                         
   2   4  13         33.81         29.89         5.85 o                         
   3   4  13        195.83        143.29         7.88 o                         
   4   4  13       1393.45       1489.52        27.73 o                         
   5   4  13       1115.59       1021.91        20.83 o                         
   6   4  13        154.22        142.92         7.12 o                         
   7   4  13        370.04        341.88        12.52 o                         
   8   4  13         50.80         58.34         5.81 o                         
   9   4  13        474.61        516.85        14.58 o                         
  10   4  13          1.36          8.80         6.77 o                         
 -13   5  13         53.98         37.92         8.13 o                         
 -12   5  13         45.73         51.01         8.46 o                         
 -11   5  13        197.95        185.76        28.46 o                         
 -10   5  13        136.05        103.99         9.32 o                         
  -9   5  13         15.99          9.86         7.96 o                         
  -8   5  13        306.64        328.29        16.75 o                         
  -7   5  13         64.78         92.87        12.91 o                         
  -6   5  13        244.01        290.57        13.37 o                         
  -5   5  13       1121.67       1063.62        25.20 o                         
  -4   5  13        418.20        416.49        13.37 o                         
  -3   5  13        882.06        838.32        19.36 o                         
  -2   5  13        301.51        254.23        11.35 o                         
  -1   5  13       3272.76       3011.37        43.22 o                         
   0   5  13          8.14          2.86         3.29 o                         
   1   5  13         19.60         13.77         3.82 o                         
   2   5  13        561.96        528.85        15.14 o                         
   3   5  13       1068.35       1014.34        22.96 o                         
   4   5  13         43.55         33.14         5.49 o                         
   5   5  13         64.43         61.53        10.22 o                         
   6   5  13        663.81        658.89        18.57 o                         
   7   5  13        711.65        781.42        16.29 o                         
   8   5  13        127.78        112.60         7.89 o                         
   9   5  13        140.92        195.16        12.90 o                         
 -12   6  13         33.52         12.00         6.50 o                         
 -11   6  13         97.12        108.23         9.98 o                         
 -10   6  13        271.04        312.47        25.70 o                         
  -9   6  13        841.66       1038.67        36.36 o                         
  -8   6  13         47.58         45.64        11.10 o                         
  -7   6  13        205.59        276.06        26.12 o                         
  -6   6  13        335.01        391.60        15.92 o                         
  -5   6  13        682.91        663.88        19.11 o                         
  -4   6  13          7.31         14.70         6.21 o                         
  -3   6  13        464.48        472.75        14.32 o                         
  -2   6  13         53.75         28.57         5.28 o                         
  -1   6  13          0.98         -1.91         4.03 o                         
   0   6  13         49.12         26.94         4.57 o                         
   1   6  13        788.02        776.30        19.77 o                         
   2   6  13        275.72        268.05        13.73 o                         
   3   6  13        191.86        210.68        17.12 o                         
   4   6  13        207.67        275.30        15.81 o                         
   5   6  13        438.08        439.22        19.99 o                         
   6   6  13          4.12         -3.18         5.04 o                         
   7   6  13         63.21         66.68         8.56 o                         
   8   6  13        210.27        270.64        15.23 o                         
   9   6  13        150.64        119.18        21.67 o                         
 -12   7  13        105.42        103.04         9.48 o                         
 -11   7  13         80.47         74.76         6.94 o                         
 -10   7  13         44.50         37.03         6.43 o                         
  -9   7  13         48.35         85.52         9.55 o                         
  -8   7  13        186.04        270.18        17.82 o                         
  -7   7  13        295.46        321.98        21.50 o                         
  -6   7  13        173.17        266.64        13.27 o                         
  -5   7  13        390.39        427.01        17.77 o                         
  -4   7  13        131.46        139.04         8.49 o                         
  -3   7  13        150.19         95.87         6.15 o                         
  -2   7  13         95.62        122.86         8.54 o                         
  -1   7  13       2278.55       2316.68        35.87 o                         
   0   7  13        149.97        116.91         6.01 o                         
   1   7  13        103.75         86.46         7.68 o                         
   2   7  13        183.82        269.93        11.77 o                         
   3   7  13        752.72        760.28        32.10 o                         
   4   7  13         39.24         28.31         7.38 o                         
   5   7  13          2.92          4.20         5.89 o                         
   6   7  13        414.20        487.83        24.24 o                         
   7   7  13        267.33        271.83        14.76 o                         
   8   7  13         61.15         58.07        11.48 o                         
   9   7  13        103.93        138.14        21.67 o                         
 -11   8  13         21.42         17.41         6.50 o                         
 -10   8  13        131.15        162.76         9.47 o                         
  -9   8  13        291.53        275.84        17.92 o                         
  -8   8  13         73.24        113.88        10.63 o                         
  -7   8  13        232.96        275.76        13.44 o                         
  -6   8  13        325.81        440.21        16.35 o                         
  -5   8  13          4.21          8.24         6.23 o                         
  -4   8  13        320.86        361.76        13.49 o                         
  -3   8  13        739.76        863.11        18.25 o                         
  -2   8  13          6.35          1.23         5.35 o                         
  -1   8  13        120.69         93.99         4.81 o                         
   0   8  13         56.07        136.56         9.05 o                         
   1   8  13        203.95        169.46         9.01 o                         
   2   8  13       1798.63       2074.46        67.03 o                         
   3   8  13         18.08         32.55         6.13 o                         
   4   8  13        547.45        650.24        19.78 o                         
   5   8  13        383.80        388.95        26.43 o                         
   6   8  13         59.42         73.29        21.67 o                         
   7   8  13          1.35         -1.63         5.26 o                         
   8   8  13        145.93        127.30        21.67 o                         
 -10   9  13          1.50          3.03         6.23 o                         
  -9   9  13         51.27         87.30         9.01 o                         
  -8   9  13        357.52        502.88        17.83 o                         
  -7   9  13        138.54        104.83         8.36 o                         
  -6   9  13        326.20        414.08        15.80 o                         
  -5   9  13        581.90        593.82        16.09 o                         
  -4   9  13         31.45         27.38         6.21 o                         
  -3   9  13          8.83         25.94         5.66 o                         
  -2   9  13        154.70        299.83        11.85 o                         
  -1   9  13        308.01        387.77         9.38 o                         
   0   9  13        669.18        813.49        21.98 o                         
   1   9  13         57.69         39.23         7.85 o                         
   2   9  13       1026.83       1166.02        54.58 o                         
   3   9  13        262.33        231.45        10.75 o                         
   4   9  13        122.97        112.45        16.25 o                         
   5   9  13          1.91         -7.71         7.71 o                         
   6   9  13        178.47        218.78        14.27 o                         
   7   9  13        160.64        165.85         9.90 o                         
  -9  10  13        236.35        227.63        11.01 o                         
  -8  10  13        109.93        134.40        10.53 o                         
  -7  10  13         43.73         43.78         6.57 o                         
  -6  10  13        189.72        197.92        12.75 o                         
  -5  10  13        132.20         82.67         7.08 o                         
  -4  10  13        175.47        240.82        10.60 o                         
  -3  10  13         32.66         40.20         5.52 o                         
  -2  10  13        848.77        937.02        31.09 o                         
  -1  10  13        518.16        543.78        16.77 o                         
   0  10  13        396.23        486.70        14.91 o                         
   1  10  13        231.84        198.32        10.45 o                         
   2  10  13        329.95        455.84        16.29 o                         
   3  10  13         39.08         17.88         6.04 o                         
   4  10  13        318.53        391.13        25.79 o                         
   5  10  13         50.17         54.06         6.63 o                         
   6  10  13          1.51          0.00         5.21 o                         
  -8  11  13        295.92        389.53        18.87 o                         
  -7  11  13        246.19        148.61        10.15 o                         
  -6  11  13         84.48        130.14        16.42 o                         
  -5  11  13         22.15         23.95         5.50 o                         
  -4  11  13        262.70        336.32         9.61 o                         
  -3  11  13        159.28        134.60         8.68 o                         
  -2  11  13        161.12        277.34        10.00 o                         
  -1  11  13        121.41        109.04        18.96 o                         
   0  11  13        500.48        691.07        31.56 o                         
   1  11  13         80.22         25.64         7.96 o                         
   2  11  13        245.34        321.37        18.37 o                         
   3  11  13         47.77         33.82         5.81 o                         
   4  11  13         10.25          6.19         5.03 o                         
   5  11  13         17.07         10.83         5.42 o                         
  -6  12  13        451.30        595.89        29.79 o                         
  -5  12  13        264.81        247.81        12.51 o                         
  -4  12  13        253.58        383.73        11.62 o                         
  -3  12  13        113.01         82.62         5.65 o                         
  -2  12  13         77.55         80.30        13.00 o                         
  -1  12  13        160.57        118.31        16.38 o                         
   0  12  13        116.68        197.96        21.67 o                         
   1  12  13         36.26         12.50         7.18 o                         
   2  12  13        139.77        159.04        11.31 o                         
 -12   0  14        123.14        108.34        24.38 o                         
 -10   0  14        763.43        705.10        25.56 o                         
  -8   0  14        438.99        358.05        20.42 o                         
  -6   0  14       3086.13       2289.70        78.64 o                         
  -4   0  14       1025.92        945.89        36.85 o                         
  -2   0  14       3228.71       2969.45        58.56 o                         
   0   0  14         17.19         13.09         4.72 o                         
   2   0  14       4204.18       4431.59        93.33 o                         
   4   0  14        759.82        574.59        16.49 o                         
   6   0  14        234.19        329.37         9.49 o                         
   8   0  14        572.47        701.95        24.68 o                         
  10   0  14         16.59          2.71        10.83 o                         
 -13   1  14          0.95          0.52         5.51 o                         
 -12   1  14        333.33        367.99        24.17 o                         
 -11   1  14          0.46         -7.47         7.47 o                         
 -10   1  14        407.41        393.44        17.91 o                         
  -9   1  14         21.65         14.33         8.57 o                         
  -8   1  14        390.61        330.82        16.35 o                         
  -7   1  14          1.11          7.43         7.56 o                         
  -6   1  14        285.99        291.12        21.54 o                         
  -5   1  14         84.01         88.66        10.07 o                         
  -4   1  14       3056.97       2595.10        37.25 o                         
  -3   1  14         36.96         39.20         5.68 o                         
  -2   1  14       1113.45        807.46        15.26 o                         
  -1   1  14         26.50         11.22         4.85 o                         
   0   1  14        617.83        616.26        11.12 o                         
   1   1  14        352.09        315.02         7.17 o                         
   2   1  14         62.58         29.75         3.66 o                         
   3   1  14         26.63         17.52         2.87 o                         
   4   1  14       2018.75       2422.37        30.12 o                         
   5   1  14         39.84         45.50         2.84 o                         
   6   1  14        701.07        723.67        11.00 o                         
   7   1  14          8.55         10.27         2.84 o                         
   8   1  14          0.84         -2.49         2.49 o                         
   9   1  14         57.88         49.53         4.42 o                         
 -13   2  14          7.96          1.28         4.56 o                         
 -12   2  14        170.41        137.01        12.40 o                         
 -11   2  14         19.35         21.42        10.83 o                         
 -10   2  14        810.47        806.20        34.79 o                         
  -9   2  14        103.76        126.30        13.98 o                         
  -8   2  14         37.29          6.89         8.57 o                         
  -7   2  14          0.82          3.00        12.51 o                         
  -6   2  14       2288.85       2074.85        44.90 o                         
  -5   2  14        191.87        157.41        10.37 o                         
  -4   2  14        438.83        373.52        16.76 o                         
  -3   2  14         32.52          8.86         5.47 o                         
  -2   2  14        689.87        602.41        13.00 o                         
  -1   2  14         84.83         89.35         5.29 o                         
   0   2  14         23.98          9.73         4.43 o                         
   1   2  14        357.16        353.83         9.32 o                         
   2   2  14       1125.60       1335.27        19.10 o                         
   3   2  14         65.31         86.85         4.42 o                         
   4   2  14        917.70        838.42        13.07 o                         
   5   2  14          9.57         15.20         3.34 o                         
   6   2  14        221.22        272.65         8.80 o                         
   7   2  14         47.19         37.20         4.21 o                         
   8   2  14        383.05        403.21         9.55 o                         
   9   2  14          0.88         -2.75         2.75 o                         
 -13   3  14          0.07          3.54         4.16 o                         
 -12   3  14        147.33        156.98        13.00 o                         
 -11   3  14        129.94        203.62        19.04 o                         
 -10   3  14        240.90        153.19        12.51 o                         
  -9   3  14          8.59          9.45        10.56 o                         
  -8   3  14        830.18        838.67        24.26 o                         
  -7   3  14         99.24        110.53        10.78 o                         
  -6   3  14         13.94          0.23         6.91 o                         
  -5   3  14        201.70        206.89         9.29 o                         
  -4   3  14       2342.66       2184.99        36.33 o                         
  -3   3  14          3.65         13.48         5.10 o                         
  -2   3  14        488.52        449.14        12.01 o                         
  -1   3  14       1580.87       1534.09        22.70 o                         
   0   3  14        597.49        557.59        11.70 o                         
   1   3  14        107.70         81.51         5.00 o                         
   2   3  14        431.64        453.49         9.07 o                         
   3   3  14        281.11        338.51        10.07 o                         
   4   3  14        783.43        943.44        17.96 o                         
   5   3  14          1.49          4.44         5.31 o                         
   6   3  14        362.27        345.99        14.23 o                         
   7   3  14         30.93         35.40         4.75 o                         
   8   3  14          4.37          4.78         3.42 o                         
   9   3  14         25.24         15.75         3.00 o                         
 -12   4  14         31.71         10.83         6.50 o                         
 -11   4  14        108.73        113.22         9.98 o                         
 -10   4  14        988.46       1077.88        43.79 o                         
  -9   4  14         38.77         39.65         9.28 o                         
  -8   4  14        146.02        153.13        11.67 o                         
  -7   4  14         83.11         78.60        12.73 o                         
  -6   4  14       1201.93       1213.66        26.08 o                         
  -5   4  14          0.77          6.11         6.40 o                         
  -4   4  14         25.53         56.58         6.51 o                         
  -3   4  14        460.89        566.03        13.53 o                         
  -2   4  14       2474.76       2325.46        33.92 o                         
  -1   4  14          2.37         -1.04         4.17 o                         
   0   4  14         42.21         25.54         3.94 o                         
   1   4  14       1989.60       1916.54        28.34 o                         
   2   4  14        499.86        539.79        20.65 o                         
   3   4  14         85.43         90.56         6.35 o                         
   4   4  14        579.23        685.82        17.54 o                         
   5   4  14        310.81        341.53        10.94 o                         
   6   4  14        866.35        962.92        24.51 o                         
   7   4  14         30.35         34.77         6.19 o                         
   8   4  14        913.95        923.61        18.31 o                         
   9   4  14         34.24         20.99         3.88 o                         
 -12   5  14        122.26         92.09        10.83 o                         
 -11   5  14        214.61        290.41        19.12 o                         
 -10   5  14         62.11         47.14        10.52 o                         
  -9   5  14        457.32        579.46        26.13 o                         
  -8   5  14        254.60        303.86        18.35 o                         
  -7   5  14         44.92         58.32        11.05 o                         
  -6   5  14        124.02        119.64        11.58 o                         
  -5   5  14        266.99        245.79        10.76 o                         
  -4   5  14       1571.88       1541.20        28.00 o                         
  -3   5  14        395.07        376.75        11.98 o                         
  -2   5  14         33.07         48.86         5.65 o                         
  -1   5  14       1327.20       1434.19        22.46 o                         
   0   5  14        331.00        347.07         8.51 o                         
   1   5  14         52.77         40.37         6.37 o                         
   2   5  14        305.11        249.98        11.20 o                         
   3   5  14       1022.62       1170.80        26.04 o                         
   4   5  14        513.30        631.94        19.59 o                         
   5   5  14         11.19          8.38         5.40 o                         
   6   5  14        442.60        458.20        13.19 o                         
   7   5  14        110.61         95.55         8.87 o                         
   8   5  14        118.28        138.65         9.57 o                         
   9   5  14         45.02         32.50        16.25 o                         
 -12   6  14         36.38         18.57         6.50 o                         
 -11   6  14         25.31         27.50        27.09 o                         
 -10   6  14         69.07         62.69        10.44 o                         
  -9   6  14         99.30         84.00        17.88 o                         
  -8   6  14        451.90        418.01        21.66 o                         
  -7   6  14         96.76        131.87        11.42 o                         
  -6   6  14        915.57        962.21        23.74 o                         
  -5   6  14        308.00        363.43        13.20 o                         
  -4   6  14        173.84        143.17         7.89 o                         
  -3   6  14         64.00         81.04         6.16 o                         
  -2   6  14        113.01        108.75         6.44 o                         
  -1   6  14          2.82         -4.34         4.35 o                         
   0   6  14         44.21         12.12         3.46 o                         
   1   6  14        294.65        335.97        16.55 o                         
   2   6  14        226.04        197.79        19.39 o                         
   3   6  14        118.11        129.71         8.86 o                         
   4   6  14        876.85        926.01        26.04 o                         
   5   6  14        441.01        534.50        17.79 o                         
   6   6  14        293.21        299.66        19.40 o                         
   7   6  14         91.66        110.57        10.58 o                         
   8   6  14        249.29        330.95        31.15 o                         
 -11   7  14        159.90        166.86         9.71 o                         
 -10   7  14        140.05        117.02         8.83 o                         
  -9   7  14        172.67        213.14        14.07 o                         
  -8   7  14        345.83        341.96        15.62 o                         
  -7   7  14         17.58         19.77         7.44 o                         
  -6   7  14         13.95          7.28         6.65 o                         
  -5   7  14        214.82        237.33        11.06 o                         
  -4   7  14        311.22        336.29        11.22 o                         
  -3   7  14        148.34        100.77         6.49 o                         
  -2   7  14         53.86         54.76         5.41 o                         
  -1   7  14        525.77        648.28        13.21 o                         
   0   7  14        361.41        273.16        11.15 o                         
   1   7  14          0.52         -5.84         6.01 o                         
   2   7  14          1.94          4.17         5.17 o                         
   3   7  14        242.76        348.02        24.78 o                         
   4   7  14        421.98        447.87        15.38 o                         
   5   7  14        150.50        168.52        12.90 o                         
   6   7  14        240.84        266.34        10.91 o                         
   7   7  14        171.10        166.10        13.94 o                         
   8   7  14        198.67        165.23        24.38 o                         
 -10   8  14        203.07        242.98        14.63 o                         
  -9   8  14         92.58        107.73         8.83 o                         
  -8   8  14        266.49        175.12        12.28 o                         
  -7   8  14        350.68        451.99        15.37 o                         
  -6   8  14        717.85        795.03        20.79 o                         
  -5   8  14          4.16         -2.29         6.23 o                         
  -4   8  14        109.51        124.30         8.77 o                         
  -3   8  14        122.49        206.55         8.74 o                         
  -2   8  14        162.55        132.46         6.69 o                         
  -1   8  14        267.05        396.05         9.09 o                         
   0   8  14          4.25         15.65         9.27 o                         
   1   8  14        855.21        944.16        20.77 o                         
   2   8  14        631.84        603.56        17.56 o                         
   3   8  14        365.01        500.59        16.75 o                         
   4   8  14        170.73        161.56        10.56 o                         
   5   8  14         57.79         58.04        28.44 o                         
   6   8  14        231.02        203.66        12.33 o                         
   7   8  14         67.29         86.68        21.67 o                         
 -10   9  14         73.02         54.17        10.83 o                         
  -9   9  14        213.18        306.41        16.42 o                         
  -8   9  14        247.55        267.50        10.96 o                         
  -7   9  14         98.30        120.82         8.21 o                         
  -6   9  14         12.74         44.04        14.97 o                         
  -5   9  14        308.25        481.99        20.59 o                         
  -4   9  14        431.33        511.44        13.25 o                         
  -3   9  14        452.54        544.62        23.58 o                         
  -2   9  14          0.93         -1.78         3.41 o                         
  -1   9  14       1288.74       1417.50        28.56 o                         
   0   9  14        792.10        718.65        18.08 o                         
   1   9  14        116.11         88.84         9.14 o                         
   2   9  14         45.80         84.64         6.96 o                         
   3   9  14        656.73        814.26        25.74 o                         
   4   9  14        397.37        403.22        18.43 o                         
   5   9  14         32.13         46.66        10.07 o                         
   6   9  14         29.79         40.25        10.30 o                         
  -9  10  14         73.14         92.09        16.25 o                         
  -8  10  14          6.13          6.47         5.86 o                         
  -7  10  14        198.31        380.92        19.06 o                         
  -6  10  14         66.58         56.83         7.85 o                         
  -5  10  14        237.88        293.69        18.87 o                         
  -4  10  14         49.87         37.73         5.39 o                         
  -3  10  14        460.95        586.15        20.69 o                         
  -2  10  14        210.58        194.40         7.43 o                         
  -1  10  14         44.51         27.27         7.06 o                         
   0  10  14          3.65          0.98         6.47 o                         
   1  10  14       1054.61       1422.31        31.34 o                         
   2  10  14         87.56         53.51         6.51 o                         
   3  10  14         72.53        120.92         8.55 o                         
   4  10  14          0.53          6.69         6.23 o                         
   5  10  14         60.16         38.78         5.42 o                         
  -7  11  14         44.78         40.88         9.01 o                         
  -6  11  14         25.76          9.13         5.86 o                         
  -5  11  14        237.78        368.01        12.11 o                         
  -4  11  14        153.08        145.35         7.06 o                         
  -3  11  14         31.83         31.99         3.94 o                         
  -2  11  14         18.52          0.00         7.09 o                         
  -1  11  14        587.13        731.89        20.66 o                         
   0  11  14        328.05        325.89        13.93 o                         
   1  11  14         10.82         17.15         6.04 o                         
   2  11  14          0.22          4.50         5.86 o                         
   3  11  14        136.08        182.26        25.73 o                         
  -3  12  14        270.27        438.79        29.79 o                         
  -2  12  14        190.89        138.14        10.72 o                         
  -1  12  14         33.99         28.44         9.58 o                         
   0  12  14         58.88         28.44         9.58 o                         
   1  12  14        435.73        693.40        40.63 o                         
 -11   0  15          9.85        -11.02        11.02 o                         
  -9   0  15        807.18        768.41        47.40 o                         
  -7   0  15        366.90        434.51        29.94 o                         
  -5   0  15        413.99        409.22        37.92 o                         
  -3   0  15        389.11        322.50        34.52 o                         
  -1   0  15       3744.24       3435.56        84.12 o                         
   1   0  15        359.27        293.00        10.79 o                         
   3   0  15        169.82        168.21         7.03 o                         
   5   0  15       1170.24       1099.18        26.04 o                         
   7   0  15          7.44          2.08         4.16 o                         
   9   0  15          7.09          8.13         8.13 o                         
 -13   1  15         28.44         35.21        13.54 o                         
 -12   1  15          5.47         -2.71        11.49 o                         
 -11   1  15        529.71        552.94        27.12 o                         
 -10   1  15         13.55         19.73         7.55 o                         
  -9   1  15        150.63        129.41        10.51 o                         
  -8   1  15          0.42          3.37         7.56 o                         
  -7   1  15       1259.35       1288.94        31.73 o                         
  -6   1  15         59.74         85.93         9.30 o                         
  -5   1  15       1140.35       1047.32        30.25 o                         
  -4   1  15        287.16        286.85        12.47 o                         
  -3   1  15       1283.90       1249.93        20.52 o                         
  -2   1  15        102.93        106.93         7.57 o                         
  -1   1  15        175.34        122.79         6.45 o                         
   0   1  15          5.74         -1.02         3.54 o                         
   1   1  15       1575.64       1587.21        21.41 o                         
   2   1  15         24.96         21.83         3.22 o                         
   3   1  15       1184.51       1217.58        17.40 o                         
   4   1  15         31.81         47.03         2.86 o                         
   5   1  15          2.17         -2.10         2.49 o                         
   6   1  15         11.77         14.85         2.82 o                         
   7   1  15         99.80         80.97         3.77 o                         
   8   1  15          0.02         -3.88         3.88 o                         
   9   1  15         22.43         13.54         8.13 o                         
 -12   2  15          3.39         -0.25         6.20 o                         
 -11   2  15          0.02         -1.56         5.96 o                         
 -10   2  15         18.38         33.90         7.47 o                         
  -9   2  15       1051.75       1074.86        25.34 o                         
  -8   2  15        108.72        102.46        12.39 o                         
  -7   2  15        292.43        204.24        13.25 o                         
  -6   2  15        191.11        234.78        13.34 o                         
  -5   2  15        521.97        510.02        17.99 o                         
  -4   2  15        103.29        114.23         8.21 o                         
  -3   2  15        272.53        227.40         9.11 o                         
  -2   2  15        470.23        520.77        11.38 o                         
  -1   2  15       1575.63       1561.35        24.09 o                         
   0   2  15        236.85        181.37         7.06 o                         
   1   2  15        440.16        357.29         8.69 o                         
   2   2  15        195.29        231.58         9.38 o                         
   3   2  15         11.63         14.33         2.98 o                         
   4   2  15          5.93          3.96         3.18 o                         
   5   2  15        920.23        906.65        16.14 o                         
   6   2  15          0.15         -0.44         3.30 o                         
   7   2  15          7.89         -0.22         4.25 o                         
   8   2  15          2.21          1.68         2.66 o                         
   9   2  15        194.12        192.39        13.39 o                         
 -12   3  15         10.34         17.15         7.27 o                         
 -11   3  15        848.06        915.20        35.68 o                         
 -10   3  15         53.54         40.16         7.96 o                         
  -9   3  15         65.72         54.61         9.10 o                         
  -8   3  15          5.06         16.73         7.04 o                         
  -7   3  15        373.94        436.10        17.80 o                         
  -6   3  15         17.21         -7.26         7.26 o                         
  -5   3  15         88.20         65.92         7.23 o                         
  -4   3  15        521.70        636.16        16.15 o                         
  -3   3  15       2489.69       2343.95        33.21 o                         
  -2   3  15        524.49        467.46        11.97 o                         
  -1   3  15        711.95        574.85        11.89 o                         
   0   3  15        348.49        384.97        12.99 o                         
   1   3  15        295.08        301.41         8.14 o                         
   2   3  15        190.44        196.51         6.49 o                         
   3   3  15        689.43        693.42        14.63 o                         
   4   3  15         48.42         47.21         5.91 o                         
   5   3  15        120.97        119.60         7.12 o                         
   6   3  15         36.53         42.79         4.55 o                         
   7   3  15        769.96        849.78        15.65 o                         
   8   3  15         10.32         17.06         3.21 o                         
   9   3  15          4.45         -5.42         5.42 o                         
 -12   4  15          0.12         -5.42         8.13 o                         
 -11   4  15          7.24          9.38         7.78 o                         
 -10   4  15        172.04        206.69        35.31 o                         
  -9   4  15       1640.44       1773.27        49.67 o                         
  -8   4  15         28.48         42.32        10.64 o                         
  -7   4  15          8.85         15.97        10.18 o                         
  -6   4  15        129.33        158.80         8.31 o
[truncated: 68,689 more chars]
