# Supplementary material for: Crystal structure, electrochemical and spectroscopic investigation of mer-tris­[2-(1H-imidazol-2-yl-κN 3)pyrimidine-κN 1]ruthenium(II) bis­(hexa­fluorido­phosphate) trihydrate
Source: Acta Crystallogr E Crystallogr Commun. 2018 Jun 5;74(Pt 7):874–7. doi: 10.1107/S2056989018007995 (PMC6038643; doi:10.1107/S2056989018007995)
Supplement: Supplementary file 3 [file e-74-00874-Isup3.mol]

@<TRIPOS>MOLECULE
ruimpm_jan18
    75    78     6     0     0
SMALL
NO_CHARGES
****
Generated from the CSD

@<TRIPOS>ATOM
     1 Ru1      5.4301  10.4102  14.4125   Ru.oh     1 RES1   0.0000
     2 N1       3.6437  11.0373  15.1911   N.2       1 RES1   0.0000
     3 N2       2.5681  12.3055  16.6126   N.3       1 RES1   0.0000
     4 H2       2.4075  12.9141  17.2278   H         1 RES1   0.0000
     5 N3       6.0178  12.0633  15.5180   N.2       1 RES1   0.0000
     6 N4       5.2043  13.6364  17.1003   N.2       1 RES1   0.0000
     7 N5       7.2793   9.9990  13.5925   N.2       1 RES1   0.0000
     8 N6       8.7511  10.4045  12.0192   N.3       1 RES1   0.0000
     9 H6       9.1356  10.7518  11.3075   H         1 RES1   0.0000
    10 N7       5.4042  11.6156  12.7128   N.2       1 RES1   0.0000
    11 N8       6.8613  12.5287  11.0600   N.2       1 RES1   0.0000
    12 N9       5.5729   9.1485  16.0220   N.2       1 RES1   0.0000
    13 N10      5.1214   7.2081  16.9197   N.3       1 RES1   0.0000
    14 H10      4.8307   6.3834  17.0142   H         1 RES1   0.0000
    15 N11      4.6950   8.6301  13.6033   N.2       1 RES1   0.0000
    16 N12      4.2267   6.3589  14.1958   N.2       1 RES1   0.0000
    17 C1       3.7528  12.0034  16.0762   C.2       1 RES1   0.0000
    18 C2       2.3170  10.7080  15.1260   C.2       1 RES1   0.0000
    19 H2A      1.9333  10.0531  14.5541   H         1 RES1   0.0000
    20 C3       1.6468  11.4768  16.0165   C.2       1 RES1   0.0000
    21 H3       0.7144  11.4481  16.1963   H         1 RES1   0.0000
    22 C4       5.0477  12.6172  16.2785   C.2       1 RES1   0.0000
    23 C5       6.4427  14.1644  17.1419   C.2       1 RES1   0.0000
    24 H5       6.5982  14.9235  17.6914   H         1 RES1   0.0000
    25 C6       7.4746  13.6527  16.4302   C.2       1 RES1   0.0000
    26 H6A      8.3436  14.0300  16.4966   H         1 RES1   0.0000
    27 C7       7.2422  12.5940  15.6246   C.2       1 RES1   0.0000
    28 H7       7.9586  12.2189  15.1270   H         1 RES1   0.0000
    29 C8       7.5493  10.7311  12.5123   C.2       1 RES1   0.0000
    30 C9       8.3372   9.1825  13.7876   C.2       1 RES1   0.0000
    31 H9       8.4162   8.5407  14.4833   H         1 RES1   0.0000
    32 C10      9.2732   9.4275  12.8284   C.2       1 RES1   0.0000
    33 H10A    10.1193   9.0047  12.7384   H         1 RES1   0.0000
    34 C11      6.5730  11.6932  12.0372   C.2       1 RES1   0.0000
    35 C12      5.8520  13.3356  10.6915   C.2       1 RES1   0.0000
    36 H12      5.9990  13.9613   9.9909   H         1 RES1   0.0000
    37 C13      4.6522  13.2935  11.2696   C.2       1 RES1   0.0000
    38 H13      3.9577  13.8593  10.9554   H         1 RES1   0.0000
    39 C14      4.4171  12.4498  12.2992   C.2       1 RES1   0.0000
    40 H14      3.5695  12.4428  12.7295   H         1 RES1   0.0000
    41 C15      5.0960   7.9429  15.7871   C.2       1 RES1   0.0000
    42 C16      5.9686   9.1893  17.3442   C.2       1 RES1   0.0000
    43 H16      6.3689   9.9287  17.7862   H         1 RES1   0.0000
    44 C17      5.6860   7.9891  17.8951   C.2       1 RES1   0.0000
    45 H17      5.8493   7.7333  18.7953   H         1 RES1   0.0000
    46 C18      4.6413   7.6081  14.4595   C.2       1 RES1   0.0000
    47 C19      3.8521   6.1698  12.9169   C.2       1 RES1   0.0000
    48 H19      3.5586   5.3041  12.6585   H         1 RES1   0.0000
    49 C20      3.8715   7.1305  11.9885   C.2       1 RES1   0.0000
    50 H20      3.5978   6.9459  11.0972   H         1 RES1   0.0000
    51 C21      4.2927   8.3865  12.3407   C.2       1 RES1   0.0000
    52 H21      4.3010   9.0839  11.6954   H         1 RES1   0.0000
    53 P1       5.3518   9.8514   8.5829   P.3       2 RES2   0.0000
    54 F1       6.5150   9.1893   7.7545   F         2 RES2   0.0000
    55 F2       4.2503  10.5202   9.4994   F         2 RES2   0.0000
    56 F3       5.8765  11.3040   8.2855   F         2 RES2   0.0000
    57 F4       4.8168   8.3919   8.8961   F         2 RES2   0.0000
    58 F5       4.4458   9.9106   7.3065   F         2 RES2   0.0000
    59 F6       6.2402   9.7568   9.8877   F         2 RES2   0.0000
    60 P2       0.2451   9.1227  11.7943   P.3       3 RES3   0.0000
    61 F7       0.9207   8.1171  10.7999   F         3 RES3   0.0000
    62 F8      -0.4061  10.0739  12.8681   F         3 RES3   0.0000
    63 F9       1.3635  10.1786  11.4972   F         3 RES3   0.0000
    64 F10     -0.8839   8.0245  12.1854   F         3 RES3   0.0000
    65 F11     -0.6835   9.5908  10.6771   F         3 RES3   0.0000
    66 F12      1.1702   8.5294  12.9350   F         3 RES3   0.0000
    67 O1       1.1501  13.2254  12.3732   O.3       4 RES4   0.0000
    68 H1A      1.1807  13.8631  11.7818   H         4 RES4   0.0000
    69 H1B      0.9738  13.6320  13.1222   H         4 RES4   0.0000
    70 O2       0.5136   8.4178  16.5711   O.3       5 RES5   0.0000
    71 H2B     -0.2854   8.3490  16.9073   H         5 RES5   0.0000
    72 H2C      0.4869   9.1451  16.0928   H         5 RES5   0.0000
    73 O3       2.0909   9.1063  18.7423   O.3       6 RES6   0.0000
    74 H3A      2.9356   9.3147  18.7374   H         6 RES6   0.0000
    75 H3B      1.7864   9.4100  17.9856   H         6 RES6   0.0000
@<TRIPOS>BOND
     1     1     2   un
     2     1     5   un
     3     1     7   un
     4     1    10   un
     5     1    12   un
     6     1    15   un
     7     2    17   un
     8     2    18   un
     9     3     4    1
    10     3    17    1
    11     3    20    1
    12     5    22   un
    13     5    27   un
    14     6    22   un
    15     6    23   un
    16     7    29   un
    17     7    30   un
    18     8     9    1
    19     8    29    1
    20     8    32    1
    21    10    34   un
    22    10    39   un
    23    11    34   un
    24    11    35   un
    25    12    41   un
    26    12    42   un
    27    13    14    1
    28    13    41    1
    29    13    44    1
    30    15    46   un
    31    15    51   un
    32    16    46   un
    33    16    47   un
    34    17    22   un
    35    18    19    1
    36    18    20   un
    37    20    21    1
    38    23    24    1
    39    23    25   un
    40    25    26    1
    41    25    27   un
    42    27    28    1
    43    29    34   un
    44    30    31    1
    45    30    32   un
    46    32    33    1
    47    35    36    1
    48    35    37   un
    49    37    38    1
    50    37    39   un
    51    39    40    1
    52    41    46   un
    53    42    43    1
    54    42    44   un
    55    44    45    1
    56    47    48    1
    57    47    49   un
    58    49    50    1
    59    49    51   un
    60    51    52    1
    61    53    54    1
    62    53    55    1
    63    53    56    1
    64    53    57    1
    65    53    58    1
    66    53    59    1
    67    60    61    1
    68    60    62    1
    69    60    63    1
    70    60    64    1
    71    60    65    1
    72    60    66    1
    73    67    68    1
    74    67    69    1
    75    70    71    1
    76    70    72    1
    77    73    74    1
    78    73    75    1
@<TRIPOS>SUBSTRUCTURE
     1 RES1        1 GROUP             0 ****  ****    0  
     2 RES2       53 GROUP             0 ****  ****    0  
     3 RES3       60 GROUP             0 ****  ****    0  
     4 RES4       67 GROUP             0 ****  ****    0  
     5 RES5       70 GROUP             0 ****  ****    0  
     6 RES6       73 GROUP             0 ****  ****    0  
@<TRIPOS>CRYSIN
   13.0162   13.6078   18.3382   90.0000   99.9370   90.0000   231     1
